# Supplementary material for: Molecular bases for drought tolerance in common vetch: designing new molecular breeding tools
Source: BMC Plant Biol. 2020 Feb 13;20:71. doi: 10.1186/s12870-020-2267-z (PMC7020375; doi:10.1186/s12870-020-2267-z)
Supplement: Supplementary file 1 — Additional file 1: Dataset S1. Excel tables with V. sativa Uniprot annotation and functional classification assignment of the assembled unigenes and in GO, KEGG, Pfam and GOG terms. https://drive.google.com/open?id=153IX8pv-CxL6G4SDoKjP17WQ26FMeY9x [file 12870_2020_2267_MOESM1_ESM.xlsx]

## Sheet: ViciaSativa_Annotation
Query_name	Query_length	Hit_description	Hit_length	Hit_frame/Strand	Hit_start	Query_start	Hit_end	Query_end	Bit_score	E_value	Identities	Positives	Gaps	#GO	GO	#KO	KO	KO Definition	Pathways	#Pfam	Pfam	#COG	COG	COG_Group	Putative_Protein_Sequence	Nucleotide_Sequence
Transcript_001	187													0		0				0		0			PQASYPCGNFSDTSSFKSRKAKGSIGHAFTVCIRTENQNQMSFYPFVPHEISVLVELVELIL	CCACAAGCCAGTTATCCCTGTGGTAACTTTTCTGACACCTCTAGCTTCAAATCCCGAAAGGCTAAAGGATCGATAGGCCATGCTTTCACAGTTTGTATTCGTACTGAAAATCAAAATCAAATGAGCTTTTACCCTTTTGTTCCACACGAGATTTCTGTTCTCGTTGAGCTCGTTGAGCTCATCTTAG
Transcript_002	725	ART2_YEAST	61	1	7	376	58	543	51.6 bits (122)	1e-07	30/56 (54%)	34/56 (61%)	4/56 (7%)	0		0				0		0			NPSFVPIGG	AACCCCAGCTTCGTTCCTATTGGTGGGTGAACAATCCAACACTTTGGTGAAATTTGCCTTCACATGATAGTAGAGCCGACATCGAAGGAGCAAAAAAGGAACACTTGGCTCTGTTAAACGCTTGGCTGCCACAAGCGAAGTTATTACCTGTGTAACTTTTCTGACACCCCTCTAGCCTTCCAAATTTCCCAAAGGACTAATAAGGATTGATAGGCCCCGCGCTTTCACCGGATCGTATTCGTACTGCTGGAAATCAGAATCAAACGAGCTTTTACCATTTTGTTCCACACGAGATTTCTGTTCTCGTTGAGCTCATCTTAGGACACCTGCGGTATCTATTAAAAGATACCGCAGGTGTCCTAAGATGAGCTCAACGAGAACAGAAATCTCGTGTGGAAC…
Transcript_003	762	RRT15_YEAST	62	3	8	252	41	353	40.4 bits (93)	0.002	22/34 (65%)	22/34 (65%)	0/34 (0%)	2	GO:0006355; P:regulation of transcription, DNA-templated | GO:0006351; P:transcription, DNA-templated	0				0		0			NPSFVPIGG	AACCCCAGCTTCGTTCCTATTGGTGGGTGAACAATCCAACACTTTGGTGAAATTTGCCTTCACATGATAGTAGAGCCGACATCGAAGGAGCAAAAAAGGAACACTTGGCTCTGTTAAACGCTTGGCTGCCACAAGCGAAGTTATTACCTGTGTAACTTTTCTGACACCCCTCTAGCCTTCCAAATTTCCCAAAGGACTAATAAGGATTGATAGGCCCCGCGCTTTCACCGGATCGTATTCGTACTGCTGGAAATCAGAATCAAACGAGCTTTTACCATTTTGTTCCACACGAGATTTCTGTTCTCGTTGAGCTCATCTTAGGACACCTGCGGTATCTATTAAAAGATACCGCAGGTGTCCTAAGATGAGCTCAACGAGAACAGAAATCTCGTGTGGAAC…
Transcript_004	396													0		0				0		0			QWTSHNVAGSEPPTSTQSNDPSAGSPTETLLRLLLPLLRLLLPLNDKVQWTSSQRRRQRPAHVDENSEHLHRTSQSVGAPGGVYIGQGRSQREL	CAGTGGACTTCTCACAACGTCGCGGGCAGCGAACCGCCCACGTCGACGCAATCGAATGATCCTTCCGCAGGTTCACCTACGGAAACCTTGTTACGACTTCTCCTTCCCTTGTTACGACTTCTCCTTCCTCTAAATGATAAGGTTCAGTGGACTTCTTCACAACGTCGCAGGCAGCGACCGGCCCACGTCGACGAGAATTCGGAACACCTCCACCGGACCAGTCAATCGGTAGGAGCGCCGGGGGGTGTGTACATAGGGCAGGGACGTAGTCAACGCGAGCTATGACTCGCGCTTACTAGGAATTCCTCGTTGAAGACCAACAATTGCAATGATCCTATCTCCCCGTCACGATGAAATTTCAAAGATTTCCCCGGGCCTGGTCGGCCAAGGCTATAG
Transcript_005	522													0		0				0		0			SKVTAPEATTRAPN	TCAAAAGTAACAGCGCCGGAGGCCACGACCCGGGCCCCAAATTAAGGCCCAGGGGCCGGGTAGAAGGGACGAGGCAAACCGGTGGAGCACAACCAGAGGCCGAACAGGATCGACCCAACCCAAGGTCCAACTACGAGCTTTTTAACTGTCAACAACTTAAATATACGCTAATTGGGGCTAGTCTTACCGCGGCTGATGGCACCAGACTTGCCCTCCAATGTACGCTATTGGAGCTGGAATTACCGCGGCTGCTGGCACCAGACTTGCCCTCCAAGGGATCCTCGTTAAGGGATTTAGATTGTACTCATTCCAATTACCAGACTCAATGAGGATCCTCGTTAAGGGATTTAGATTGTAATTATCCCACTTACCAGACTTAAATGAGGCCCGGTATAGGTA…
Transcript_006	806													0		0				0		0			SKVTAPEATTRAPN	TCAAAAGTAACAGCGCCGGAGGCCACGACCCGGGCCCCAAATTAAGGCCCAGGGGCCGGGTAGAAGGGACGAGGCAAACCGGTGGAGCACAACCAGAGGCCGAACAGGATCGACCCAACCCAAGGTCCAACTACGAGCTTTTTAACTGTCAACAACTTAAATATACGCTAATTGGAGCTAGAATTACCGCGGCTGATGGCACCAGACTTGCCCTCCAATTGATACTCCTTAAAGGATTTAAAGTGTAGTCATTCCGATTACGGGGCCTCGGATGAGTCCCGTATCGTTATCTTTCGTCACTACCTCCCCGAGCCGGGAGTGGGTAATTTGCGCGCCTGCTGCCTTCCTTGGATGTGGTAGCCGTTTCTCAGGCTCCCTCTCCGGAATCGAACCCTGATT…
Transcript_007	1237													0		0				0		0			FETGTPGGPSPQSQPFPRHGAILASYSLAYIGH	TTCGAAACTGGGACCCCCGGAGGCCCCAGCCCTCAGAGCCAACCTTTCCCGAGGCACGGAGCCATTTTGGCCAGCTATTCCCTTGCCTACATTGGTCATTAGCAGACTATTTCACCTTGGAGACCTGATGCGGTTATGAGTACGAACCGGGCATTGAAAGGGAACTCGGTTCTTCCCGAATTTCAAGGGCCGCCAGGAGCGCAACCCGAAACACGACGTGCGGGGCTCTTCCAGCCGCTGGACCCTACCTCCGGCTGAGCCGTTTCCAGGGTGGGAAGGCTGGTAAAAAGGAAAGATACCTACGGCTCCGGCTGAGCCGTTTCCAGGGTGGGCAGGCTGTTAAACAGAAAAGATAAGTCTTTCCGGGGCCCCCGCCAACGTCTCCGGACTCCCTAACGT…
Transcript_008	554													0		0				0		0			PARRGGSLQVKLPFCPLHGQSSVWAGRKPLARLP	CCTGCTCGACGGGGTGGGTCTTTGCAAGTCAAGCTCCCTTTCTGCCCTTTGCACGGCCAATCTTCCGTCTGGGCCGGAAGGAAACCTTTGGCACGCCTTCCGTAACCTTTTGGAGGCCTACGCACCATAGAAACTGTCTAACCTGAAACAGACCACTTGGTCTGTCTTGGCACAAGGTTAGAATTCTAAGTTCCTTTCAAGAGTGGTATCTCACTGAAGGCTCGAGCCCCCCCAGGAGGAGGCCCTTCCTTTGCCTTCCACCTAAGCTGCGCAGGAAAAGCCCCAAAGCCAATCCCAGGGAACAATGAAGCTTCATAAGGGTCTTTCTGTTCAAAGATGCAGGTAGATCGGCATCCTTCAAAGACATGTCTGTTTTCACCGAGTCTATCTCCGAGACAG…
Transcript_009	613													0		0				0		0			HKQ	CATAAGCAGTGACAATAAGCCCTATGGAAGACTCGCTTTAGCTACGGCTCCGGTTTTCCCTTAACCAAACCCACTGTCCAATGAGACGACGGCTCAATCTTCAACAGGCACGCGGTCAGAGCCCCCAGCTCCTCCCACTGCTTGGGAGCTTACGGTTTCAAGGTGCATTTCACTCCCCGACTTGGGGTCTTTTTCACTTTTCCATCACGGTACTAATTCACTATCCGGTTAACCCAAGGAGTTCTGCCTAAGTGGGAGGAGCTGGGGGCTCTGACCGCGTGCCTGTTGAAGAATGAGCCGGCGCTTGGGAGCTTACGGTTTCAAGGTCTATTTCACTCCCCGACTTGGGGTTCTTTTACACCTTTCCCTCACGGTACTAATTCACTATCGGTCACCCAG…
Transcript_010	551													0		0				0		0			HKQ	CATAAGCAGTGACAATAAGCCCTATGGAAGACTCGCTTTAGCTACGGCTCCGGTTTTCCCTTAACCAAACCCACTGTCCAATGAGACGACGGCTCAATCTTCAACAGGCACGCGGTCAGAGCCCCCAGCTCCTCCCACTGCTTGGGAGCTTACGGTTTCAAGGTGCATTTCACTCCCCGACTTGGGGTCTTTTTCACTTTTCCATCACGGTACTAATTCACTATCCGGTTAACCCAAGGAGTTCTGCCTAAGTGGGAGGAGCTGGGGGCTCTGACCGCGTGCCTGTTGAAGAATGAGCCGGCGCTTGGGAGCTTACGGTTTCAAGGTCTATTTCACTCCCCGACTTGGGGTTCTTTTACACCTTTCCCTCACGGTACTAATTCACTATCGGTCACCCAG…
Transcript_011	611													0		0				0		0			HKQ	CATAAGCAGTGACAATAAGCCCTATGGAAGACTCGCTTTAGCTACGGCTCCGGTTTTCCCTTAACCAAACCCACTGTCCAATGAGACGACGGCTCAATCTTCAACAGGCACGCGGTCAGAGCCCCCAGCTCCTCCCACTGCTTGGGAGCTTACGGTTTCAAGGTGCATTTCACTCCCCGACTTGGGGTCTTTTTCACTTTTCCATCACGGTACTAATTCACTATCCGGTTAACCCAAGGAGTTCTGCCTAAGTGGGAGGAGCTGGGGGCTCTGACCGCGTGCCTGTTGAAGAATGAGCCGGCGCTTGGGAGCTTACGGTTTCAAGGTCTATTTCACTCCCCGACTTGGGGTTCTTTTACACCTTTCCCTCACGGTACTAATTCACTATCGGTCACCCAG…
Transcript_012	1184													0		0				0		0			RAESQWIVAARPLCHLQYTIEYCKWQSGLAATIH	AGGGCTGAATCTCAGTGGATCGTGGCAGCAAGGCCACTCTGCCACTTACAATACACAATAGAGTATTGTAAGTGGCAGAGTGGCCTTGCTGCCACGATCCACTGAGATTCAGCCCGTCGCGTATTTAAGTCGTCTGCAAAGGATTCTACCCGCCGCTCAATAGGAATTGCGTTTCAAAGAACCCCACAAAGGCTTAACCCACTTTTGGGGGTAACCCACACGGGAACGTGCCACTGGGGGGCAAAGCCCCCTACTGCTGGTCGGCAAGCGAACGAAGGGCGCACGCATCGCTTCTAGCAAGCGAACGAAGGGCGCACGCATCGCTTCTAGCCCGGATTCTGACTTAGAGGCGTTCAGTCATAATCGCCTTCTAGCCGGCGATTCTGACTTGAGACGTGT…
Transcript_013	1335													0		0				0		0			RAESQWIVAARPLCHLQYTIEYCKWQSGLAATIH	AGGGCTGAATCTCAGTGGATCGTGGCAGCAAGGCCACTCTGCCACTTACAATACACAATAGAGTATTGTAAGTGGCAGAGTGGCCTTGCTGCCACGATCCACTGAGATTCAGCCCGTCGCGTATTTAAGTCGTCTGCAAAGGATTCTACCCGCCGCTCAATAGGAATTGCGTTTCAAAGAACCCCACAAAGGCTTAACCCACTTTTGGGGGTAACCCACACGGGAACGTGCCACTGGGGGGCAAAGCCCCCTACTGCTGGTCGGCAAGCGAACGACAAGGGCGCACGCATCGCCTTCTAGCCGGCGATTCTGACTTGAGACGTGTCTAGTCATAATCCAAACACGGTGAGGCTTCGCGGCCACTGGCTTTTCAATAAACAAGAGCCGCGTTCAGTCATA…
Transcript_014	1169													0		0				0		0			EKTGSHLMFLNR	GAAAAAACAGGGAGTCACCTTATGTTCTTGAACCGATAACCATCTGTCGGCTAAACTAGACTAGATTAGCCGACAGATGGTTATCGGTTCAAGAACATAAGGTGACTCCCTGTTCCTCCTCCGTCCCTCGGGACCAACAAGGGGCAGTACAGGAATATTAACCTCCTTATGTTCTTGAACCGATAACCATCTGTCGGCTAACCTGGCCTCCTCCGTCCCTCGGGACCAACAAGGGGCAGTACAGGAATACAACAAGGGGCAGTACAGGAATATTAACCTGTTGTCCATCGACGACGCCTTTCGGCCTAAAATTTTGGCCCTTGACTGACCCGCGGTGGACGAACCCTTGCGAGAACCTAAGGTTTTCGGGGCAATTGGAATTTTCACCAATGTTTCAAA…
Transcript_015	1052													0		0				0		0			EKTGSHLMFLNR	GAAAAAACAGGGAGTCACCTTATGTTCTTGAACCGATAACCATCTGTCGGCTAAACTAGACTAGATTAGCCGACAGATGGTTATCGGTTCAAGAACATAAGGTGACTCCCTGTTCCTCCTCCGTCCCTCGGGACCAACAAGGGGCAGTACAGGAATATTAACCTCCTTATGTTCTTGAACCGATAACCATCTGTCGGCTAACCTGGCCTCCTCCGTCCCTCGGGACCAACAAGGGGCAGTACAGGAATACAACAAGGGGCAGTACAGGAATATTAACCTGTTGTCCATCGACGACGCCTTTCGGCCTAAAATTTTGGCCCTTGACTGACCCGCGGTGGACGAACCCTTGCGAGAACCTAAGGTTTTCGGGGCAATTGGAATTTTCACCAATGTTTTCGT…
Transcript_016	1115													0		0				0		0			EKTGSHLMFLNR	GAAAAAACAGGGAGTCACCTTATGTTCTTGAACCGATAACCATCTGTCGGCTAAACTAGACTAGATTAGCCGACAGATGGTTATCGGTTCAAGAACATAAGGTGACTCCCTGTTCCTCCTCCGTCCCTCGGGACCAACAAGGGGCAGTACAGGAATATTAACCTCCTTATGTTCTTGAACCGATAACCATCTGTCGGCTAACCTGGCCTCCTCCGTCCCTCGGGACCAACAAGGGGCAGTACAGGAATACAACAAGGGGCAGTACAGGAATATTAACCTGTTGTCCATCGACGACGCCTTTCGGCCTAAAATTTTGGCCCTTGACTGACCCGCGGTGGACGAACCCTTGCGAGAACCTAAGGTTTTCGGGGCAATTGGAATTTTCACCAATGTTTTCGT…
Transcript_017	656													0		0				0		0			VPSIVTRVVRPGA	GTCCCGTCCATTGTAACACGTGTTGTTCGCCCAGGGGCATAAGGGGCATGATGAGACGTCATCCTCACCTTCCTTCGCGCCTTATAAACCGGCAGTCTGTTCAGGGTTCCAAACAAACGTTTGGCCACAAAACACGAAGGGTGCGGCTTATAACCGGCCGTCTGTTCAGGGTTCCAAACTAAACGTTGGCAACTAAACACGAGGGTTGCGCTCGCTCGTTGCGGGACTTAACCCAACACCTCACGGCACGAGCTGAAGACAGCCATGCACCACCTGTGTCCGCATTCCCGAAGGCACTCCTCTCTTTCAAGAGGATTCGCGGCATGTCAAGCCCTGGTAAGGTTCTTCGCTTTGCATCGAATTAAACCACATGCCCCACCGCTTGTGCGGGCGCCCCCG…
Transcript_018	346													0		0				0		0			QSSHTVLPN	CAGAGCAGCCACACCGTCCTACCTAATTAAAGTTTGAGAATAAGGTCGAGGGCGTGCGCCCCCGATGCCTCTAATCATTGGCTTTACCCGATAGGAACTAGCCCTCGGGCTCCAGCTATCCTGAGGGAAACTTCCGAAGGAAAACTAATTAGACAGTTCCAATTTGGTCCTTTCCCCCTATACCTAAGTCAGACGCACGATTTGCACGTAGTATCGCTGCGGGCCTCAACATAGTTTCCCCTGGCTTCGCCCCGCTCAGGCATAGTTCACGATCTTTCGGGTCCCGACAGGTATGCTCTCACAGGTATGCTCTCACTGTCGAACCCTTCACAAAAGATCGGGGTCG
Transcript_019	505													0		0				0		0			QSSHTVLPN	CAGAGCAGCCACACCGTCCTACCTAATTAAAGTTTGAGAATAAGGTCGAGGGCGTGCGCCCCCGATGCCTCTAATCATTGGCTTTACCCGATAGGAACTAGCCCTCGGGCTCCAGCTATCCTGAGGGAAACTTCCGAAGGAAAACTAATTAGACAGGCGGCTTCACCTAAGCAAGCCGGAGTTCTCACCCATTTAAAGTTTGAGAATAGGTTGAGGTCGTTTCGGCCCCAAGGCCTCTAATCATTCGCTTTACCGGATGAAACTCTATATGAGCGCCAGCTATCCTGAGGGAAACTTCGGAGGGAACCAGCTACTAGATGGTTCGATTAGTCTTTCGCCCCTCTTTCCCCCTATACCTAAGTCAGACGCACGATTTGCACGTAGTATCGCTGCGGGCCT…
Transcript_020	516	CB215_PEA	265	-3	106	463	248	2	142 bits (359)	3e-40	90/157 (57%)	97/157 (62%)	17/157 (11%)	8	GO:0009535; C:chloroplast thylakoid membrane | GO:0016021; C:integral component of membrane | GO:0009522; C:photosystem I | GO:0009523; C:photosystem II | GO:0016168; F:chlorophyll binding | GO:0046872; F:metal ion binding | GO:0009765; P:photosynthesis, light harvesting | GO:0018298; P:protein-chromophore linkage	0				1	PF00504; Chloroa_b-bind	0			GQQHGHTGSNRALASNQWLEQRNQTWKHSQPTVP	GGTCAGCAACATGGTCATACAGGATCTAACAGGGCCCTTGCCAGTAACCAATGGCTTGAACAAAGAAACCAAACATGGAAACATAGCCAACCGACCGTTCCTTGAGTTCCTTGACCTTCAACTCAGCAAATGAATCAAGGGTCATCAGCAAGGCCAAGAAGGGTAAAAACAACCAACCAAGGTTAAAGAGGGGGTCTAGACTAGTCCTTCACCAAGGGGTCCTCCACCAACTCTGTAGCCTTCAACAAATCCCATGAGCACACCTAAGTAGCCCAGATTGAAAGAATGCACTGAGCATACTTGCAATCTGGGCTTGAGCATGGATCAGGTTTGGGTTGCCCAAATAGTCAAGACCACCTTCAGCAAAGATCTGGAAACCGGCCTTGAACCACACAGCCT…
Transcript_021	762													0		0				0		0			ALPSIRRFQPCGHQYSPEQRL	GCCCTTCCGTCAATTCGTAGGTTTCAGCCTTGCGGACACCAATACTCCCCGGAACAAAGACTTTGATTTCTCATAAGGTGCCAGCCGAGGAGTTCCTCAAGAACATCCGCTGATCCCTGGTCGGCATCGTTTATGGTTGAGACTAGGACGGTATCCTGGTCGTGTTCGAGCCCCCCCCAACTTTCGCATTGATTAACAAAACATCCGTTAGGAAAAGCATTCGCAGTTGTTCGGTCTTTCATAAATTCAGAAAAATTTTACCCCTCTGACAATGAAATACGAATGCCCCCGACTGTCCCTCTTAATCATTACTCCGGTCCTACAGACCAGCAGAATAGGCCAGAGTCCTATCGTGCTATTCCATGCTAATGTATTCAGGGCGATCGCCTGCTTTGAACA…
Transcript_022	683													0		0				0		0			ALPSIRRFQPCGHQYSPEQRL	GCCCTTCCGTCAATTCGTAGGTTTCAGCCTTGCGGACACCAATACTCCCCGGAACAAAGACTTTGATTTCTCATAAGGTGCCAGCCGAGGAGTTCCTCAAGAACATCCGCTGATCCCTGGTCGGCATCGTTTATGGTTGAGACTAGGACGGTATCCTGGTCGTGTTCGAGCCCCCCCCAACTTTCGCATTGATTAACAAAACATCCGTTAGGAAAAGCATTCGCAGTTGTTCGGTCTTTCATAAATTCAGAAAAATTTTACCCCTCTGACAATGAAATACGAATGCCCCCGACTGTCCCTCTTAATCATTACTCCGGTCCTACAGACCAGCAGAATAGGCCAGAGTCCTATCGTGCTATTCCATGCTAATGTATTCAGGGCGATCGCCTGCTTTGAACA…
Transcript_023	2233	SAHH1_ARATH	485	-1	58	2032	485	581	594 bits (1532)	0	327/490 (67%)	361/490 (74%)	68/490 (14%)	14	GO:0048046; C:apoplast | GO:0005829; C:cytosol | GO:0016020; C:membrane | GO:0005886; C:plasma membrane | GO:0009506; C:plasmodesma | GO:0005774; C:vacuolar membrane | GO:0005773; C:vacuole | GO:0004013; F:adenosylhomocysteinase activity | GO:0005507; F:copper ion binding | GO:0009793; P:embryo development ending in seed dormancy | GO:0006346; P:methylation-dependent chromatin silencing | GO:0006…	1	K01251;	adenosylhomocysteinase [EC:3.3.1.1]	ko00270; Cysteine and methionine metabolism | ko01100; Metabolic pathways	2	PF05221; AdoHcyase | PF00670; AdoHcyase_NAD	1	COG0499; S-adenosylhomocysteine hydrolase	H	IIHMNNK	ATCATACATATGAATAATAAATAATAATCGAACTTGAGTAAAATTCATAAACCTAAAGCTAAAATGACGTTTTTTTTTGGTAAAATATTCCAGCCACTTTCCCTCATTTGCCTTGTTATAAAATTTCTTTGCATTGAAATTTGAAAGCCATTATTACTCTTATAATGCCGTTTCACCAAGTGCTTTTCATAAAATGAAAAAATAAGCAAATATAAATAAATTAAAACAAATCCAACGTCAAAATGAAAAAATAAGCAAATATAAATAAATTAAAACAAATCCAACGTCATACAGTAAGCAAGTATAGTATTTTTCTAATAATCAATCATAACCCACACAGCCGCAACCAAAACTTTATTCAAACCCAACTGGTCTCATCTGACAGAAACCAATAGGTGT…
Transcript_024	2099	SAHH_SOLLC	485	-2	118	1714	485	581	561 bits (1446)	0	279/379 (74%)	307/379 (81%)	12/379 (3%)	4	GO:0005829; C:cytosol | GO:0004013; F:adenosylhomocysteinase activity | GO:0006730; P:one-carbon metabolic process | GO:0033353; P:S-adenosylmethionine cycle	0				2	PF05221; AdoHcyase | PF00670; AdoHcyase_NAD	1	COG0499; S-adenosylhomocysteine hydrolase	H	IIHMNNK	ATCATACATATGAATAATAAATAATAATCGAACTTGAGTAAAATTCATAAACCTAAAGCTAAAATGACGTTTTTTTTTGGTAAAATATTCCAGCCACTTTCCCTCATTTGCCTTGTTATAAAATTTCTTTGCATTGAAATTTGAAAGCCATTATTACTCTTATAATGCCGTTTCACCAAGTGCTTTTCATAAAATGAAAAAATAAGCAAATATAAATAAATTAAAACAAATCCAACGTCAAAATGAAAAAATAAGCAAATATAAATAAATTAAAACAAATCCAACGTCATACAGTAAGCAAGTATAGTATTTTTCTAATAATCAATCATAACCCACACAGCCGCAACCAAAACTTTATTCAAACCCAACTGGTCTCATCTGACAGAAACCAATAGGTGT…
Transcript_025	393	GLYM_PEA	518	-3	416	391	518	83	196 bits (498)	3e-59	97/103 (94%)	99/103 (96%)	0/103 (0%)	6	GO:0005739; C:mitochondrion | GO:0004372; F:glycine hydroxymethyltransferase activity | GO:0030170; F:pyridoxal phosphate binding | GO:0006544; P:glycine metabolic process | GO:0006563; P:L-serine metabolic process | GO:0035999; P:tetrahydrofolate interconversion	0				1	PF00464; SHMT	0			QSIS	CAATCAATCAGTTAAACTGATCCCCTTGAAGTGCTTCACCATCATATATTAACAGCCACTGATGGAAACTTTCTTTTACTTATTTGTTGTACTTCATGGTTGCCTTTTCAAAACCAATGGTTGGAAATTGTTTTGCAAACTACTCAACATCATGCTTAAGCTTGGAAATCTCTGATTGCACGTAAGAGGACGTCTGCAATGCTTCCACGAAGTCCTTTAATTTTGTTCCTTTGCTCTCTTCCTTAACCTTCAAAGCCAAATTCACAGCTGCATCAAAATACACCACTACCTTAACGAAATCCTCCTCAACAAATCCCCTCGAAGTAAGAGCAGGAGATCCCATCCTGATGCCACCAGGAACCATAGCAGACACATCTCCTGGAACTGTGTTTT
Transcript_026	2949	YCF68_SACHY	134	-1	61	2064	110	1906	79.0 bits (193)	7e-24	43/53 (81%)	44/53 (83%)	3/53 (6%)	1	GO:0009507; C:chloroplast	0				1	PF10839; DUF2647	0			IPTASPSSTNACIVLL	ATTCCGACTGCTTCGCCTAGCAGCACGAACGCTTGTATTGTATTACTCTAAACCGTTTTCGCCGTTTAGGCTGCTCCCAATTTAGCTCGCCACGCCGCTACTAGATAGCTTTTGGCGGTTTAGGCTGCTCCCATTTCGCTCGCCGCTACTACGGGAATCGCTTTTGCTATCTTTTCCTCTGGCTACTAAGATGTGTTTCAGTTCGCCAGGTTGTCTCTTGCCTGCCTCCGTGAATTCAGCAGCAAGTTCGAAAGGTTGACCCCGGGAATCCTCCGAATCCTGGGCTTGGCAGTAGCCAACTCCCCGAAGCATTTCGTCGTTTATCTACACGCCCTTCCTCGTCTCTGGATACCTAGGTATCCACCATAAGCCTTTCCTCGTTTGAACCTCGCCCTAAAC…
Transcript_027	1945	PSBP_SOLLC	258	-1	19	1939	139	1574	81.6 bits (200)	9e-16	56/131 (43%)	74/131 (56%)	19/131 (15%)	5	GO:0009535; C:chloroplast thylakoid membrane | GO:0019898; C:extrinsic component of membrane | GO:0009654; C:photosystem II oxygen evolving complex | GO:0005509; F:calcium ion binding | GO:0015979; P:photosynthesis	0				1	PF01789; PsbP	0			FFLKSKTLLTHYSIYKDQLTLFSIHFQIRTL	TTTTTTTTAAAATCAAAAACACTACTAACACACTATTCCATATATAAAGATCAACTTACACTCTTTTCAATACACTTCCAAATAAGAACATTGTAACCATTTTAAATACAAAACCTTGAACCACTTATTAAACATATTAAAATGTTATTTTTAATGTTATCCATGGTAAATATCTTCACCCAAAAGAAATCCATAGCATGGTCTACAAAGAACTAGAGACAAATCTTTGAGAAACTTTTAAGTTTTATACATTTAAGAGGCTGATTTCTTCCAACAAATGATTTCTCATATTATAGTGCTTCTTAAAAGGCTTGTAACAACTTGAAATTTTTAATCAAAGAGCAGGTTAAAAAAGCCATTATAAATTAAAACTCCAAGTGCTTTGCTTACTTTAAGAAT…
Transcript_028	435													0		0				0		0			NKHVCSSPTLFSLRDLLH	AACAAACATGTTTGTTCATCCCCAACATTATTTAGTCTTAGAGATTTATTACATTAAAAACATGCATGCATGCATGGTTGATATAATCAGGTACCATTGTTGGAAACCTCATCACCAATGTAACCGCCTCCTCCACGTAACCGCCTCCTCCACCACCTCCACCACCACCTCCACCACCTCCTCCACCACCACCACCATAGCCTCCTCCACCACCTCCACCACCGCCTCCACCACCACCATAGCCTCCTCCATTACCGTAACCACCACCATGGTAACCACCATTGTAACCACCGCCGCCATGGTATCCACCGTAGCCACCATCATAACCACCACCGCCACCATGGTAGCAACCATGGTGGCGGTGGTGGTTATGATGGTGGCTACGGTGGATACCATGGC…
Transcript_029	1167	GGT1_ARATH	481	-2	258	896	452	240	132 bits (333)	3e-41	95/222 (43%)	115/222 (52%)	30/222 (14%)	13	GO:0048046; C:apoplast | GO:0009507; C:chloroplast | GO:0016020; C:membrane | GO:0005777; C:peroxisome | GO:0005773; C:vacuole | GO:0008453; F:alanine-glyoxylate transaminase activity | GO:0047958; F:glycine:2-oxoglutarate aminotransferase activity | GO:0004021; F:L-alanine:2-oxoglutarate aminotransferase activity | GO:0030170; F:pyridoxal phosphate binding | GO:0006545; P:glycine biosynthetic pr…	1	K14272;	glutamate--glyoxylate aminotransferase [EC:2.6.1.4 2.6.1.2 2.6.1.44]	ko00220; Arginine biosynthesis | ko00250; Alanine, aspartate and glutamate metabolism | ko00260; Glycine, serine and threonine metabolism | ko00630; Glyoxylate and dicarboxylate metabolism | ko00710; Carbon fixation in photosynthetic organisms | ko01100; Metabolic pathways | ko01110; Biosynthesis of secondary metabolites | ko01120; Microbial metabolism in diverse environments | ko01130; Biosynthe…	1	PF00155; Aminotran_1_2	1	COG0436; Aspartate/methionine/tyrosine aminotransferase	E	PQMEHPFFLSEYGQKEGVFHLRSTILPAEEEMPAIMDSFKKFNDDFMEQYDKHIAP	CCTCAAATGGAACACCCCTTCTTTCTGTCCGAATACGGACAGAAAGAAGGGGTGTTCCATTTGAGGTCAACTATATTACCAGCTGAGGAAGAAATGCCTGCAATTATGGATAGTTTCAAAAAGTTCAATGATGATTTCATGGAGCAATATGATAAACATATTGCTCCATGAAATCATCATTGAACTTTTTGAAACTATCCATAATTGCAGGCATTTCTTCCTCAGCTGGTAATATAGTTGTCCTCAAATGGAACACCCCTTCTTTCTGTCCGAATCCGGAACCAGGAACAGTGGATACGCCAGTGGCTTCCAAAAGCCTGAGACAGTAGTAAACATCTGCAGCTTTTCCAGCATCTGCAGCTTTTCCAGCCTGTTGAGCAATCTCGTGCAGCTTTTCCA…
Transcript_030	1025													0		0				0		0			FFFLRLTLKINRFIYTPYILQYKLNHITTFP	TTTTTTTTTTTAAGACTAACGTTAAAAATAAATCGATTTATTTATACTCCATATATCCTACAATACAAGTTGAACCACATCACAACATTCCCATAAATAATATCCTACATACCATAAATAATTCAGATAATAGTCAAAAAAATTCCCATAACATGCACTTTATTTCAATATCATAGTTTAAACGAAAATAACATTGAAGGCTACAGAACCATCTAGACACAAACAGCATATAAAAGAAAATAACAATGAAGGTCATAACCTTCTACATAACCTTCTAGACGCACAAACAACAAATTAACGAGAACGATGTGTTTAAGCCATCAAGGCTACACTTATTCAAAACAGGAAACAGACAAACATTATAAAGACACAACAAAAGCTACTCTTCTTCATCTTCAT…
Transcript_031	1136	ART3_YEAST	67	3	8	552	45	665	57.8 bits (138)	3e-09	27/38 (71%)	30/38 (79%)	0/38 (0%)	0		0				0		0			PNNPTRRQRLVVRQDPSTTGLSPSPAPPTRGLGPSRTLRTLLQTTIRTPRATDSHDGAYPGSLAPLLRESLLVSFPPLIDMLKLSISISAAGSPA	CCAAACAACCCGACTCGCCGACAGCGCCTCGTGGTGCGACAGGATCCGAGCACAACGGGCCTCTCACCCTCTCCGGCGCCCCCTACCAGGGGACTTGGGCCAAGTCGAACGCTGAGGACGCTTCTCCAGACTACAATTCGAACGCCGAGGGCGACCGACTCTCATGATGGGGCTTATCCCGGTTCGCTCGCGCCGTTACTAAGGGAATCCTTGTTAGTTTCTTTTCCTCCGCTTATTGATATGCTAAAATTAAGCATATCAATAAGCGCAGCGGGTAGCCCCGCCTGACCTGAGGTCTCATCACGAGCGGTTTAGAAACGCATATGGGAAAAGAGGCCATATTTAATAGAGCAGCACATGATTGGTCTCGTGGATCACACAACCACCATCTATCATGGC…
Transcript_032	958	ATOX1_ARATH	76	-1	1	763	61	566	99.4 bits (246)	2e-24	48/66 (73%)	58/66 (88%)	5/66 (8%)	4	GO:0000785; C:chromatin | GO:0005829; C:cytosol | GO:0046872; F:metal ion binding | GO:0006825; P:copper ion transport	1	K07213;	copper chaperone	ko04978; Mineral absorption	1	PF00403; HMA	1	COG2608; Copper chaperone CopZ	P	KKTISYKLNDSYVTEIFCKYELKS	AAAAAAACTATAAGCTATAAGCTAAATGACAGTTACGTAACAGAGATTTTTTGTAAATATGAACTGAAAAGCTAAAAGTTTTTCTTTTTTTTACTAAACAGACCCTACATCTATGTGTTAATACTTCTTTTGAGAAAGAGTTGTCGTGTTGTGCAAGTGTCAGTGTCATACCGGAGCGTGTGTGACTTGGAAAGGCATAGTTTCAATAGTGTTGTGCAAGTGTCATACCGTGCGTGTCTGACTTAGAAAGGCATAATTTCAATAGTGTCCATGCTTTATATATGATGATTTGAAGAAACAATGACAACAGGAACAAAGAAGTCAAATTTTCAACATAACCACATTAATACAGTACCATAGCTTTGAAAAAGAACCAACAATCTGGGGCCTTATTGTAGC…
Transcript_033	475													0		0				0		0			LDERCRKR	CTTGACGAACGTTGTCGAAAGCGATGATAAGGACGGAAAGCTTCATGGTAAGTACAATAACTTCATCAAGCTCCTTCAAGACTTTGGCAAGCATCAGTGGTACCAAACAGAGGAAGCTTCCACCATTGTCCAGTATCTTTCCATCATAGTATCCTGGTGACTTGTTGGCTCGTGCTCACGGTACACAAATAACATTGTCCAGTATCTTCCATCATAGTATCCTGGTGACTTGTTGTGCTCACGGTGCACAAATCCTTTCTCCAACTCAAATTCCAAACAAGGAACCCATCCCTTCCTTAGCCTTTCTCAACTCAAATTCCAACTGTGCTCACGGTACACAAATCCTTTCTCCAACTCAAATTCCAAACAAGGAACCCCTCCCTTCCTTAGAAGGTATTC…
Transcript_034	1257	METE_PLESU	764	-2	479	1256	696	501	364 bits (935)	2e-116	183/252 (73%)	189/252 (75%)	34/252 (13%)	4	GO:0005737; C:cytoplasm | GO:0003871; F:5-methyltetrahydropteroyltriglutamate-homocysteine S-methyltransferase activity | GO:0008270; F:zinc ion binding | GO:0009086; P:methionine biosynthetic process	0				2	PF08267; Meth_synt_1 | PF01717; Meth_synt_2	0			CSNQANP	TGCAGCAACCAAGCAAATCCGTAATGAGCTTGCCAAGTGAAAAGGTTTATGGAAAGAGAATTTCAGCAGCAGTCATATTGGCTGTGTTTGATTTACAGCAAAGGATAATTTTCTGTTTTGGTTGTTATTAAAAAACAACCAAAACAGAAAATTATCCTTTGCTGTAAATCAAACACAGCCAATATGACTGCTGCTGAAATTCTCTTTCCATAAACCTTTTCACTTGGCGCAAGCTCATTACGGATTTGCTTGGCTGACTGCAACCACGTTGGTGAGGGCAGGCTTAACCTCTGAGTATTTACGGGTTTTAAGCCCACAGTCAGGGTTGACCCACAAAATGTTCTTCTCAAGCACGGCAAGCATCTTGTTGATCCTGTCAGCAACAAGCATCTTGTTGAT…
Transcript_035	499	BBX24_ARATH	248	-2	177	399	248	184	85.5 bits (210)	4e-19	40/72 (56%)	51/72 (71%)	0/72 (0%)	11	GO:0005634; C:nucleus | GO:0003677; F:DNA binding | GO:0003712; F:transcription cofactor activity | GO:0003700; F:transcription factor activity, sequence-specific DNA binding | GO:0008270; F:zinc ion binding | GO:0048573; P:photoperiodism, flowering | GO:0006355; P:regulation of transcription, DNA-templated | GO:0080167; P:response to karrikin | GO:0009416; P:response to light stimulus | GO:00063…	0				1	PF00643; zf-B_box	0			RLLTTIINHAKIHTLKV	AGGCTATTAACAACGATCATAAACCATGCAAAAATCCATACTCTTAAAGTATGATTCGATTCAAAGCGCCTAAAATGTGGTGTACTTACTACACACAGCTAGTTAACAATACTTTTTAGTACTTGGTATCTTTAGAGAAGTATGCATATAAACTCATCCATCTATAGATGGTCATGTTCTTTATCCGAGATCAGGCACAGTGAAATGCTCATCATCATCGTCTTCACGGTGGACTTCAATCCTAGGTTTTTTGTAAGACATATAAGATTTAGGAGCTTTGTATGAGGCAACATTGCTAGCATGTGTTAATGGAAGTTGAGGAACTTCAGCCGCTGCTAAACCTTCATGAGGAAATTGTTCGTTGAAAAGACCTGCGTCTGATAGCCACTCAAGCTCTCC…
Transcript_036	577	CB23_PEA	275	-2	56	324	146	34	95.1 bits (235)	4e-22	56/97 (58%)	61/97 (63%)	6/97 (6%)	8	GO:0009535; C:chloroplast thylakoid membrane | GO:0016021; C:integral component of membrane | GO:0009522; C:photosystem I | GO:0009523; C:photosystem II | GO:0016168; F:chlorophyll binding | GO:0046872; F:metal ion binding | GO:0009765; P:photosynthesis, light harvesting | GO:0018298; P:protein-chromophore linkage	0				1	PF00504; Chloroa_b-bind	0			RVCNCLPSNCIPCGWDHARFGTKQGLFPGGQTSFAKYFRRYSSDCSQHPTAPNIANRPLITSPYASHLGSMKPPCSFRI	AGAGTGTGTAATTGTCTGCCCAGTAACTGTATTCCCTGCGGGTGGGATCACGCCCGGTTTGGAACCAAGCAAGGGCTGTTTCCTGGGGGTCAAACCAGCTTTGCCAAGTATTTCAGGCGCTATAGCTCCGACTGCTCCCAACATCCGACTGCTCCCAACATTGCAAACCGACCGTTGATTACCTCGCCATATGCTAGCCATCTTGGCTCAATGAAACCTCCTTGTTCCTTCAGGATCTGAGAGCCCTAGAGGGACAAATCCATAGTCACCTGGTAGGCTTCCATCCAAGTAAGAAAGACTTTGCTTTGGATGCAAACCACAAGGGTCTATCAACTCCACCTTGCTGAAAACCAAAAAGAGAAAGAAAATTACTTTCTCTTTTTGGTTTTCAGCAAGGTG…
Transcript_037	2726	YCX91_PHAAO	91	1	8	670	58	822	58.2 bits (139)	2e-08	32/51 (63%)	35/51 (69%)	0/51 (0%)	1	GO:0009507; C:chloroplast	0				0		0			GITTGTP	GGCATAACAACCGGTACACCATAGGTTGCCCAACCCAGTCTCTCGTACTAGGGCGCTGGCTCCTCGCAGTTCTCCCTTTAACCCAACGGTAGATGGAACCGAACTGTCTCACGACGTTCTAAACCCAACCTCACGTACCACTTGAATCGGCGAACAACCGAACCCTTGGGACCTTCTTCAACCCCAGGAAGTGATGAGTCGACATCGAGGTGCCAAACGACTCCGTCGATAAGAGCTCTTGGGAGAGTCATCAGCCTGTTATCCCCGGCGTACCTTTGATCCGTTGAGCGAGAGCCCTTCCACACGGGACTCACGGATCACTATGGCCGACTTTCGTCTCTGTTCGACCAAGTCGGTCTCAACAGCAAGGCAGGCTTATACCATTACGCTACGACAGAA…
Transcript_038	592	CB24_PEA	252	-3	15	530	189	15	197 bits (501)	3e-61	116/178 (65%)	123/178 (69%)	9/178 (5%)	8	GO:0009535; C:chloroplast thylakoid membrane | GO:0016021; C:integral component of membrane | GO:0009522; C:photosystem I | GO:0009523; C:photosystem II | GO:0016168; F:chlorophyll binding | GO:0046872; F:metal ion binding | GO:0009765; P:photosynthesis, light harvesting | GO:0018298; P:protein-chromophore linkage	0				1	PF00504; Chloroa_b-bind	0			SSKD	AGTTCAAAGGATTAAAAGATCCCACCAGGGTAACCGACCTCGCCTTTTGGCAAGTGTATTGCTTTAAGGATAGGATCTTGGTTAACACTGCCAGGGATCTTAATGTCTTGCCATCTTCTAATCTCGACATAATGGAACAAAAACAAAACAAACTCAATCACAAAGAGTGTTGAAGATGAAGCAAAGTATTCTTCTTTCCCTGCATCGTACCATTTTGGAACATTGATGATTCCAATGCTTGTGAATACCTCAGGGAGCAACATCCCTGCAACAACCCAACATGGCCCAACACCCGTTCACTAGCTCGGCTTGAACAAACCACCTCAAATTCTCTGGATCCTCTGCAAGTTCCCAATGGATCAAATCCATAGTCTACCGGAAGACTGCCAGTGAGGTTAA…
Transcript_039	692													0		0				0		0			FLLSIMTSWCCCCCCLSVNRSSNNWWRSCYILCFLDASWKLILNFVKETLLLLSRKPFFSSVPVVPSTTSTFSTGTDVSFFFLSFFFFLFSPSSPSSSLDELDEAVQIGEVSPRDWCVSFHLPLQLWFQMVLNIKHHLKPKLKRKVKRNTPVSWRNFTDLTAHQVHQVKRKEKMVRKERRRRTRRRRTHLYQLRKLRLLKEQPVLRRRRVSLTKLRISFQEDTRKQRM	TTTCTTCTCTCCATCATGACCAGTTGGTGTTGTTGTTGTTGTTGCCTCAGTGTGAATAGGAGCAGTAACAACTGGTGGAGGAGTTGTTACATCCTCTGTTTTCTTGATGCCTCCTGGAAGCTTATCCTTAATTTTGTCAAGGAAACCCTTCTTCTCCTCAGTAGGAAACCCTTCTTCTCCTCAGTACCGGTTGTTCCTTCAACAACCTCAACTTTCTCAACTGGTACAGATGTGTCCTTCTTCTTCTTGTCCTTCTTCTTCTTTCTTTTCTCACCATCTTCTCCTTCCTCTTCACTTGATGAACTTGATGAAGCTGTTCAGATCGGTGAAGTTTCTCCAAGAGACTGGTGTGTTTCTTTTCACCTTCCTCTTCAACTTTGGTTTCAGATGGTGCTTAAT…
Transcript_040	716													0		0				0		0			FLLSIMTSWCCCCCCLSVNRSSNNWWRSCYILCFIEASWKLILNFVKETLLLLSTETLLLLSTGCSFNNLNFLNWYRCVLLLLVLLLLSFLTIFSFLFT	TTTCTTCTCTCCATCATGACCAGTTGGTGTTGTTGTTGTTGTTGCCTCAGTGTGAATAGGAGCAGTAACAACTGGTGGAGGAGTTGTTACATCCTCTGTTTTATTGAGGCCTCCTGGAAGCTTATCCTTAATTTTGTCAAGGAAACCCTTCTTCTCCTCAGTACGGAAACCCTTCTTCTCCTCAGTACCGGTTGTTCCTTCAACAACCTCAACTTTCTCAACTGGTACAGATGTGTCCTTCTTCTTCTTGTCCTTCTTCTTCTTTCTTTTCTCACCATCTTCTCCTTCCTCTTCACTTGATGAACTTGATGAAGCTGTTCAGATCGGTGAAGTTTCTCCAAGAGACTGGTGTGTTTCTTTTCACCTTCCTCTTCAACTTTGGTTTCAGATGGTGCTTCA…
Transcript_041	441													0		0				0		0			FLLSIMTSWCCCCCCLSVNRSSNNWWRSCYILCFIEASWKLILNFVKETLLLLSTETLLLLSTGCSFNNLNFLNWYRCVLLLLVLLLLSFLTIFSFLFT	TTTCTTCTCTCCATCATGACCAGTTGGTGTTGTTGTTGTTGTTGCCTCAGTGTGAATAGGAGCAGTAACAACTGGTGGAGGAGTTGTTACATCCTCTGTTTTATTGAGGCCTCCTGGAAGCTTATCCTTAATTTTGTCAAGGAAACCCTTCTTCTCCTCAGTACGGAAACCCTTCTTCTCCTCAGTACCGGTTGTTCCTTCAACAACCTCAACTTTCTCAACTGGTACAGATGTGTCCTTCTTCTTCTTGTCCTTCTTCTTCTTTCTTTTCTCACCATCTTCTCCTTCCTCTTCACTTGACTATACATGCACACACACATCAAAAATACATTAATTATTATTAAAAAATAATTAATGTATTTTTGATGTGTGTGTGCATGTATAGTCAAGTGAAGAGGA…
Transcript_042	1567	G3PA1_ARATH	396	-1	134	1051	361	341	210 bits (535)	3e-87	157/242 (65%)	176/242 (73%)	19/242 (8%)	16	GO:0048046; C:apoplast | GO:0009507; C:chloroplast | GO:0009941; C:chloroplast envelope | GO:0031969; C:chloroplast membrane | GO:0009570; C:chloroplast stroma | GO:0009535; C:chloroplast thylakoid membrane | GO:0016020; C:membrane | GO:0010319; C:stromule | GO:0047100; F:glyceraldehyde-3-phosphate dehydrogenase (NADP+) (phosphorylating) activity | GO:0051287; F:NAD binding | GO:0050661; F:NADP b…	1	K05298;	glyceraldehyde-3-phosphate dehydrogenase (NADP+) (phosphorylating) [EC:1.2.1.13]	ko00710; Carbon fixation in photosynthetic organisms | ko01100; Metabolic pathways | ko01120; Microbial metabolism in diverse environments | ko01200; Carbon metabolism	2	PF02800; Gp_dh_C | PF00044; Gp_dh_N	1	COG0057; Glyceraldehyde-3-phosphate dehydrogenase/erythrose-4-phosphate dehydrogenase	G	YE	TATGAATGAAATCATACGTTGATAACAAAAGGAAAAAACAAATGGCTTGCTGGTGGAGGTGATAATCAAGTCAGAAAATAATTATCTGACTTGATTATCACCTCCACCAGCAAGCCATTTGTTTTTTCCTTTTGTTATGATTCTCCTCTATTCATAAACTTTGCATTCCTCATCGGCCGGATTCGTCTCACAGAAGTCCTCCAATGGATCTCCACTCCCTACTTTAGGAGTGCCTGGCCATTTGTTTGCTACTAGATGTGCCAAATCCACCACTCTTTGGCTGTAACCCCATTCATTATCATACCAAGCAACCACCTTAACCATATCATCTCCCATGACCAATAGTCAAGGAAGAGTCAATAGTTGTAGAAACATCGGAGCAGCGGAAGTCGACAGACA…
Transcript_043	197													0		0				0		0			RRISPAG	AGAAGGATTTCACCCGCCGGCTAATTAAGGAATTTGCGTTTCAAAGTGTCCCGCACTTAACCCACTTTTGGGGGTAACCCACACGGGAACGTGCCGCTAGGGGGCCAAGGCCCCCAAGAGGCTACTGCTGGTCGGCAAGCGAACGACAAGGGCGCACGCATCGCCTTCTAGCCGGCGATTCTGACTTGAGACGTGTC
Transcript_044	1089													0		0				0		0			STN	AGTACAAACTAAGAATCAAAAAGTTCCTCCAATGGTTGTGTACAAAAAATACAGAACTTGCTTTCCGAATAAATAAAAACTCTTCTGCTTTTGTCTGTCTCCCTTCAACGGACTTGCTTTCCGAATAAATAAAAACTCTTCTGCTTTTGTCTGTCTCCCTTCAACAAGTCCTTCCTGAAAAGAATAATCCAAAATCAAAATCTTCTAATCTCCGAAACAAACACCAATAATAATGCAAGTACGCAGAAGACAAAATTGTTGGACAAAATCTGCATAATTAACAATAATCGGAGCATTAGATACAAAAAATTGCTAAAACGTATTATATTATACTTCTACACAAATGTTAATATTCTAATACGATCTACTAATTTACTGAGATACTTACATTGGATTTGG…
Transcript_045	738	E1314_ARATH	392	-1	228	687	364	265	211 bits (537)	3e-64	94/141 (67%)	119/141 (84%)	4/141 (3%)	11	GO:0046658; C:anchored component of plasma membrane | GO:0005618; C:cell wall | GO:0005737; C:cytoplasm | GO:0005576; C:extracellular region | GO:0005634; C:nucleus | GO:0042973; F:glucan endo-1,3-beta-D-glucosidase activity | GO:0004553; F:hydrolase activity, hydrolyzing O-glycosyl compounds | GO:0030247; F:polysaccharide binding | GO:0005975; P:carbohydrate metabolic process | GO:0071555; P:cel…	0				1	PF00332; Glyco_hydro_17	0			STN	AGTACAAACTAAGAATCAAAAAGTTCCTCCAATGGTTGTGTACAAAAAATACAGAACTTGCTTTCCGAATAAATAAAAACTCTTCTGCTTTTGTCTGTCTCCCTTCAACGGACTTGCTTTCCGAATAAATAAAAAACTCTTCTGCTTTTGTCTGTCTCCCTTCAACAAGTCCTTCCTGAAAAGAATAATCCAAAATCAAAATCTTCTAATCTCCGAAACAAACACCAATAATAATGCAAGTACGCAGAAGACAAAATTGTTGGACAAAATATTGGATTTGGACTCTATAACCATTTCTGGAAAATACCCGCCTTGACTTTGTTGCAAACCGATGTTATAAACCGGAGTTCCATCCGGGTAATAAAGACCATAGTTTTTCTCAGAAGAAGGACCAGGTTT…
Transcript_046	1051	YCX91_PHAAO	91	2	7	524	91	772	71.6 bits (174)	4e-14	43/86 (50%)	53/86 (62%)	4/86 (5%)	1	GO:0009507; C:chloroplast	0				0		0			DGPSTRHRRITKADFRLLSTGGSCSQAPFCLCTRGAKAEGSLTARPTRRAGTKGQSPSGPRKPLHASGPEGNLWHAFRNLLEAYAP	GACGGCCCTTCCACTCGGCACCGTCGGATCACTAAGGCCGACTTTCGTCTCCTGTCGACGGGTGGGTCTTGCAGTCAAGCTCCCTTCTGCCTTTGCACTCGAGGAGCAAAGGCAGAAGGGAGCTTGACTGCAAGACCCACCCGTCGAGCAGGGACGAAAGGCCAATCTCCGTCTGGCCCGAGGAAACCTTTGCACGCCTCTGGGCCGGAAGGAAACCTTTGGCACGCCTTCCGTAACCTTTTGGAGGCCTACGCACCATAGAAACTGTCTAACCTGAAACAGACCACTTGGTCTGTCTTGGCACCTTGGGACAAGGTTAGAATTCTAGCTCTTCCAGAGTGGTATCTCACTGATGGCTATCGAGCCCCCCCAGAAGGGGGCCTTCTTTGCCTTCCACCT…
Transcript_047	761	RBL_PETHY	300	-2	21	682	190	152	187 bits (475)	1e-76	109/177 (62%)	118/177 (67%)	7/177 (4%)	6	GO:0009507; C:chloroplast | GO:0000287; F:magnesium ion binding | GO:0004497; F:monooxygenase activity | GO:0016984; F:ribulose-bisphosphate carboxylase activity | GO:0009853; P:photorespiration | GO:0019253; P:reductive pentose-phosphate cycle	0				2	PF00016; RuBisCO_large | PF02788; RuBisCO_large_N	0			QIMSFDFPCFGL	CAAATAATGTCCTTTGATTTCCCCTGTTTCGGCCTGTGATTTATAAATTGCTTCGGCACAAAATAAGAAACGGTCTCTCCAACGCATAAATGGTTGGGAGTTCACATTTTCATCATCTTTGGTAAAATCAAGTCCCCCGCGGAAAAAATCAAAAACTGCTCCTACCATAATTCTTAGCGGATAAACACAATTTTGGTTTAATAGTACATCCCAATAGGGGACGTCCATACTTGTTCAATTTATCTCTCTCAACTTGGATTCCGTGAGGAGGACCTTGGAAAGTTTTCACATAACTTCACATAAGCATTAGGGATTCGCAAATCTTCCAGCCGTAGAGCGCGCAAGGCCCCTTGAACCCAAATACATTACCTACAATGGAGGTAAACATGTTAGTAACAG…
Transcript_048	1006													0		0				0		0			FFFTCPEPKSVQTHRFVTITYCYQLHISGIA	TTTTTTTTTACGTGTCCCGAACCAAAATCCGTGCAAACACACAGATTTGTTACTATTACGTATTGTTACCAGTTACATATATCAGGAATTGCATAAGTCCTCTCCATAAAACAGAGTCACAACATCAGACAGGCGTCAAATGTTCGATGCACTACCGACACACTTGTCCATGTCAAAAAGCCAAATAAGTGCCAAAAATCAAACAACTGTCTTTATAATGCGTTTTTTTTGTTTCTTTTGACACTATTTGAATATATATCTGTCACTCGTAGGACACTCAAACATATATAATATGTACCTGACAATTTTCTATGTTTTTTACATTATCAGTGACAAAGTGTCAGAATTATTTCCTGATATCCATGTCGGAGCCCCTCGGTCATAGACTACTACAGAGCT…
Transcript_049	1600	APS4_ARATH	469	-3	171	953	465	72	528 bits (1359)	0	250/295 (85%)	271/295 (92%)	1/295 (0%)	8	GO:0009507; C:chloroplast | GO:0009570; C:chloroplast stroma | GO:0005739; C:mitochondrion | GO:0004020; F:adenylylsulfate kinase activity | GO:0005524; F:ATP binding | GO:0004781; F:sulfate adenylyltransferase (ATP) activity | GO:0070814; P:hydrogen sulfide biosynthetic process | GO:0000103; P:sulfate assimilation	1	K13811;	3'-phosphoadenosine 5'-phosphosulfate synthase [EC:2.7.7.4 2.7.1.25]	ko00230; Purine metabolism | ko00261; Monobactam biosynthesis | ko00450; Selenocompound metabolism | ko00920; Sulfur metabolism | ko01100; Metabolic pathways | ko01120; Microbial metabolism in diverse environments | ko01130; Biosynthesis of antibiotics	2	PF01747; ATP-sulfurylase | PF14306; PUA_2	1	COG2046; ATP sulfurylase (sulfate adenylyltransferase)	P	EEHT	GAGGAGCATACATAAACTTAAAAGGTTTCTCCCAATTGGGTATACATTAAAGTACAACACTAGACCGGAAAAACTTCCGGAACTTTTCCATTGCTTGAAAGTACTAAACTATCATAATAATCAACTAGCACTTTCCAGCCACCAGGGCACATAAATCCATCTGGAGGACTTTCTTTGTTCCTAGCAAGTGTGCGCATCTTTGTACCAGATATGAAGATAAAATCCTGAGGCCTTGATAGATCAAAGAATGCCATTTTACCTTGAGTCTTGTCATATGCAGCAACCCTAAAAGGGAGAATGTTTAGACGCTCAAGTCCAGGTGCCATGCTCAATACTTTCTTTCCATGGTCAGCATCGTATAGATCTCTTTTTTCAACGGGATGGCCCATGCCTGCGGGA…
Transcript_050	356													0		0				0		0			EEHT	GAGGAGCATACATAAACTTAAAAGGTTTCTCCCAATTGGGTATACATTAAAGTACAACACTAGACCGGAAAAACTTCCGGAACTTTTCCATTGCTTGAAAGTACTAAACTATCATAATAATCAACTAGCACTTTCCAGCCACCAGGGCACATAAATCCATCTGGAGGACTTTCTTTGTTCCTAGCAAGTGTGCGCATCTTGTAAAATGCAAATAAATTTTGGTAAGATACTAAATATATGTAACATGCGGCGATGTTTCAAAGTCAATTGTCCTGTTTGATATCTCTGTCTATGTCAGCGCATCATATTCTAATGGAAACAAAACCTTAGGTTTGCATAATCACAGGAAAAAAAAA
Transcript_051	2049													0		0				0		0			MGQEHPLE	CTGGGCCAAGAGCACCCCCTCGAGTAAAAGCTTCTACAGCCGGTTGACCAAAATGGGGATCCCAAATTGCATGAGCAATAGGTCTTACATGTAAAGGATCCTGTACCCATGCCTCAAAATTTCCTTGCCAAGCTACATGGAAGAGATTCCCGGAAGTCCACAGAAAAATTATTGCTAATTGTCCGAAATGAGAAGCAAAAATATATTCTGATAAAGACGTTCCTCAGTAATATCATCATGACTCTCGAAGTCATGTGCGGTGGCAATACCAAACCAAATACGACGAGTAGTGGGGTCCTGAGCTAAGCCTTGGCTAACCTTGGAATCTTAATGCCATAATGCTTTTCAAATCCTCCTAGCCATTATCCTACTGCAATAATTCTTGCTAAGAAGAATGCC…
Transcript_052	1183													0		0				0		0			IDYSFKRKETFV	ATTGACTATTCATTTAAAAGAAAGGAAACTTTTGTATAACAATAGAGGCAGAGTTTGCAAGACTGTTGAGAATACTTAAAAGGTACGAGAGCAGCAGTAGCAATTGGTTAAGAATCAGAATGGACGAGATTGTTATCGACTGAGCTTAGTAAGTGCAACGTATTCAAAGAAAGAATCAGGACATGGTCTTTTTGTAGGTTGATTGGCTAGGCAGAAAGAAGTGATTCCTCTTGCAGGAGACTAGCAATTGGAACAATGGATTTTGTACTAAATACTGAATCAAATTATATATACACCATAGTTTGTCATCTGATATTCGACAAGAATAAAGGAAATACAGGGATTAATTTGAGAAAAAATTATTTCCAACTAATGGAATATGCAAAAGCTAAAAATACT…
Transcript_053	920	PSBX_SYNJB	38	-1	3	437	37	333	41.2 bits (95)	0.001	20/35 (57%)	26/35 (74%)	0/35 (0%)	4	GO:0016021; C:integral component of membrane | GO:0009523; C:photosystem II | GO:0042651; C:thylakoid membrane | GO:0015979; P:photosynthesis	1	K02722;	photosystem II PsbX protein	ko00195; Photosynthesis | ko01100; Metabolic pathways	1	PF06596; PsbX	0			VVSLSKI	GTTGTTAGCTTATCTAAGATATGATATATTAAAAAGATTCCTAAACGGTTTAACATGCATTCTTCTTCCATGTGCAGTGCTATGCTAGTTCAAAAAGGTTCAGTATTGATCTATGCATGTAGTACTTGTTAATATTTACTATGAATTCTATGATGTACCAAAAACAGTAAACAAATTTTTAAGAAAAAGAAAACTAATGCTCAAGAAGATCAAGAGTCACATAGTATGATATTACACACAACACAGTTCATTTCTGAATACAATTATACAGATAAATATGATAACGAGAGAAATACTAAAATACCCTTCTGGGCCGTAAAATCTTCTCAGCCTCGTTTGACAGGATCGAAATTGGAAACACCGATAACAGCACCAAGAATGGCAGTAACAACAACACCA…
Transcript_054	804	PSAD_CUCSA	207	-2	79	743	207	354	123 bits (309)	2e-32	72/130 (55%)	79/130 (61%)	1/130 (1%)	3	GO:0009535; C:chloroplast thylakoid membrane | GO:0009538; C:photosystem I reaction center | GO:0015979; P:photosynthesis	1	K02692;	photosystem I subunit II	ko00195; Photosynthesis | ko01100; Metabolic pathways	1	PF02531; PsaD	0			IQCTLLLFFSHFPTPTINHILW	ATCCAATGCACGCTCTTGTTATTTTTCTCACATTTTCCAACACCAACAATCAACCACATTTTATGGTAATTGTTTCTTGTCACTCCCATTACACATAATAATACAAAACCATTTGATATCTTGCGTGACATATTGATTCATTAGAATCATTACGTATCATCATCATGCATACCATCACTACGTGCCTGCCTGCCTTCACACTTTCGCATGCCTAATCTAACCCCATATGTACACAACTTCCACGCTCTACAATCTTATCTAAACCTACTTTTATAACAACTCTTTAATAACTTGAAAACTTACCCATGTGATGCAAACGTACGGAAAAATGTATTGAACAGTAAACTTAACCTCAATTGGGCTAACATTCTTCCCAATAGACCTGAAATTCTTGGGCTA…
Transcript_055	303													0		0				0		0			MVLQSHQNHDQSQVFHQDPRKKVCSQQELHPCLLPTHHQVLWHLDHHGTHHGHHRISSLPQI	TTGGTGCTCCAAAGCCACCAGAACCACGACCAAAGCCAGGTCTTCCACCAGGACCCCCGAAAGAAGGTCTGTAGTCAGCAGGAGCTCCACCCTTGTCTCCTCCCAACTCACCACCAGGTCCTCTGGCACCTGGACCACCACGGTACCCATCACGGTCACCACCGAATCTCCTCTCTCCCTCAAATCTAGGTGGGCCTCTAGGGCGATCACCAGGTGGACCACCGAAGGGTCTACCAGCTGGCTTAGCCTGCTGGTAGACCCTTCGGTGGTCCACCTGGTGATCGCCCTAGAGGCCCACCTAGA
Transcript_056	749	COBL7_ARATH	661	-2	544	748	645	446	146 bits (368)	1e-38	71/102 (70%)	81/102 (79%)	1/102 (1%)	8	GO:0031225; C:anchored component of membrane | GO:0046658; C:anchored component of plasma membrane | GO:0005768; C:endosome | GO:0005794; C:Golgi apparatus | GO:0009506; C:plasmodesma | GO:0005802; C:trans-Golgi network | GO:0016049; P:cell growth | GO:0010215; P:cellulose microfibril organization	0				1	PF04833; COBRA	0			FFTK	TTTTTTACAAAGTGAAATGGAAATTTTTAATTTGAAAAATGAGTGAAAAAAATACAATGAGAATTAAAAAACCATACAAAAATTACTGAAAGACAGAACAAGAAAGAAACAAATTAATTATAACACTAACAAAAATTTCAATAGACAAAGTAATATATTTCTATCATCTAACACAGTTCTACAATCTTCTGTACCATAATAACGTTTGAAAGAATCATATAACTTGCATAAGGATTGCAATAGAATCCAAACTAGACACATGGATGTTACAGCACGACTCAGTCCACTAAGATTTCTCATTTTGTTTCTGTGACGAGTTTGAACTATGAGTCAAATGTTGTACAGAACAACAACGAGCCCAGAATCACAAAAATCGAACTTAACAAAACCGCTATTACC…
Transcript_057	818													0		0				0		0			LLVPPDPTRSS	CTCCTCGTCCCGCCAGATCCGACACGCTCCTCCTAGTAAACTTCATACTCATTATCTGACACATAGTCATTTTGGCCACGACCACCATGATTGAATGGCCTTACACCATTACATGCTGAGGTGAATGATTAGCAGTAGCACCAAAAGAGAATATCTGGCCATTACCATGGCCATGATTGTTATCATAGCCATAACCATTCCCCTGTCCATGAGGCACCTTATCCTGACGATGATACACATCATGGTTAAAGTCAAGGCCATGAGGCTTGCTGTCCTGACGGTGATACACGTCATGATTTGAGTCAAGACCATGAGCCTTGCTGTCCTGACGGTGATACACATCATGATTAGAGTCAAGACCATGAGGCTTGCTGTCCTGACGGTGATACACATCATGGC…
Transcript_058	397	RAN2_ORYSI	221	-2	20	216	86	1	82.0 bits (201)	2e-18	45/73 (62%)	50/73 (68%)	7/73 (10%)	6	GO:0005634; C:nucleus | GO:0005525; F:GTP binding | GO:0003924; F:GTPase activity | GO:0006886; P:intracellular protein transport | GO:0006913; P:nucleocytoplasmic transport | GO:0007264; P:small GTPase mediated signal transduction	0				1	PF00071; Ras	0			PMDIVSISEDHQISLVQQIPTVEANLSHSL	CCCATGGATATAGTATCCATCTCTGAAGACCACCAAATTTCTCTTGTCCAGCAGATCCCAACAGTAGAAGCGAATCTTTCCCACAGTTTGTGAAGAAATCCAATGGATGCACTTCCACACCAACATAGTTGGTTCATATTTCTTCTCAAATTCCCCGGTAAGATGCCTCTTAACAAATCTCTTAACAAATGTCGTCTTTCCTGTGCCGCCATCTCCGGCCGACTATAACAAGCTTGAAGCTCGGGTAATCAACGGTTTGCTGATTCGGCAACGCCATAGATAGAGTATAGTGTTGTTGGAGAGAAGAGCGGTGTGAGAGAGTGATGATGAGTGGTAAATAAACAAATTAGGGTTTTATATTGGAAGGGTTTGGTTTCGTTTTGAGTTTGAAAGCGTG
Transcript_059	1337	F16P1_PEA	407	-1	140	1193	407	378	516 bits (1329)	6e-180	253/272 (93%)	258/272 (95%)	4/272 (1%)	4	GO:0009570; C:chloroplast stroma | GO:0042132; F:fructose 1,6-bisphosphate 1-phosphatase activity | GO:0046872; F:metal ion binding | GO:0019253; P:reductive pentose-phosphate cycle	0				1	PF00316; FBPase	0			VDF	GTCGATTTTTAAAGCTAACATTATCAATCCTCAGGTGACTATAGATAGTAATTTGATCGCTTTTACTTGCTTCGAGACGCTTTGTTATTTTGAACAGAAAATGGGCAACGTGATTGTTTCCTTGTAGTTTTAAGGCTAGGTAAGTTGTGAAACTAACACATGATTAGTACTTCAAAATTTTATACAAATGCTTTTATGCAAAGTAATCTGAAGATCCTTGAAATATTCGTTTCCCTTCTTTTTCTTTGGAACATGGAAATGAGACAGGAGGAATAAAAAAAAAAGAACTCTTCCTTAAAACCACTTGATTGTGAACAGTTTCATTGAGAATAAGATTCTTAAACAAAACAACTTTCTTTGCATCAGTATGTCTTTTAAGCTAAGTACTTTTCAACCTTC…
Transcript_060	664	NLTP3_LENCU	118	-3	1	263	75	39	72.8 bits (177)	6e-15	47/75 (63%)	54/75 (72%)	0/75 (0%)	2	GO:0008289; F:lipid binding | GO:0006869; P:lipid transport	0				1	PF00234; Tryp_alpha_amyl	0			IQF	ATTCAGTTTTGAAATAGAACCGGCAACTGATTTCAAGCATTACGGGCAGCCTGTTTTATCAGGCACGGTGGTGGCGGCAGCAAGAAGCTTCTGACTCCTGCACAGCATGGTGGTGAAGGGCCAGGACCACCTGTAAGATAAGTAAGGCATGGACCAAGATCACCAGTTACAGCCCCACATGTGATTGCACCTTCTGCCATAGGCGCAATAACAATCGTGCACATCACCAGAACAACACAAGCTAACTTCATACCTCTTGCCATTTCTTTTCTTTCTTTTGATCAAATAATAGATCAAAAGAAAGAAAAGAAATGGCAAGAGGTATGAAGTTAGCTTGTGTTGTTCTTATTTTTCTTATTAACAGTATTAAATGGAACTCCCATATACTAGTGAGAAGTT…
Transcript_061	872	CATA_PEA	494	-3	34	618	226	34	356 bits (914)	1e-118	175/195 (90%)	179/195 (92%)	2/195 (1%)	6	GO:0005777; C:peroxisome | GO:0004096; F:catalase activity | GO:0020037; F:heme binding | GO:0046872; F:metal ion binding | GO:0042744; P:hydrogen peroxide catabolic process | GO:0006979; P:response to oxidative stress	0				2	PF00199; Catalase | PF06628; Catalase-rel	0			IDTSHHRWASSPVKFHVHSQPC	ATAGACACTTCACACCACAGGTGGGCTTCCAGTCCAGTGAAATTTCACGTACACTCCCAGCCTTGTTGAGCAGGGTATATGTTTGGAGTTGACTCCAAAACCATCCATATGCCTATAATGTTGTGGGATACCCACATCATCAAATAGGAAGGAGAACATGTGAAGGCTTTCTGGAAAGTGGGAGAAGAAGTAGAGAATTCTCCAATTCTCCTGGATGTGGGTCTGAGGATTGGGTTTAAGAGCATGGACCATGTCTGGAAAATTCATCCCATCATGAACGAAGAAGACAGGAAAGTTGTTACCAACAAGGTCATAGTTACCCTCTCGGGTGTAAAATTTCACAGCAAAACCTCGGGGGTCCCTCAAGGTTTCAGGGCTGCCACGTTCATGAATGACAGT…
Transcript_062	628	RL44_GOSHI	105	-2	56	456	105	307	102 bits (253)	7e-38	49/50 (98%)	49/50 (98%)	0/50 (0%)	3	GO:0005840; C:ribosome | GO:0003735; F:structural constituent of ribosome | GO:0006412; P:translation	0				1	PF00935; Ribosomal_L44	0			YAKLEPKFRISFIYSGNPITTDTQIFIYKDHLRHEQMRKINKITFKK	TATGCCAAACTTGAACCCAAATTCCGTATAAGTTTCATATATTCTGGAAATCCTATAACTACTGATACCCAAATTTTCATATATAAGGATCATCTTAGGCATGAGCAAATGAGAAAGATTAATAAAATAACTTTCAAGAAATGAAAACAGGTACTAATTGATAACAGGAATAGCTTGCACTAGTCAATAACAACAGTACTTCAAATAACAAAATATATCTATCAGAAATCAATAATCCAACAAAACAAAACATATTCCAACATTGGAAATATCACATTAAAACATCAAATCCTAATTCTCAACCTAGAAGAGAGATGTTCCTTTTCCCTTCTTGTCTCCACCAATCTCAAAATGCTTGCACCTCTTAATGGCATGTTGAGAAACATGTTTGCAACCCTG…
Transcript_063	2619	AB1F_ARATH	595	-3	325	1333	568	623	426 bits (1095)	0	207/244 (85%)	223/244 (91%)	7/244 (3%)	4	GO:0005886; C:plasma membrane | GO:0005524; F:ATP binding | GO:0016887; F:ATPase activity | GO:0005215; F:transporter activity	1	K06185;	ATP-binding cassette, subfamily F, member 2		2	PF00005; ABC_tran | PF12848; ABC_tran_Xtn	1	COG0488; ATPase components of ABC transporters with duplicated ATPase domains	R	VSPLSQTNRAHAQ	GTATCACCATTGAGCCAAACCAACAGAGCACATGCTCAATAAGATGTTTACCCTAGATAAATATTGAATTGGCATCAAAAACTGATGATAAAAACTAGCTAATAATATCATAAATATAGTAAAATCTCCGTACAACAAATTTGATAGAACAAGCATGGTTCGTAAGTTTTTAGATGGTGTCCAATCATCCCTCTTGCTGGTCAAGAACCAAGCAATTAAATGATAAGCACAACAAATAATAAAGGAGAAAAAATAATATCAAGTCCACCAAGATGAAAAAAATATAAATTCAATCCAAACAAAAATGATATAGCACTTCCAATTCGCCATTTACCTCAACAATCAACCACTTTCCACCACCAACATTGCAAAAAAAGGAGGCACCCACCAAGATATTGG…
Transcript_064	1279	UBIQP_SOYBN	305	-1	1	1237	305	323	449 bits (1154)	2e-155	247/309 (80%)	256/309 (83%)	8/309 (3%)	2	GO:0022625; C:cytosolic large ribosomal subunit | GO:0005730; C:nucleolus	1	K08770;	ubiquitin C	ko03320; PPAR signaling pathway	1	PF00240; ubiquitin	1	COG5272; Ubiquitin	O	ITYHYRIILSLEAFSVDNK	TAAATAGTTATCATTACCAGAAAGTTATATAATCTTCACTTATCATATAGCATAAATATAAATAGTTATCATTACCAGAAAGTTATATAATCTTCACTTATCATATAGCATATCATAGCACATAATGAAAACACACATCTAACACCAATAGTAAAGTAGTACTACTACTAATTATTCACATTGCCATAAGAAGAACACAGTACATAAAACCAAATTTATTCTAACGGGCCTCAATATAGGACCCTATATCATCAACAGTTTCACAAATACCATTTCAAAGCAACCAACATCAGAAACACGACACAACACCAACAACATATAAAAATCCACCCCTCAGACGGAGCACAAGGTGAAGAGTAGACTCCTTCTGAAAATGTTATAGTCAGCAAGAGTCCTTCC…
Transcript_065	1346	ACT1_PEA	376	-2	1	1312	309	323	518 bits (1335)	0	268/330 (81%)	277/330 (84%)	21/330 (6%)	3	GO:0005737; C:cytoplasm | GO:0005856; C:cytoskeleton | GO:0005524; F:ATP binding	0				1	PF00022; Actin	0			L	ATAACTTACCATTATCGCATCATTTTGAGCTTAGAAGCATTTTCTGTGGACAATAAATAGACCACAGAAAATGCTTCTAAGCTCAAAATGATGCGATAATGGTAAGTTATTTTTGGATGGGCCAGACTCATCGTATTCACCCTTAGATATCCACATCTGCTGGAAGGTAGCTGGAAGGTACTGAGGGATGCAAGGATTGATCCTCCAATCCAGACACTGTACTTTCTCTCTGGTGGAGCCACAACCTTAATCTTCATGCTACTAGGAGCCAGGGCAGTGATCTCCTTGCTCATACGGTCAGCAATGCCAGGAAACATAGTGGACCAGGAAACATAGTGGAACCACCACTAAGAACAATGTTTCCATACAGATCCTTTCTGATATCAACATCACACTTCA…
Transcript_066	330													0		0				0		0			VSI	CTTTAACAGATTGCCCGCCCCAGCCAAACTCCCCAACCTGACAATGTCTTCCGCCCGATCGACCACAATAAGTCAGTATTGGATCCAAAAAAGAGGGGCCGCGCCCCGTGTCTCCGCAACGAATCGAAGACGGGGCGCTGCCCCTCTTTTTGGATCCAAGGCTGACTTTTGTCGTTCACGGAATAAGTAAAATAACGTTAAAAGTAGTGGTATTTCACTTTCGCTATTTCCAGCTCCCACTTATCCTACACCTCTCAAGTCATTTCACAAAGTCGGACTACACTTTCGCTGTTTCCCTCCCACTTATTCCAACCTCTCAAGTCATTTCAC
Transcript_067	696													0		0				0		0			FHPQVQLGQSTKVEEL	GTCAGCATTTAATGGCGGTGTTTACAGAACCAATTATATTCACAGACACATCGGCATTCTGTGGCAGTGTCTACGGAACCAACAATATTCACAAAAATGATGGCGTGAAAAGAGTTAAACAGAATAATGTTCATCATCACATGATATTGTTTGATTAAAATTTTGGTTTTAATCAAAACTGGCTAAACTAAATCCAAACCGATTTCATTACACTAAATGATACATGATCCAAACATAATAAAAAATATAGAAGATTTGAAGGGAAAAAGAAACCATCGTGAGTTCATTTTTACCTCAACTTTGGGTATATTTTCACCTGGATATCAACATGGAACATCAAACACTCCTACTTAACACTATGGTTTACTCAGCAATGAAGCAACAATCTCTTTTAACTTC…
Transcript_068	909	Y2706_ARATH	365	-1	159	651	335	109	186 bits (471)	1e-55	113/181 (62%)	121/181 (67%)	4/181 (2%)	3	GO:0005524; F:ATP binding | GO:0004674; F:protein serine/threonine kinase activity | GO:0006979; P:response to oxidative stress	0				1	PF07714; Pkinase_Tyr	0			DSSKKSLIHSWEKLFPQQALILF	TTTCACCCGCAGGTCCAGCTCGGGCAGTCAACAAAGGTTGAAGAGCTTTGACTAAAATGCTCATGTTAGGTCTGAAATCAGCTTCATATTGCACACACAATGCAGCAACTCATATTGCACACACAATGCAGCAACAGCAGCCATCTTAGCAACAGCTTTTGGTGGGTATTCTCCTCCTAGTCTTGTATCAACACACTGCCTGACTTTATCCTCACTAAGTTTTGGAGTAGCCCAAGTAACTAGACTCTGCTGTGACTCTGCTGTCCACGTGGTAGTGTATGGTCAACAGGTTTTCTTCCGGTCAAAAGTTCCAGAAGGACAACACCAAAACTGTATACATCACTCTTAGCATTCAATTGTCCAGTCATTGCATATTCAGGAGCATGATAACCAAAGGTT…
Transcript_069	388													0		0				0		0			RKKNLKYKEPFLLKKE	GATTCATCAAAAAAATCCTTAATCCATTCGTGGGAAAAACTTTTTCCACAGCAAGCACTAATCCTTTTTTAACGTATAATTAGATGTGGTAATCATTCCAATAAAAAATGAAAGCTCGTTGCTTTTTGTTTCCCTATAATTGGAGCAGCTAAGCTCTATCCCTTTATTAATTCAACCCAACGGAATTCATTTGTTCCCAGCCAACAATTCAACGAAAAAGATTGGTCGGATCCAATATGAAAGAAAAATTTTTCGAGTTCACCGTTGAAAGACATGCTGCTTTTTTTCCATCCATTCCTTTCTGGATCAGTCGTGGTCTTACAAACCCCTACCGATGGTATGGATGAACAAATTAGTTCATAGAAATGTGTAAAAAATGGAGTCGCAC
Transcript_070	1213	AB40G_ARATH	1423	-3	1104	1115	1283	480	286 bits (732)	1e-120	137/212 (65%)	158/212 (75%)	32/212 (15%)	13	GO:0016021; C:integral component of membrane | GO:0005886; C:plasma membrane | GO:0005524; F:ATP binding | GO:0042626; F:ATPase activity, coupled to transmembrane movement of substances | GO:0080168; P:abscisic acid transport | GO:0002229; P:defense response to oomycetes | GO:0006855; P:drug transmembrane transport | GO:0015692; P:lead ion transport | GO:0009723; P:response to ethylene | GO:00097…	0				4	PF01061; ABC2_membrane | PF00005; ABC_tran | PF14510; ABC_trans_N | PF08370; PDR_assoc	1	COG0842; ABC-type multidrug transport system, permease component	V	FDV	AGAAAAAAAAATTTAAAATACAAAGAACCCTTCTTGTTGAAGAAAGAGTAGAAATCTATCTCTTTTGGAAGTTGAAGGATTTGATAGCAACGGCGAAGATAAATGCAAAGAGAACAGCAATACCAGCAACAACAATTGCACACTCTCCTATGAAGTCGTGTTTGATACCAAAATAGTCTTCAAGGAAAAATTTCACTTGCTTATTGCCTTCACTACTCATAGGAGTAGTTATATCTCCAAATTGAGATGCAATCAATCCGTAGATGGTCCATGCAACTGGACATGCCCAGTAGTACCATCTCCACCATACTGGAATGCTAGGTCTTGGGACGACGAATCCTGAAAAGAGGTTCCAAACTGCATAAATGCAGCAGCCACGATAGAAGCAACGTGATGATT…
Transcript_071	1081													0		0				0		0			SYFI	TTTGATGTTTAATGATTATTAATGAATTAACATTATAAAGAGTATTACACTAATAATCAAATAGATGTTTAGTGACAATTTTCAAAAAAATAATAACAAATTAGCACAATAGTAAATCAGGTGACAGAATACCGTCACATATCGATTTAACTCTAAAAATTAATGGCCTATCATCAATATGTATATTACCTTCTTCCTTCTCTCATTCAAAGCAACATATATCCCGTCCTTTATCAACCATATGACAACCTCAAAAATGTTGTTCAATTAAAAGGGAGGAAATAGAGAACCCAGTAAAGACGGTTGATAGGACACAAGCCAGTGCAAATAGTGCAAGAGCTATAAAAAAAACTTAGCATTGTATTATCAAAACTCCCTTGATTCAACTAAATTAACTTC…
Transcript_072	1239													0		0				0		0			PSSNKAVVKFSSVLMT	AGTTACTTTATTTGAAACCTGGCTTAATTGACAATGAGATGGTAGGAAATCTGTGTATTTTGTGTAATATTTAGGCCATGAATCAAGGTATTTGATTTTAGATGATTGTAACTGTTCTAAGTATGATCAGATATTCGAAAAACATGATATAATAGAACAAGATATATTTGAAAAACAACCGAATATGAAAATAGCTTCAAATATAATAGAAGTCTAGAACAAGATATATTTGTTAAACAACCGAGTTTGAAATAAATGCATCAAAACCCCACATAGAACACAGATAAAAGAAAACCATGGAAACAGGAATCTGAAATAGATTCTAGTAATCCTCATCTTCCTCACCACCCTCACCAGATTCAGCACCAACTTCTTCATAATCCTTTTCCAAAGCAGCAA…
Transcript_073	441													0		0				0		0			N	CCTTCTTCCAATAAAGCTGTAGTAAAATTCTCATCAGTATTGATGACTTGAAAGAGAAACTCTAAATCCACAAGAGATTTGAAATAAGAACCAACATAAGTTGGCCTTTTAAACACAGAAGCCAGATTAGATCCAGTCAAATAAGTATAAGTTGGCCTTTTAAACACAGAAGCCAGATTAGATCCAGTCAAATAAGTTAATCAAAACAAATATAATCATTAAGTACAATATTTTGATTATTTACCCTCCCCATATTTACCAATTTTCCAACTTTTATTCTTGTGCATCCTATTTTCACCTTGCTGTCAAGTCATTAACAGGCCTCAAATTGTATCTATATGATACAATATTCTTTGAACTGCCATATGGGTCTACTGCTGGAGAGTCTTCACAAGTTGT…
Transcript_074	777	GCSP_PEA	1057	-1	831	723	1044	76	241 bits (616)	1e-71	138/222 (62%)	152/222 (68%)	14/222 (6%)	4	GO:0005960; C:glycine cleavage complex | GO:0005739; C:mitochondrion | GO:0004375; F:glycine dehydrogenase (decarboxylating) activity | GO:0006546; P:glycine catabolic process	0				1	PF02347; GDC-P	0			GTAPL	AATTAAAATATAAGTAACAAAGGAATAACACTATTATACAGTTGCAGCAGCTTGTTCTTCAACAGCCTGTGATGCTGGGAGAAGGGTGCAAACCAGGGTGCGGTCACCATACACATTATCAACACGTCCTGTGGTAGGCCAAAACTTTGCACCACGGAGCCATGCAGCAGGGAAGGCAGCATACTCCCTGGAGTATGGTTTGGTCCATGCATCACCCATGAGCAGTGACAGTGGATGAGGGGCTCCCTTGAGAACATTGTTGTGAACATCAGCATTTCCTTTCTCAATCTCAGCAATTTTTTTCTGATAGAAATAAGAGCATCACAATACCTGTCTAACTCAGCCTTGCTTTTCACTTTCAGTAGGGCTCAATCATGAGTGTACCAGCCACAGGCCATG…
Transcript_075	1112	APX3_ORYSI	291	-3	112	582	244	181	148 bits (373)	2e-71	88/134 (66%)	103/134 (77%)	1/134 (1%)	12	GO:0009941; C:chloroplast envelope | GO:0016021; C:integral component of membrane | GO:0005739; C:mitochondrion | GO:0005777; C:peroxisome | GO:0009506; C:plasmodesma | GO:0005774; C:vacuolar membrane | GO:0020037; F:heme binding | GO:0016688; F:L-ascorbate peroxidase activity | GO:0046872; F:metal ion binding | GO:0042744; P:hydrogen peroxide catabolic process | GO:0009735; P:response to cytokin…	0				1	PF00141; peroxidase	1	COG0376; Catalase (peroxidase I)	P	STTCEPAPE	GGCACTGCGCCTCTCTAAACACCAAACAACTATCACCTAGGCTTCGGCAAATCTGCAAGGTAAAAATACATAAATGAATCAATTCCCTATAACAACCCACAACTAAAATAACAAAGGTAAGTAGATAAGTCAAGCACATATTTTTTAAAAGTATCAAAGTTTGATAGACAAGACGACTTACCCAAGCTCAGAGAGCTTAAGATGTGCTTCAGCATAATCGGCAAAGAAGGCATCTTCATCCGCAGCATATTTGTCAACAAGAGGACGGAATACAGGGTCAGACAAAAGTGCCTTGTCACTTGGCAACTGAAGAAGGCCCTTCTTCTCACCAGTCAACAACTCAGTGAAGTATGAGTTGTCAAAAATGAGAGGATTAGAAGTCCATGGTCCCTCAAATCC…
Transcript_076	1215	PUMP5_ARATH	313	-2	1	1127	190	489	217 bits (552)	3e-101	132/213 (62%)	158/213 (74%)	23/213 (11%)	8	GO:0016021; C:integral component of membrane | GO:0005743; C:mitochondrial inner membrane | GO:0005310; F:dicarboxylic acid transmembrane transporter activity | GO:0017077; F:oxidative phosphorylation uncoupler activity | GO:0003735; F:structural constituent of ribosome | GO:0006839; P:mitochondrial transport | GO:0015992; P:proton transport | GO:0006412; P:translation	1	K15104;	solute carrier family 25 (mitochondrial oxoglutarate transporter), member 11		1	PF00153; Mito_carr	0			FFFFF	TCAACAACTTGCGAACCTGCTCCAGAGTAACAAACAAAACAACAGTGAAAGGACAATAAATTAAAACATTATTCTTAGGAGATAAATATTTTCGTCATCATCCTCCACTAACTCAGAAATCCTTCAACAACTTGCGAACCTGCTCCAGAGTAACAAACAAAACAACAGTGAAAAGACCCTGTCTCGAAATGGTAGGTATAAAAACCCTTTGTAAAGAGCCACAGAGACCCTCAGCACGAACCGTTTTCACCGCACAATCCAAAGCACCAGCATAAGGTGGTTCCTTCCCAGGCTCCACCCTCATGTTCATGACTCTAGTTTTAATAACATCAACTGGATTAGTCACAACCGCAGCCACAAACCCCGCCGCAAAACTCGCTGTCACGTGGGTCCCAAGCC…
Transcript_077	572													0		0				0		0			EEAKILNFKPKFL	TAATCTTAGCGAGTTAAATTAAATGTGCTTAGTTAAATGTATTTTTCCATCTTAAATAGTAAATACTAATTAAGATGGAAAAATACATTTAACTAAGCACATTTAATTTAACTCGCTAGATTAGGAGCCACTCATCATCTTCTTAAACTCTTCGAAATTCACGTTACCATCACGATCAGCAACGACGATGCAGATCGTGATGGTAACGTGAATTTCGAAGAGTTTAAGAAGATGATGAGTGGCTCCTAATCTTAGCGAGTTAAATTAAATGTGCTTAGTTAAATGTATTTTTCCATCTTAAATAGTAAATACTAATTAAGATGGAAAAATACATTTAACTAAGCACATTTAATTTAACTCGCTAAGATTAGGGGCCACTCATCATCTTCTTAAACTCTT…
Transcript_078	694													0		0				0		0			KHNGS	TTTTTTTTTTTTTTTTGACACCATCATCAACATACTCCTCTATTTCAATTCGAGACGTCAAATTTTTGAGTATATATACTGAATACCACAGACATGCCATTATTAAAAAATGCAGAGGAGAATGATAGGGTTCAATATTAAAACTCAATAAAAGCATGAAGTTATAAGGTACATTTATGACAAATTCAACCAGCCAAAAATGCAGGGTTTAATAACTTAAAGACAAAGATAAATAAAGTTCCTATTTCCCACCCAAAAGCTCAAGGCAGCTTCCATCTTATCAAGTTTATTGAGCACACATGCATATGAAAAATTACTACCAGTTAGCAACATAAGAATAAAATATGTGCTATCACCCAACAGCCAAGAGTATTACTAAAGCAGACTAGACTTTGCTTA…
Transcript_079	1131	GCSP_FLAAN	1034	-1	116	1017	452	1	594 bits (1531)	0	291/340 (86%)	307/340 (90%)	4/340 (1%)	3	GO:0005739; C:mitochondrion | GO:0004375; F:glycine dehydrogenase (decarboxylating) activity | GO:0006546; P:glycine catabolic process	0				1	PF02347; GDC-P	0			LSFLFFIIIIILLIILFIYFILHTT	GAAGAAGCCAAGATCCTGAACTTCAAACCCAAGTTTCTTTAATCCAAGAGCGAAGACACCAGCAAGACCATGAACCCTTTGTGCAATGGCTTTAAGGCCTTCTGGTCCATCCATGATATACAGCATACATTTAGCAGCCATGTTTGCAAGCAGTGCCTGAGCAGTGCAAATGTTGCTGGTGGCCTTGTCCCCACGGATATGCTGCTCCCTAGTTTGCATAGCCATCCTCAAAGCTTGCTTTCCTGATGAAGAATCAACACTAACACCGATGATTCTTCCAGGCATCATCCTCTTATACTCTTGCGAAGTAGCCAAGAAAGCAGCATGAGGACCACCATAACCCATCGGAACACCAAATCTCTGAGCCGAACCAACAACAATATCAGCTCCAAACTCACC…
Transcript_080	2559	LOX2_ARATH	896	-2	306	2069	673	900	418 bits (1075)	0	205/390 (53%)	263/390 (67%)	22/390 (6%)	15	GO:0009507; C:chloroplast | GO:0009941; C:chloroplast envelope | GO:0009570; C:chloroplast stroma | GO:0009535; C:chloroplast thylakoid membrane | GO:0005737; C:cytoplasm | GO:0016165; F:linoleate 13S-lipoxygenase activity | GO:0046872; F:metal ion binding | GO:0009695; P:jasmonic acid biosynthetic process | GO:0034440; P:lipid oxidation | GO:0031408; P:oxylipin biosynthetic process | GO:0009617;…	1	K00454;	lipoxygenase [EC:1.13.11.12]	ko00591; Linoleic acid metabolism | ko00592; alpha-Linolenic acid metabolism | ko01100; Metabolic pathways | ko01110; Biosynthesis of secondary metabolites	2	PF00305; Lipoxygenase | PF01477; PLAT	0			VLHENPGLIVFL	AAGCATAATGGAAGTTGATTAGAGATGTTATCAAGTGGGATTGCATATAATGTTACACAGCCAAGTATACTTGGTTGTACAGTAAAACTTTATTCAAAGTTACTGTCAATTACACTAAATATCAAGACGACACATACAAATACAAGACAAATTCATCCACAATTTGATCCAAATCAAATAGAGATACTATATGGAACACCTTTTCCTGATACACCAGGCTCTGAAGTTACACCAGGCTCTGAAGTTGGCTTCAAAAGCTCATAAGGCAAAAAATCCCAGCACCGTTTCTATTCCTCAGACTCTTATCAGCGTTCCTCTCATCAACTATACCTTCAACTCTCATCAACTATACCTTCAAGCTCCATCAACCTCCCTCTAAACTTTTCAAAAGAGCAGCTT…
Transcript_081	768	DEF2_ECHCG	47	-3	21	766	47	686	40.8 bits (94)	0.0008	20/27 (74%)	21/27 (78%)	0/27 (0%)	2	GO:0050832; P:defense response to fungus | GO:0031640; P:killing of cells of other organism	0				0		0			L	CTTTCATTTTTATTTTTCATAATTATTATTATTCTTTTAATTATATTATTTATTTATTTTATTCTGCACACTACTTAATCAAAAGAGACATCTTGAAAGAATCTCAAATTTAGTATTCATTTGAGCACATTTTCTTTGAATGTCTGATAGGGTCGACGACATGAAGCCTCGCCACGGACCGAAGGCATTGTAGTTTCAAGCTTCTATGGTGTGTTGCTCTCAATTGGAACTTGTCTCATTCTTAAATTCAGCAAATTTATTTCTGTACTGTAATGGTTTGCCTGATTCTTTTTTACTTCTGACGTGGTTTCCTGGTGTAATTGTTCCTGTGCATGACAAGTCTTGTTGACTGTTATAAATTTTATCTCAATTTATTAACTATTTGGTTCTTACAAACAT…
Transcript_082	747													0		0				0		0			HHRCISIILENSSKQTNPTLFLSTPAIIRWHSSNVHPIILENSSKQTNPSLFLSTPAIIRWHSSNVHRSSPIALKTLNNSSTEILPYRSVSNTSNASLSSSSGFGLPEPEPDPIRFMIDSTLMHPLPSLSNSLIIISISSELGVAPRRVRTASSSCRETTPSLSRSINWNA	GTCCTGCATGAGAACCCAGGCTTAATCGTGTTCTTATAAATTCAGGTCTTGTTAAATTTTACTGATGGTAACATGTTTGAACCAGGATTACCAATTGCAATTTATTTCTCACACCAGTTTCAACAAGCAGACTAGATAGCATCATGATTTCATATAACTTCAGCAACAATTAACACAACCAACAGGGTAATATTATTCTCAACCACAGCATACATTCTGTTCAGGCAGAGAGATCAAACACAATTATGTTTTCGAAAAGCATGACAATAACAATGAGTTTTTGACACAACATATGTCACATAAGAATTCAACCACCGTTATTAATCCAAAGCAACTTAATTGCGACTTGGGTCAGTAAAGAAGCCGTTGACGCCAGGCATAGTCTCAGGTGACCTGTTG…
Transcript_083	439													0		0				0		0			FNNLYNSFRVCKIGINHISFRSLLA	CTTTAAATTGACTTGGATTCTCCCTTTCACCATAACTTTTTTGTTTTTTATGTATTTTTTATTTTGAATAAATTTTTTTAACTTATTAAAAAAGTAGTCATCTTATTTCCCCCAATAATTTATACTAATTCCAAAACATTTTCCTCAATAATAATAAATAATCAAATAACATTGGATCCTCCAACTAAACAAACGATCCTCTGACCTGTCCAACATGTTCTTTCATTGTATTCTCCTTCCCATTACTTTTCATACACACATACACAAAAACAACATAAAAAACAAACAAGAATAACAATAACAACACAATATAGACAAAATTTCATAATTGATGATGCTATCATTTCAAAAGCATCCAAGAAGTTTCTTTGGAATAGTTCCAGTTGCACGATGCTTTGC…
Transcript_084	617	CML35_ARATH	216	-1	57	566	207	111	135 bits (341)	1e-37	88/153 (58%)	108/153 (71%)	3/153 (2%)	2	GO:0005886; C:plasma membrane | GO:0005509; F:calcium ion binding	1	K13448;	calcium-binding protein CML	ko04626; Plant-pathogen interaction	1	PF13499; EF-hand_7	1	COG5126; Ca2+-binding protein, EF-hand superfamily	T	R	CATCACCGCTGCATCTCCATCATACTCGAAAACTCCTCGAAACAGACAAACCCGACTCTGTTTTTATCAACTCCCGCTATCATACGCTGGCACTCCTCTAACGTGCACCCCATCATACTCGAAAACTCCTCGAAACAGACAAACCCGTCTCTGTTTTTATCAACTCCCGCTATCATACGCTGGCACTCCTCTAACGTGCACCGTTCATCACCAATCGCTCTAAAAACACTCAACAACTCCTCCACCGAGATTCTCCCATACCGATCCGTATCAAATACCTCAAACGCTTCCCTCAGTTCTTCCTCCGGGTTCGGGTTACCGGAACCCGAACCGGATCCGATCCGGTTCATGATAGATTCAACGCTTATGCATCCCCTACCATCGCTATCAAATTCGCTT…
Transcript_085	1228	HSP7S_PEA	706	-2	376	1074	706	22	432 bits (1112)	1e-143	287/351 (82%)	297/351 (85%)	20/351 (6%)	3	GO:0009570; C:chloroplast stroma | GO:0005524; F:ATP binding | GO:0006457; P:protein folding	0				1	PF00012; HSP70	0			LDDSQSHRKQVHSLSHSESVQILSYC	TTCAATAATCTCTATAACTCATTTAGAGTCTGTAAAATCGGCATCAATCACATCTCCTTCAGGTCCCTCCTTGCCTGAGGATTCTGAAGGGCCAGACTCGCTACCAGGTGGTGTAGGTCCTGCTTGGCCTGCAGCTGCAGGCCAAGCAGGACCTACACCACCTGGTAGCGAGTCTCCAGGTTGGTTATATAGAGACTGACCAAGCTGCATAACTTCCTGGTTGAGGGCAGCCAAGGCATCTTTAATAGTTTGAGTTGAACCACCGGTAATAGCTTCTTTAAGTTCTCCCAGTTTAGCTTCCACCTTTTCTTTAACAGGGGCAGGAACCTTTTCTCCTAGCTCTTTCAATTGCTTCTCAGGCTGGTAGACAACAGAGTCGGCCTGGTTCTTGGTGTCTAT…
Transcript_086	264													0		0				0		0			ESP	AGATGATACATGACCACATCAGATTAATACATCTTTTATTTAACCCAAACATTGATTCATTCATGAAACTTGTTACTTTGAATGTGCGTCATGCATGTGATATAATCAGTTTCCATTGTCGGAAGCACCATGTCCACCACAAATACAAAGATGATACATGACCACATCAGATTTATACATCTTTTATTTTAACACCAAACATTATTCATACATGAAACTTATTACTTTGAATGTGCGTCATGCATGATGATATAATCAGTTTCC
Transcript_087	604	GLYM_PEA	518	-1	187	604	387	2	407 bits (1045)	2e-139	194/201 (97%)	199/201 (99%)	0/201 (0%)	6	GO:0005739; C:mitochondrion | GO:0004372; F:glycine hydroxymethyltransferase activity | GO:0030170; F:pyridoxal phosphate binding | GO:0006544; P:glycine metabolic process | GO:0006563; P:L-serine metabolic process | GO:0035999; P:tetrahydrofolate interconversion	0				1	PF00464; SHMT	0			TPCMHFTLPPLLVMEVMSCLTFLTENQNMDFCTPNRAPAVDCTVEDRAPAVDCTVEARLTVVTAEEDIIEAIVAIVELQSLYRNYRYI	CTAGATGATTCTCAGTCCCACCGGAAACAAGTTCATAGCCTTTCTCACTCAGAGTCTGTGCAAATTTTGAGCTATTGCTGAGAGCCTGCTCTTGATATGCTCTATACTCTGGAGTTGTAGCCTGTTTCAATGCAACAGCTAAACCGGTAATGGTATGGTTGTGAGGACCACCTTGCAGTCCAGGGAAGACAGCTTGATTGATTTTGTCCTCAAAGTCATAGAACACCTCTTGTCCTTTTTTGTTGACTTCTTTTAATCCCTTCCTGAAAAATATCATAGCTCCACGTGGGCCACGAAGTGACTTGTGAGTTGTGGTTGTCACTACATCTGCATAATCAAAAGGAGAAGGGATAACACCAGCTGCAACCAATCCACTGATATGTGCCATATCTGCTAACA…
Transcript_088	350													0		0				0		0			TKWVASYSFIQNIDKKKKR	GAGTCACCATAATCACCACCACCGTAACCACCACCTGTAGTTTTTCTGGTGTCTGAGTCACCATAATCACCACCACCGTAGCCACCAACTCCTGTAGTTTTTCTGCTATCAGAGTCACCATAGTCACCACCACCACCGTAGCCACCACCAGTAGTTTTTCTGGTGTCAGAGCCACCAAAGCAACCACCGGTGGTAGCTAAGGTGGCTCTGACACCAGAAAAACTACTGGTGGTGGCTACGGTGGTGGTGGTGACTATGGTGACTCTGATAGCAGAAAAACTACAGGAGTTGGTGGCTACGGTGGTGGTGATTATGGTGACTCAGACACCAGAAAAACTACAGGTGGTGGT
Transcript_089	436													0		0				0		0			M	ACACCTTGCATGCACTTTACTCTTCCACCGTTGCTTGTGATGGAAGTAATGTCATGTTTGACCTTCTTAACTGAGAATCAAAACATGGATTTCTGCACGCCAAATAGAGCCCCTGCGGTGGATTGCACTGTAGAGGATAGAGCCCCTGCGGTGGATTGCACTGTAGAGGCACGGTTAACTGTAGTCACAGCTGAAGAGGATATCATAGAAGCCATTGTTGCTATAGTTGAGTTGCAAAGCTTGTATAGAAACTATAGGTATATATAATGTTTCAGAAAAAATTTCTGAAACATTATATATACCTATAGTTTCTATACAAGCTTTGCAACTCAACTATAGCAACAATGGCTTCTATGATATCCTCTTCAGCTGTGACTACAGTTAACCGTGCCTCTACAG…
Transcript_090	301	DFSD2_HELAN	78	-1	34	220	78	86	80.9 bits (198)	2e-19	36/45 (80%)	41/45 (91%)	0/45 (0%)	4	GO:0005618; C:cell wall | GO:0005576; C:extracellular region | GO:0050832; P:defense response to fungus | GO:0031640; P:killing of cells of other organism	0				0		0			QLNIIKYQR	ACAAAATGGGTAGCTAGCTATAGCTTTATTCAAAACATAGACAAGAAAAAAAAAAGGTGATGGATCCATCATCTTTCATTCATCAACAATGTGTAGTACAAAAGCATCTTTGACGGAATACACGGCAGTGTCCGCCAGTGAAACGTTCTGTTTGGCACACAGAAGCACAGTTGGTATCACTCAAACATTTTCCTTTGAATTTGTGGCTTTGAGAATCACAAAGCCACAAATTCAAAGGAAAATGTTTGAGTGATACCAACTGTGCTTCTGTGTGCCAAACAGAACGTTTCACTGGCGGACA
Transcript_091	326													0		0				0		0			WLQLGPSSPRS	TTGTAACTTGTTCTTGATCTTGACGCCATCAACAATATAAATAACCCAACAATCCTGAAAAACAATTCATAATCGTCAAAACCGGTCAAAAATGAACAAAATTCAAGAAACCGAATTTAAAATGAAAGTTGAAAGTTACTGACTTGTAGCTTTATTTACATAATCGGCGAGGCGGGGCGGATAATGTTCAGAAAACTCCGACGGAGATTTCTGAACATTATCCGCCCCGCCTCGCCGATTATGTAAATAAAGCTACAAGATTGTTGGGTTATTTATATTGTTGATGGCGTCAAGATCAAGAACAAGTTACAAGCTTAAGCAAGCGT
Transcript_092	857	UBC36_ARATH	153	-1	38	770	133	483	192 bits (487)	4e-59	93/96 (97%)	94/96 (98%)	0/96 (0%)	6	GO:0005634; C:nucleus | GO:0005524; F:ATP binding | GO:0061630; F:ubiquitin protein ligase activity | GO:0031625; F:ubiquitin protein ligase binding | GO:0006301; P:postreplication repair | GO:0070534; P:protein K63-linked ubiquitination	1	K10580;	ubiquitin-conjugating enzyme E2 N [EC:2.3.2.23]	ko04120; Ubiquitin mediated proteolysis | ko04624; Toll and Imd signaling pathway	1	PF00179; UQ_con	1	COG5078; Ubiquitin-protein ligase	O	NKTIMS	CAGCTCAATATTATAAAATACCAGCGTTAGGATTTTCAATTAATCAGCTATGATCTTCCATTTAAGAGAAGCCAAATACATGGTAATAAAGACAAACCAAGAGAAATGCTTATTGAAAAGTATCAGTTGAGAATCCCAAATTACATTTAGCTGTTGAAGATGGAGTTTTAAATTTTTGACACAACATCCCATATATTCATACAAGTTCCAATAGACATGTAACCAGAAACTAGGAGGAATATGGAGTCCAAAATAGTATTAGACAATTCCTCTAAAATTTTCCATTTCAATTTGATAGTTAATAGCATACACTTCCACTGTTGTTATTTGAGACCAGAAGTATCCACCCAATTGTCAAGCGCCACTGGCGTATAATCGGGTCCACTCCTTGGCTGTCTC…
Transcript_093	948	EF1A_VICFA	447	-3	153	946	437	2	378 bits (970)	3e-127	215/315 (68%)	233/315 (74%)	30/315 (10%)	4	GO:0005737; C:cytoplasm | GO:0005525; F:GTP binding | GO:0003924; F:GTPase activity | GO:0003746; F:translation elongation factor activity	0				2	PF03144; GTP_EFTU_D2 | PF03143; GTP_EFTU_D3	0			PEK	TGGCTCCAGTTGGGTCCTTCTTCTCCACGCTCTTGATGACTCCAACAGCAACAGTTTGTCTCATGTCCCTCACAGCAAAACGACCAAGAGGAGGATACTCGGCAAAAGTTTCCACAACCATGGGCTTGGTTGGAATCATCTTAACCATACCGGCGTCACCATTCTTCAAAAACTTGGGCTCCTTCTCAATCTCCTTACCAGATCGCCTGTCAATCTTGGTGATAAGTTCAGCAAACTTCACAGCAATGTGGGAGGTGTGGCAATCGAGCACTGGTGCATAACCGTTTCCGATCTGTCCAGGATGGTTCATGATGATGACTTGAGGATGTGAAGTTGGCAGCTTCCTTGGCAGGCATCCTTGGAGTTGAATGCAACGAAACCACGCTTGAGATCCTTGAC…
Transcript_094	531	VAS_ARATH	151	-1	12	486	97	250	42.4 bits (98)	0.0005	27/86 (31%)	42/86 (49%)	7/86 (8%)	3	GO:0031225; C:anchored component of membrane | GO:0008289; F:lipid binding | GO:0006810; P:transport	0				1	PF14368; LTP_2	0			MELLHVKLQFSTFQNVTEKTETFWKVENWSFT	AACAAAACAATCATGTCTTAATTTCTCAATTTTCTCTTTCCTCTATTCACCTTAGATCTAGAATACTGTTTCAACTTTTAGACACAAACAACCATTAACAAAATCTGATACAAACGATCACACAAAAAAACTTACTAACAAGTAAAATTTTCATCACAATTCACAAATAACCAATTACAAGAAAGAGTTAACGTACCTTGTTTACAGCTAGAGAGACCGCCGGGAACACCGCACTTACCAGCAAGTCCAACACTTACCAGCAAGTCCAATAGCCTGACTAACATTGATGTGAAGGCTTTGAAGAAAACCAGGAGTATAGAAGAGATTACAGAGACAAGAGAGTTGAGTTTCCACTGTTTTCTTGAGTGGATCACAGCAAGAGCTTGGTGGTTTGGTTGA…
Transcript_095	1442	RR7_PEA	156	-1	1	719	143	294	254 bits (650)	5e-81	128/143 (90%)	133/143 (93%)	1/143 (1%)	5	GO:0009507; C:chloroplast | GO:0015935; C:small ribosomal subunit | GO:0019843; F:rRNA binding | GO:0003735; F:structural constituent of ribosome | GO:0006412; P:translation	0				1	PF00177; Ribosomal_S7	0			S	CCGGAAAAATAAAACTTCCATCGAAAAGAAGCAAATGAAAGGCTTTCATAAAAAATTCTCGTAGACTCGAGAATGAGATTTTCATTCTGTACATGTCAACTCCTGAATTAGTAATTCCATTGAATCTCTCAAAAAATCCCAATTTATGTATGGATCCATACATAAATTGGGATTTTTTGAGAGATTCAATGGAATTACTAATGGTCTATGTGTATATTATGTATGTATAGAGATCCTGTTCATGGATTAACGAATATGTGCAAAAGCTCTATTTGCCTCGGCCATTCTATGAGATGAGTCTCTTCCTTTTTGCGTATGGCATCACCACGCCCTTTGGCAGCATCCAATAATTCGGAACTTAATTTGAAAGCCATATTTTGACCCGGACGTTTTCGGGAT…
Transcript_096	942	RS8_MAIZE	221	-2	40	653	206	144	164 bits (415)	4e-52	100/173 (58%)	118/173 (68%)	9/173 (5%)	3	GO:0005840; C:ribosome | GO:0003735; F:structural constituent of ribosome | GO:0006412; P:translation	1	K02995;	small subunit ribosomal protein S8e	ko03010; Ribosome	1	PF01201; Ribosomal_S8e	1	COG2007; Ribosomal protein S8E	J	EI	CTGGAGCTTCTTCATGTAAAACTCCAATTCTCTACCTTCCAAAATGTAACCGAAAAAACGGAAACATTTTGGAAGGTAGAGAATTGGAGTTTTACATGAAGAAGCTCCAGAACCGAACGAACGGAAACATTTTGGAAGGTAGAGAATTGGAGTTTTACATGAAGAAGCTCCAGAAGATCAGCTCGGCCACATTGTCCAGGTCGAGAAGAAATGCAAGCAAGCAGCCTTCCACCTCCAAACTGCTCTTCAATATGTGGATCGAGCTGCTTGTCTTTTTGGCGTTGCTCCAATTTCCTCTGAACATGGCTACTCTTTTTAACTTCTTCTGTCACAGCCTCAGCCTCCTCAGAGTCTTTCTTGCCAGCATTTTTCTTCTTCCTGCACCAAATTCAACACCAT…
Transcript_097	560													0		0				0		0			IRDTWIFFLDIHMKFNKVR	TCCTAACCAAAACTAAATAATCTAAAACCAGTGTTAATTAAAAAAAATCACATAACCCTCATTTTTTTAATCTAAAATTTAACAATCCAAAGTATAATTTAGAATAAAATTCAGAACAAAAGAACATATTACAGATTTCTAATGTGTTATTTTCCTATTCAGTTATAAACCTAAAAACCATCGGTGACTAAACCTAGATCTAAAAGATAGCAGAAGTAAAATCATGCTTCCAAATACCAGAACCTATAATAAACCCTAAAAATGCAAATTCACAGAAAAACCAAACAAAGAGTTGAGAGTTCAGAGCTCACTTTCGCTTCTTCCTCCATGCCTTCTTCTTTCCTCCAGTCTCACGCCTCTTATTGCATGGAGTCACGTGAAATACCCATGTTGAATGAT…
Transcript_098	1633	FBK50_ARATH	427	-2	209	804	422	166	75.5 bits (184)	3e-13	67/231 (29%)	113/231 (49%)	35/231 (15%)	0		0				2	PF00646; F-box | PF07734; FBA_1	0			MSIPGRPHFFLISSKSILFVVVPINLK	GAAATATAAAAATGTAATATATAAATGTAATACAAGATGAAGGGCTAAACAAATGATATAAATGAAAATTACAACAATTTGTCTTGACGACTATAAGTTAAAAAACATAAATTAACATATATGCTCAAGTGGCATAGCATTGCATCTACATACATCCTAGCATTAAGAACAAGGTGAAATCAAAGTCTCAAGACAGACATTTAGGATGTTTTTAAACTTGGTAACCTTAAAAGTATCATTGTTTGGATCATAAACAACCAACTTGGTTTTCCAATCGTCTTCAGTTTGGAGAAGCAGTCGATCATCCTCAAAAATATACAATACTCTGGACAAGACATAACACTTAGTAGGATGTTCCATGTATGAAACAGAGAACAATTTAGTCCAAGAGTCTTGAAT…
Transcript_099	570													0		0				0		0			FPLEIE	ATACGGGACACCTGGATTTTTTTCCTTGACATACATATGAAATTTAACAAAGTACGATGAGAGGAATTTTCTTAAACAAAAATGAATTGTAGTTCAAATTCATTAACCTGTGAGTAATTACTGGATTTTGAAATCAACACATAGCACAAAAAATAATTTGCAGATTGGACCTATTTTGTAATCTCTACATTATATGGACACATCAAAACCACCACCATCATCCGCATAAAAATTGTACCACTATTTTCTTCAATCATTTCCCATCAACTTCAATATAGATCCTCTCCCAATTGACTGATGCCACCTAAATTCAAAAACAACAAGACAAAATATATAATTAGAAAGAGAGAAGCACATTCCAGCCCAAAATTGACCATAAACCCTAGAGGCTGCTCATGA…
Transcript_100	627	PETN_CICAR	31	-2	6	512	31	435	50.8 bits (120)	8e-08	26/26 (100%)	26/26 (100%)	0/26 (0%)	7	GO:0009535; C:chloroplast thylakoid membrane | GO:0009512; C:cytochrome b6f complex | GO:0016021; C:integral component of membrane | GO:0045158; F:electron transporter, transferring electrons within cytochrome b6/f complex of photosystem II activity | GO:0017004; P:cytochrome complex assembly | GO:0055114; P:oxidation-reduction process | GO:0015979; P:photosynthesis	1	K03689;	cytochrome b6-f complex subunit 8	ko00195; Photosynthesis | ko01100; Metabolic pathways	1	PF03742; PetN	0			SSS	ATGTCAATTCCAGGGCGTCCACATTTTTTCTTGATTTCATCTAAATCTATTCTATTTGTAGTGGTTCCAATCAATCTGAAATAATTCAAAAGCAACGCAATTTGAATTCTTGTTATTCTCATTTTTAGATTTCAGATTCTTTTTTTCAGAATCCCGGGAACTAAGAAATAAAGAAAAAGAATCTTTTGAGTATTCCACAATTCAAATTGAGATTCAATGAAAATATTTGTTTGATTCAAAGAGTTTTGTTTCAATATTATTATCTTCTACATGGAATAGATTAAACCACTGGAATACAATAGAATTTATAAATATAGATAGAATTTTCATTACTTAGTATTAAGAAAATAACGAAAATAGTTCAAAACTGTAATAACCCAGCTAGAAAACAATTGAGAC…
Transcript_101	1226	TYPA_SYNY3	597	-3	356	1224	597	421	178 bits (451)	3e-48	112/270 (41%)	146/270 (54%)	30/270 (11%)	4	GO:0005622; C:intracellular | GO:0005525; F:GTP binding | GO:0003924; F:GTPase activity | GO:0006412; P:translation	1	K06207;	GTP-binding protein		3	PF00679; EFG_C | PF14492; EFG_II | PF03144; GTP_EFTU_D2	0			SSS	TTTCCTCTGGAAATCGAATGATTAATGGTAAAAATACACAGTATCGACAATATATGAAGACTAGTAAAGTTATTGAACATTGCATAATCATATGATGAACAATTCGTATTTTGATGTTCCTTGCTGTCAATAAATATGGACTTCCAAGAATAACAAGTCTTATCCCACTACGTGGAATCGGCTACATGGATCAAAATTCAGTAATAATTTTATCCTCTAAATCAACTGTGAACAATTGCTATGATGAATAAGGTATTTTGCCAACTCCTATATCATTCTGCAGTTTCAGACAAATATATGCCACATAATATATGCCACATTGAATCAAACGGGAGTGAAGTTATGTAGTTTCAGAAGAGTTGCCTTATAAAACATCAGCAAGTTACTGCTTCACAGAAT…
Transcript_102	736	AP2S1_MAIZE	132	-2	1	690	105	385	174 bits (441)	5e-53	87/106 (82%)	95/106 (90%)	5/106 (5%)	4	GO:0005905; C:coated pit | GO:0005886; C:plasma membrane | GO:0008565; F:protein transporter activity | GO:0006897; P:endocytosis	0				1	PF01217; Clat_adaptor_s	0			FFFFFYL	TCCAGTTCTTGATGTGTTGCAAAAAAAAAAAATTTACATAGACAATGAAAAAAAGGTTACTAAAAATTGACTTCATGAATGTCTGCAATATATTAACACAAGCCAGAAGAAGCCTTGGTAGTGTACATAATAACATGGCTCAAGGGGGGAAATATCAAAGTTGTGTATCACATATCACAATTAAAATACAAGAATCACTCCAAATGCCCAAATACATCATCATCTGAATCTCCAAGCCATTGTGACTCTGCTGAACTGCAATGTTTCACTCTAGTTTTTCAAGTTCCCCCATTCTTTCAATGATAGCCTTTTTGCTTGTTTCTTGCAGTTCACCCGCTAGAATGAATTCATCAAGTATAAGGTATACCTTGTGGAAGCTAAAAACCAAATCAAGTTCAC…
Transcript_103	864	AP2S_NEUCR	143	-2	34	602	92	429	91.3 bits (225)	5e-34	43/59 (73%)	48/59 (81%)	1/59 (2%)	4	GO:0005905; C:coated pit | GO:0005886; C:plasma membrane | GO:0008565; F:protein transporter activity | GO:0006897; P:endocytosis	1	K11827;	AP-2 complex subunit sigma-1	ko04144; Endocytosis | ko04721; Synaptic vesicle cycle | ko04961; Endocrine and other factor-regulated calcium reabsorption | ko05016; Huntington's disease	1	PF01217; Clat_adaptor_s	0			WWRTILINFRTFTSGSPLVHLCNDRIANCLELLHLVFKFISFSKLVSIKPLNGSLNCILNYFLVTCRKL	TCCAGTTCTTGATGTGTTGCAAAAAAAAAAAATTTACATAGACAATGAAAAAAGGGTTACTAAAAATTGACTTCTGAATGTCTGCAATATATTAACACAAGCCAGAAGAAGCCTTGGTAGTGTACATAATAACATGGCTCAAGGGGGGAAATATCAAAGTTGTGTATCACATATCACAATTAAAATACAAGAATCACTCCAAATGCCCAAATACATCATCATCTGAATCTCCAAGCCATTGTGACTCTGCTGAACTGCAATGTTTCACTCTAGTTTTTCAAGTTCCCCCATTCTTTCAATGATAGCCTTTTTGCTTGTTTCTTGCAGTTCACCCGCTAGAATGAATTCATCAAGTATAAGGTATACCTTGTGGAAGCTAAAAACCAAATCAAGTTCACA…
Transcript_104	1438	HSP71_SOLLC	650	-3	430	1022	620	453	266 bits (680)	7e-129	169/191 (88%)	181/191 (95%)	1/191 (1%)	1	GO:0005524; F:ATP binding	0				1	PF00012; HSP70	1	COG0443; Molecular chaperone DnaK (HSP70)	O	FL	TTTTTTTTTTTTTTTTACCTCTAAAACTGTTGTGGTACTTTCATTCATTAGAATGAGCTGCCTTTAAAGATAACAGTTCACCGTTTGACATTGAACCAAATAGAAAGGAAAAGAGAAATACAGAAGGTTATGGCCAGTAAAATTATTTCCTTATTAACCAAAAAGAAACATAAGACTTCAACAGTCAAACTCAAACCAATAATCACCACGGTATCTCATTTCAAAAAGGAAAATCCCAAAACACTGACCAATATATTCTAAAACAAAAGCAAAATTATAAGTTTCCCAAACAAAATAAGTAAAATTTAAACTTCAAATTTAAAAGGGTCTGGAACAAAATATCCAACCCACATTCAATCAACAACTTAATCAACTTCTTCAATCTTGGGACCAGCACCA…
Transcript_105	1309													0		0				0		0			RVEKIDMLFY	TGGTGGAGGACCATCCTCATCAATTTCAGGACCTTCACCAGCGGCTCCCCCTTGGTACATCTTTGCAATGATAGGATTGCAAACTGTCTCGAGCTCCTTCATCTTGTCTTCAAATTCATCAGCTTCAGCAAGCTGGTTAGCATCAAGCCATTGAATGGCTCCCTCAATTGCATCCTCAATTATTTTCTTGTCACCTGCAGAAAGCTTTGAACTGATCTTATCATCTATTTGATGGTGTTTCTCATGTTGTAGGCATAGTTCTCTAACGAGTTCTTTGCATCGACCTTCTTCTTGTGGTCTTCGTCTTCACTCTTGTACTTCTCGGCTTCTTGAACCATCTTCTCGATTTCTTCCTTTGACAACCTTCCTTTGTCGTTGGTAATGGTAATCTTGTTCTTT…
Transcript_106	527													0		0				0		0			FYFQATECTLQILPPASPAGRSGSSLSQKSSFGKVTIQIDRVVMLGAVSGEYTLLPESKSGPSRNLEIEFQWSNK	TTCCTCTAATGCTGCTGCTGCTTGAATGCATAACCTTGCTCGTGTGCTCTAAAATTATTTACAACAAATTCATTATCATACAAATGTTCTGCACGTGGATGACAACATGGTATAATAGGGAAGGATAAAAATGTTACATACCAGGCCAAGATCATTTAAGGCTGTGTTGATGGTTGCAATGTCACGGCCCGTAGTAGTATTCTCGGACAAAGGAATCTTCTCTAGTTGGTCCAAGTACACAGCATTCTGAAATCCTAGGAAATCAGAATGCTGTGTACTTGGACCAACTAGAGAAGATTCCTTTGTCCGAGAATACTACCAAGGTTTTTTGGTAATTCTGTGGCATAAGTGAAATGCTGTCGCAGGCTTTTAAGAGAAACTACATCAGTTTCTGCTTCA…
Transcript_107	1455													0		0				0		0			SGNKVGGV	AGAGTTGAGAAAATTGATATGCTATTTTATTAAATTAACACAACTTTTGGATTACTCCAATTTTTATTACAAACACTGATGACTCAATTAGAGAATCCTGTAATCAAAACTTTGCATATTCTTTAGGTATGAAAACTCAGCTAACATATAAGTATACACATCTTCTCTTTACATTACTAACACCTCTAATACATATACAGATTTTCCACAAAAATCAATCATGGATGAAATTTCAAAATCTAGTTGGAATTTCTTTCTTCTGATTGCAGCTGCTGGATTCTTTGTCGTAGTTTTCGCCGGTGATCGTGTATCTTCCAAAGGCCATGTCCCAATATAACAGTAGAGTAAATCCCATGTGTGATAATCGGAGAAAGAATATTGTTTGTCTGTCAAGTAACA…
Transcript_108	265													0		0				0		0			S	TTTTACTTTCAGGCAACAGAGTGTACTCTCCAGATACTGCCCCCAGCATCACCAGCCGGTCGATCTGGATCGTCACTTTCCCAAAAGAGCTCATTTGGGAAAGTGACGATCCAGATCGACCGGGTGGTGATGCTGGGGGCAGTATCTGGAGAGTACACTCTGTTGCCTGAAAGTAAAAGTGGCCCCTCAAGAAATTTAGAAATAGAATTTCAATGGTCCAACAAGTAAAATTGAAACAAAGTACATGCTTGAAAAGGAAGGAAAG
Transcript_109	992	CB2D_SOLLC	116	-1	33	935	116	663	82.4 bits (202)	9e-21	48/91 (53%)	57/91 (63%)	7/91 (8%)	12	GO:0009941; C:chloroplast envelope | GO:0009535; C:chloroplast thylakoid membrane | GO:0016021; C:integral component of membrane | GO:0009522; C:photosystem I | GO:0009523; C:photosystem II | GO:0010287; C:plastoglobule | GO:0016168; F:chlorophyll binding | GO:0046872; F:metal ion binding | GO:0031409; F:pigment binding | GO:0009768; P:photosynthesis, light harvesting in photosystem I | GO:001829…	0				1	PF00504; Chloroa_b-bind	0			VCSGFALASPRSGIVHHLQVCSHCALTRTLHKRSGSVGGATH	TCCGGGAACAAAGTTGGTGGCGTATGACCAGGCATTGTTGTTGACTGGGTCGGCGAGATGATCGGCAAGGTTCTCCAAAGGAACCTTTGGAGAACCTTGCCGATCATCTCGCCGACCCAGTCAACAACAATGCCTGGCCCTTTCCGGTCACAATAGCTTGGACAAACAATACGACGACTCACTTTCCGGGAACAAAGTTGGTGGCGTATGACCAGGCATAGTTGTTGACTGGGTCGGCAAGATGATCGGCAAGGTTCTCCAAAGGACCCTTTCCCTTTCCGGTCACAATAGCTTGGACAAAGAATTTTATATTTTATACAAATCTAAGAATGAACTGGTTATGAAATTTAAAAAGGTTGCCGGCGGTCATTCTAACATGAATGAGTGTTTGTATTAACT…
Transcript_110	1268	CP41B_ARATH	378	-2	81	1189	334	368	375 bits (963)	2e-125	200/277 (72%)	218/277 (79%)	26/277 (9%)	28	GO:0048046; C:apoplast | GO:0009507; C:chloroplast | GO:0009941; C:chloroplast envelope | GO:0009570; C:chloroplast stroma | GO:0016020; C:membrane | GO:0005777; C:peroxisome | GO:0009506; C:plasmodesma | GO:0010287; C:plastoglobule | GO:0005840; C:ribosome | GO:0010319; C:stromule | GO:0005773; C:vacuole | GO:0003824; F:catalytic activity | GO:0050662; F:coenzyme binding | GO:0010297; F:heteropo…	0				1	PF01370; Epimerase	0			VCSGFAPRSGIVHHLSGRQVCSHCRTLHKRSGSVRCQPTRRIPTHSAFPCALSEFYSPVDSHTCRLLGPCYKTGRMGSPQADGEPTGRRQEHASAEARAETERA	TCTTAGATCCTCGATTACAAATTGATCATGCGCATTTGAACTCCTTAAATCCTCGATTATAAATGGACCATCTCTTTCATTCAAGATGACATGCGACTAAAATCCATAAATAGTAAAAAATTCGGATAAAATTGAGGTATGACACCCTTTGACTCACTTCTTAATTCACAAGCCTCAAGTGTTCCTTGCAACTCTTCTATTTTCAAACTGCTCAAATCTTTTGCTTCCTTAATTTGTCAACTAACAAGACTCTTGCCAAGAATTATATCATCTGTTGAAAAATCAGCTTCTTTGCGGAAAGTTCCTCTACCAAAATCGAGGTTATACGAATCTGTAAGACCTTCTACAAGCCCATATTCAGGTTCTAACCCAAGCACACTCTTGCTTTCTCCACTGATG…
Transcript_111	481													0		0				0		0			K	GTTTGCTCTGGCTTCGCTCTGGCTTCGCCCCGCTCAGGCATAGTTCACCATCTTCAGGTATGCTCTCACTGTGCTCTCACTCGAACCCTTCACAAAAGATCGGGGTCGGTCGGCGGTGCAACCCACTAGAAGGATTCCAACCCATTCAGCCTTTCCTTGCGCCTTAAGCGAGTTTTACTCGCCCGTTGACTCGCACACATGTAGACTCCTTGGTCCGTGTTTCAAGACGGGTAGAATGGGGAGCCCACAGCGGTATGCTCTCACTCGAACCCTTCACAAAAGATCGGGGTCGGTCGGCGGTGCAAGCCACTAGAGGATCCCACCAATCAGCTTCCTTGCGCCTTAAGGGTTTACTCGCCCGTTGACTCGCACACATGTCAGACTCCTTGGTCCGTGTTT…
Transcript_112	312													0		0				0		0			PVTLLLWWCISA	GTTTGCTCTGGCTTCGCGCCCCGCTCAGGCATAGTTCACCATCTTTCGGGCCGACAGGTATGCTCTCACTGTCGAACCCTTCACAAAAGATCGGGGTCGGTCCGGTGCCAACCCACTAGAAGGATTCCAACCCATTCAGCCTTTCCTTGCGCCTTAAGCGAGTTTTACTCGCCCGTTGACTCGCACACATGTAGACTCCTTGGTCCGTGTTACAAGACGGGTAGAATGGGGAGCCCACAGGCCGACGGGGAGCCCACAGGCCGACGCCAGGAGCACGCAAGTGCCGAAGCAAGGGCCGAAACCGAGCGCGCT
Transcript_113	597	EXOL3_ARATH	337	-3	52	484	184	59	54.3 bits (129)	1e-07	49/144 (34%)	68/144 (47%)	13/144 (9%)	5	GO:0048046; C:apoplast | GO:0005615; C:extracellular space | GO:0009505; C:plant-type cell wall | GO:0009506; C:plasmodesma | GO:0080167; P:response to karrikin	0				1	PF04674; Phi_1	0			PCSRVTQ	AAGTGAATTTTGTATTACCCATGGAAGAACCGTGAACCGTGAGTGCCACACCTATGGAGCAAAACCCGTCAACTACCACATCAGCTGAAAGTAAGAACGATATAAATAACGTTCTTACTTCAGCTGACGTGGTAGTTGACGGGTTTTGCTCCAGTAGGTGATGGCGGTTGTTTTGTGAGGTGATGGATACAAGCTTTATGATTTGATCATTGGTGAGTGATTTTCCGAACGAGTAATTCTCGTCTAGGAAATGTGAACCTGTTGTGAGGATGATGTTTTGTGAGTTTGCGAGATGGTAGTATTTGTCAGTGAATTTCCACCATGTTGCAACTGATGGTTTGGTTGTGATGGTACGTGAGGTAATGGAAGTGATGAAATCGGATATAATGGCTCGTTGGG…
Transcript_114	588	SRC2_SOYBN	290	-2	37	587	142	273	161 bits (408)	5e-47	76/106 (72%)	86/106 (81%)	1/106 (1%)	4	GO:0005789; C:endoplasmic reticulum membrane | GO:0016021; C:integral component of membrane | GO:0005886; C:plasma membrane | GO:0032586; C:protein storage vacuole membrane	0				1	PF00168; C2	0			INLRYAPITILYWDCLKIQSVCLHR	CCCGTAACCCTGTTGTTGTGGTGGTGCATATCCGCGTAACCCTGTTGTTGTGGTTGCATATCCGTAACCCCGTTGTTGTGGTGGATATATACATAACCCGGTTGTTGTTGTTGTTGTGGTGGAGGATACACATAGCCAGGTTGTTGCGGTGGAGGATACGGTGCCCCGTAAGGAACAGAACTAGACCCCGCCGCCACTCCTGGTGGTGGATAAGCCACCACTGGTTCCGATTCGTGTTTCCCTTTCACCTCTGACTTCACCGCAGAAGGTCCGACATGTTCGCCGAATTTGTAGGAGAGATTCAACAGACCTTTAGATTTCCCAGAAGTAGTCCTAACCTGATAACTAACTTGCCTCAAAGAATCACCGGAAGGGTTATCAAGAAGCTCCTTGAGAGGA…
Transcript_115	934	RBOHB_SOLTU	867	-1	548	739	672	365	204 bits (518)	3e-94	94/125 (75%)	109/125 (87%)	0/125 (0%)	5	GO:0016021; C:integral component of membrane | GO:0005886; C:plasma membrane | GO:0005509; F:calcium ion binding | GO:0016174; F:NAD(P)H oxidase activity | GO:0004601; F:peroxidase activity	1	K13447;	respiratory burst oxidase [EC:1.6.3.- 1.11.1.-]	ko04016; MAPK signaling pathway - plant | ko04626; Plant-pathogen interaction	4	PF08022; FAD_binding_8 | PF01794; Ferric_reduct | PF08030; NAD_binding_6 | PF08414; NADPH_Ox	0			NLSFHLSKLTHLLRMINTILHMFLQFRPKLKEHMQYCVDHPEEVSQIPY	CCTTGTTCACGAGTGACCCAATAGAAATAGGCTCTGTTTGTGGCAAATGGTTTTCTTTTGTTGTTTTTAACACCACTTTCTACTACTCCTTGTACTATGTCTTTCTGTTGTTTCATGTTGTTTAGTACGTCTTTTAATATGCTTATCAATGGGGTTGCACCAATTCCTAAACCTACTAGAAGGATTACTTCGTAGTCTTTGTAGTCTTGTGCTGGTGATCCATATGGTCCATCAATCAATAGCTTTGGCATCCTGCAATTTCATTTCATTTCTATTAGAATCAATATGATGAAGGAGAGCAGACACGACACCGACACGACACTGACAGATCGACACAAGTAATAATTTGAAAAGGTCAAAGGTAGTTAATGTCAAAGGTAGCTAACCTTGGTATGTTGT…
Transcript_116	1957	CHLP_TOBAC	464	-1	1	1639	461	188	481 bits (1237)	3e-162	304/505 (60%)	347/505 (69%)	65/505 (13%)	9	GO:0009507; C:chloroplast | GO:0071949; F:FAD binding | GO:0045550; F:geranylgeranyl reductase activity | GO:0016628; F:oxidoreductase activity, acting on the CH-CH group of donors, NAD or NADP as acceptor | GO:0015995; P:chlorophyll biosynthetic process | GO:0033385; P:geranylgeranyl diphosphate metabolic process | GO:0015979; P:photosynthesis | GO:0033521; P:phytyl diphosphate biosynthetic proc…	0				1	PF01494; FAD_binding_3	0			MWNVVLFSMKHHFE	ATCAACCTCCGCTATGCTCCAATCACCATTCTATATTGGGATTGCTTGAAAATACAATCCGTTTGCTTACACAGATAATGAACACTTACAAGATATCAATCATGTTTACAACAAAAGCAAAAATGAAAGATAAATTTATCAATATATGTATATAATAAGTCAGATATATAATAAGTCAGACATTGAGTTTGTCCATCTCCCTCCTTAGAGCAAAAGCTCTAAGGAGGGAGATGGACAAACTCAATGTCTGACTTATTATATACATATATTTAGCTCTAACCAAGCTTCCAATGGTGTTGAAAGCCAACTTGATATCATCCAATGGATTCCCAGGTACAACAGTCTTGTACAAATAGCTATCAAATGTCATCTTCTGCACATACTCATCGGCGCACATTT…
Transcript_117	315	VA722_ARATH	221	-3	68	265	116	119	71.6 bits (174)	1e-23	33/49 (67%)	41/49 (84%)	0/49 (0%)	5	GO:0031901; C:early endosome membrane | GO:0016021; C:integral component of membrane | GO:0005886; C:plasma membrane | GO:0015031; P:protein transport | GO:0016192; P:vesicle-mediated transport	0				2	PF13774; Longin | PF00957; Synaptobrevin	0			FPFKAGKHFSDSLSSSSTLGMMLNGSSSSTSPVFA	AACCTGAGCTTTCACCTTAGCAAGCTTACTCACCTCCTCAGGATGATCAACACAATACTGCATATGTTCCTTCAATTTCGGCCGAAATTGAAGGAACATATGCAGTATTGTGTTGATCATCCTGAGGAGGTGAGTCAAATTCCTTATTAAGACTGTTAGGCGCAGCTGTAGAAGCCTTCCCACCGCCATATTTCGCAACAAAATCATCCTTCACACGCTCCAGAAAAGCCACAGGCACTTGTCTCCCAGCCGATTCATCCGCAACAAAATCATCCTTCACACGCTCCAGAAAAGCCACAGGCACTTGTCTCCCAG
Transcript_118	658	ATP5E_IPOBA	70	-1	25	478	67	350	78.2 bits (191)	2e-23	32/43 (74%)	39/43 (91%)	0/43 (0%)	4	GO:0000275; C:mitochondrial proton-transporting ATP synthase complex, catalytic core F(1) | GO:0046933; F:proton-transporting ATP synthase activity, rotational mechanism | GO:0046961; F:proton-transporting ATPase activity, rotational mechanism | GO:0015986; P:ATP synthesis coupled proton transport	0				1	PF04627; ATP-synt_Eps	0			FFFK	ATGTGGAATGTGGTGCTTTTTTCCATGAAACACCACTTTGAATAATTTTTTACTTTAAATTTCTTTTATAACATTTAAATTCAACAAGATTCATCCTAGAGAGGAATATTATCATGTAAATTATTTCATAAACTTGTGTTCAAACTTTAATTATTACAAGATTAACCATGCAAATCCAGATATGGAAAAAAAAACAACAATGGAAAACATAAAACCCACAAGGTTCAAAATGTCATTAACTTTCAGCAGATCTTACAGAATTCTGCATGCAGAATTCTGTAAGATCTGCTGAAAGTTAATTGACATTTTGAACCTTGTAGCTTCTGCTCATTCCAAGTCAAGCATCTGGGGAGTCTGAACGAAGAGTAGGTTTATCGGGCTTGCCATCAACCCATTTCG…
Transcript_119	1034	G3PC_PEA	338	-1	74	485	229	3	187 bits (474)	4e-69	113/161 (70%)	121/161 (75%)	5/161 (3%)	6	GO:0005737; C:cytoplasm | GO:0004365; F:glyceraldehyde-3-phosphate dehydrogenase (NAD+) (phosphorylating) activity | GO:0051287; F:NAD binding | GO:0050661; F:NADP binding | GO:0006006; P:glucose metabolic process | GO:0006096; P:glycolytic process	0				2	PF02800; Gp_dh_C | PF00044; Gp_dh_N	0			VLEQDNH	TTTCCATTCAAAGCAGGAAAGCACTTTTCCGACAGCCTTAGCAGCTCCAGTACTCTGGGAATGATGTTAAATGGAAGCAGCTCTTCCACCTCTCCAGTCTTTGCTTGATGGCCCATCAACAGTCTTCTGGGTAGCAGTGATGGAATGGACAGTGGTCATGAGACCCTGGTCATGAGACCCTCAACAATGCCAAACCTGTAATTAATAACCTTTGCAAGTGGTGCAAGGCAGTTGGTGGTGCAGCTAGCGTTGGAAATAATATCGTACGCTGGCTCGTGTTCGTTCTCATTAACACCAACAACGAACATGGGAGCATCTTTACTGGGAGCGGAAATGATGACCTTCTTGGCACCACCCTTCAAATGAGCAGCAGCCTTGTACTTATCAGAGAAAACACCA…
Transcript_120	1785	TLC1_SOLTU	631	-2	175	1694	429	930	424 bits (1089)	0	226/255 (89%)	237/255 (93%)	0/255 (0%)	4	GO:0031969; C:chloroplast membrane | GO:0016021; C:integral component of membrane | GO:0005524; F:ATP binding | GO:0005471; F:ATP:ADP antiporter activity	1	K03301;	ATP:ADP antiporter, AAA family		1	PF03219; TLC	1	COG3202; ATP/ADP translocase	C	FSNQIS	TTTTTTTTTAAATAAATAATAATATTATTAGACTTGAAATATTTGTCTTACATCTTGACTCATTTGAGGTAGTTATATTGCAAAAACTCGTCTACATTTTAAGAGATATAAGAAAAGAACAAGTTGCTTTTATTTGAAAACAAATGTGAGTAAGAAATAAATAGTACGAGAGTCAAAAAAATTATGAGACTGAAAAAAAATAAGTAGCAAGCTTATTCTATATGCTTAGTAAACCTAAAACAAATAGTTTCATCTAACATTGCTCTCAAAACAGTTTCTTTCTAATCATTCTTTCTGTAACCAATTCTCCACAGAAAGAACCACGCACCCTGCACCATGCTTAATTGTTGCGAGCGAGGAGTTGAGGCTTCGGATGGACTATTTGACGAGTCACTTGTG…
Transcript_121	793	RS252_ARATH	108	-3	51	536	108	363	103 bits (258)	3e-26	47/58 (81%)	56/58 (97%)	0/58 (0%)	4	GO:0022626; C:cytosolic ribosome | GO:0022627; C:cytosolic small ribosomal subunit | GO:0009506; C:plasmodesma | GO:0005774; C:vacuolar membrane	1	K02975;	small subunit ribosomal protein S25e	ko03010; Ribosome	1	PF03297; Ribosomal_S25	1	COG4901; Ribosomal protein S25	J	FF	TGAAGTTTAATGTTTCCTATAATTACCAAATTTCTGAACAATACTGTCTGAGCCAAATCATCTTAAACAATTTAAGAATGTAATTACCAAATTTAAGACCTTGCACATCATAAAACTTTCCTAGTTACATGCATCATTCAAAAAACTAACTCTAACCGAATCAATTTCTCAGAAACAAACCCCTTATTTAACAAAATATCACAGGCATTCACCAAAATTGCTAGAGAAAAGTCATCATTAATTAAAAACAAAACTTTAACAATATCTTAAACAAAACAAACTGCGGCAACAAAAACATGTAAACCAAACTCATAATTTTCCCCTAAACCTGAAAAATAAAAGAAACACCTTGAAACTGCTTATGTATTAGTGGCTCTGGTGTAAATCTGTTGGCTAGCA…
Transcript_122	932													0		0				0		0			AAAARASAKASAISLRAVIIVPRGASTLHSRTITVIRPILGCDHLIITRRCTPSRTTFRGSTILP	GTCCTTGAACAAGATAACCACTAACTTAGAGGTCAAGCATGTGAGTCAACAATGAAAGATAAAGCATCAGATGTGGCGAAAAATGATGGCTAACTTCAGATAAGTGCTTATAACTAAATAGAACACACTATTACTATGAAACTTTTACTAAAATTAAGATGAAATAACGAAAGCATCCCCAAGATTAAAAAAAAAAATACAGTCGTGTAGGACCTAGAGCCTGGAAACATAATATAAAAAATAATGACATGGAAACATACAAAAAAAATATCGACACATTTTGCTGGATTAATACATCCTTGTAGAGTCATAATCCTGACGACTTCTTCCAGATAAGGTGTCCAGCAAATTCTTCAGTGTAACAGATCGGTGGAATATTAACTGCCTATTTTACATCAA…
Transcript_123	1563	TBB1_CYAPA	447	-2	229	1001	429	393	382 bits (980)	1e-174	179/203 (88%)	194/203 (96%)	2/203 (1%)	6	GO:0005737; C:cytoplasm | GO:0005874; C:microtubule | GO:0005525; F:GTP binding | GO:0003924; F:GTPase activity | GO:0005200; F:structural constituent of cytoskeleton | GO:0007017; P:microtubule-based process	0				2	PF00091; Tubulin | PF03953; Tubulin_C	0			T	TTTAGCAACCAAATTTCGTAGAATTCTATGATGGCAATCATTTTGAATCAAATAATGATGTTCAATTTCTAACAAAAGGGTACTTAAGGGAATTTTTTAAGTTGTCTTTTTAAGGGAATTTTTTAAGTTGTCTTTCTCAACTAAGTTGTCTTTCTCAACTACCAATTGGTCACACATAAAAGCAATAAACCAAAACCAATTTTACAGCCATAGTAATTTTTACAGCCATAGTAATTGAAATATAAGGAAACTAGTCTTAGTTTGAAAAAGCAACAGCAACATGAAGTTGCAGCAGATTATAATACTCAAACTTTCATTCAAAATCAAATGTCGTGTTGTTGACCTTCTTCATCTCCATAATCTTCTTCATCTCCATAATCTTCTTCATCAGCAGTCGCA…
Transcript_124	1073													0		0				0		0			PYFQ	TTTTTTTGAACAAAAATTAAATATTATATTAATGGATACCCGTGCGTACGTATCACAGTTGAAAAGAGGTGAAATAACAGCAAATATGCATTAACATTAAATAAAAAAGAAGAGAAAATCAACACGGGTTATATAGGAGGGTTATGTCACGAGCTTTCATTATTTCCAAAAGAGAATAAGAAAACAACATATGCATAACTTATTATTTCACATTTTCTATCCCTCCCCTTTGAAACCACTAATTAATTAGTGGTTTCAAAGGGGAGGGATAGAAAATGTGAAATAATAAGTTATCAGCAGCACCTGAGACCCTAAAATATTCAAAGTTGCAATGAGACAACAACTCATAACTAACCCACTTTAAAAAAAAACATAAAATAAAACAAATCAAAGAAAAAA…
Transcript_125	951													0		0				0		0			REE	GCGGCTGCGGCTAGGGCTTCTGCTAAGGCTTCGGCCATTAGCCTTAGGGCTGTCATCATTGTCCCTCGAGGGGCTTCTACTCTTCACTCTAGGACCATCACTGTAATCAGACCCATCTTGGGCTGTGACCACCTTATCATTACCAGGAGATGCACTCCTTCGAGGACTACCTTCAGGGGATCTACTATACTTCCTTGACTTGGAAGGAGGGGGGCTCCGAGATCTATCATCAGGAACTGGGCTTCGATCTCTTCTGACAGGAGATCGAGAGATCTGACAGGAGATCTTGACCTGACGGGAGATCTTGATCGACTGTAGCTGCGGGCTGGGCTGTAGCTTCTGTCACGGCTTCTACCACGCCTAGGAGAGCGTGACCTTCCTGGAGAGCGTGAAACACTC…
Transcript_126	1295	DTC_ARATH	298	-1	1	1193	216	507	365 bits (936)	4e-138	183/229 (80%)	198/229 (86%)	13/229 (6%)	14	GO:0005618; C:cell wall | GO:0009507; C:chloroplast | GO:0009941; C:chloroplast envelope | GO:0016021; C:integral component of membrane | GO:0005743; C:mitochondrial inner membrane | GO:0005739; C:mitochondrion | GO:0009506; C:plasmodesma | GO:0005774; C:vacuolar membrane | GO:0005310; F:dicarboxylic acid transmembrane transporter activity | GO:0003735; F:structural constituent of ribosome | GO:0…	1	K15104;	solute carrier family 25 (mitochondrial oxoglutarate transporter), member 11		1	PF00153; Mito_carr	0			PKSFKSFVNVIHFHYFNHEG	ACATGAAATTCTATATATTGCTCAGATACAATGTAATTGATGTTAAATTCCCTGAGAATTGCATGACTATTTAAATATAATTAAATAGTCATGCAATTCTTGCAGGGAATTTAACATCAATTACATTGTATCTGGTTAAAAAAAATTTCAGATCCATTGGTGTTCAAATTTCCAAAATCGGCTACAACACAGCCAACAAATTATTCAATGCTTGAAAGCTTGAATTCAACAGCAAATTGCTTGGCATCACCTACAATCCATAAGTCTTCTCCAGTTTCTGAAGCTGGTTGAGGTTGAGGAAGATCCATGTCATCATGACATGAGGAGCAATCCTGACACAATAGACAGGGAATCCGGTGTAAAATTTGAAAGGTCCTCCTGCTTTGAAGGTTTTGACAG…
Transcript_127	1359	PAD4_ARATH	541	-2	145	1145	483	105	254 bits (648)	3e-76	145/352 (41%)	221/352 (63%)	18/352 (5%)	31	GO:0005737; C:cytoplasm | GO:0005634; C:nucleus | GO:0016298; F:lipase activity | GO:0016740; F:transferase activity | GO:0010618; P:aerenchyma formation | GO:0071327; P:cellular response to trehalose stimulus | GO:0009816; P:defense response to bacterium, incompatible interaction | GO:0002213; P:defense response to insect | GO:0009873; P:ethylene-activated signaling pathway | GO:0010150; P:leaf …	0				1	PF01764; Lipase_3	0			QPHRQIFHHFSTARLSLYVMLL	CCTTATTTTCAATAAGTCCAATGGCATATTTCTCAAAATTTTCAATTTTTTTCAACAAGACAGCCAGCTTGTTATTATCTCTTTCACTTCTCATACCATTCAACCACAATTTTTTCCCACAAGACAGCCAGCTTGTTATTATCTCTTTCACTTCTCATACCATTCAACCAATCCCTTGCTTCTTCAACTTTAGCCCAAAAACAACATGAATCTTGTGTCGAACTTGCAAATTTGCTTCTCACTTTATTTTCTTCACCACTAGTAACTTTTCTATTCCTCCACCACCTATCAAAAATCTCATACCTTCTCTCTCTACCATGTTCTATGTAATGACCCCTTGTTCTATGCTCTGCTTTACCATAGTATTCAGCTATATCAAGTGGTTCAACCAATAGTTTA…
Transcript_128	1109	DRE2_MEDTR	265	-3	33	963	193	481	264 bits (675)	5e-104	148/161 (92%)	152/161 (94%)	0/161 (0%)	6	GO:0005758; C:mitochondrial intermembrane space | GO:0051537; F:2 iron, 2 sulfur cluster binding | GO:0009055; F:electron carrier activity | GO:0046872; F:metal ion binding | GO:0016226; P:iron-sulfur cluster assembly | GO:0043066; P:negative regulation of apoptotic process	0				1	PF05093; CIAPIN1	0			FFFSGHGSLESLS	AGAGAGGAGTGAAATTGACAACTAGTAGTATATAATAGCATGAAAACTCGGATCTATCAGAGTCACTTTAAACTATGAAATCAAACACCCTTAAACAGATCTCTCTGAGTCACACTTTAGAGATATGCAACATAACTGACAATAACCCCATACTAATAAAATCATATTATACCATTCCCACGACAAAAGATTTCAACATCATCATCTATCATATGTCGGCAGTAAGGAAGTTATTGGAAATTGAAACCTTCTCGCCCATTTTGAAGGTAGGCAGTCCCTTGTAAGGGCAGGTACTGCACCTAAATGCATCCCCTAGTCCACAACTGCCACAAGCTGATTTAGGATTAGTATTAATCTGTTCTGCTGTCAATCCTAACTTCAATACTTTTTCCTCTTCTT…
Transcript_129	795	CADH_MEDSA	358	-2	101	746	282	174	271 bits (694)	2e-102	152/192 (79%)	162/192 (84%)	11/192 (6%)	4	GO:0045551; F:cinnamyl-alcohol dehydrogenase activity | GO:0052747; F:sinapyl alcohol dehydrogenase activity | GO:0008270; F:zinc ion binding | GO:0009809; P:lignin biosynthetic process	0				2	PF08240; ADH_N | PF00107; ADH_zinc_N	0			IHIANNNKKL	CCCAAATCTTTCAAAAGCTTTGTTAATGTAATCCATTTTCACTATTTCAATCATGAAGGTTAAACCCTTCTCTTTCCAAAACTCCAACATCTCCTCTGTCTCCTTCACACTCCCAACAAAGCTTCCAGTAATTGTCTTCCTCCCTAGCATGACCATAGGTGTAATAAATTGAAGAGGGGTGTTAATAACACCCCTATCAAGATCAATTTTCCATCAACTTTAAGCAATGCAAGATAAGGCTCAAGAGGGTGAACAACAGGAACAGTATCAATAATATAATCAAGTGAATCAGCAATTTCTTGCATGGGCATGGCGGTAGTGTCTGAGCTAACAACATAGTTGTCAGCTCCAAGATCCTCAATTGCTTCTTTCTTCTTCTTATCAGAAGAGCTTATCACA…
Transcript_130	753													0		0				0		0			RQYKKKKKNLRKPTHSLQNTTKTATHKVLSYNTTKSLQIQKQITS	CAACCTCACCGTCAAATTTTCCATCACTTTTCAACGGCTCGTCTTTCCCTTTATGTAATGCTTCTGTAATCACCTCAGCAAGCGCCTTATCTTCTTCACCAGGCCTTGACTTCTCATTGAAATAGTCCCTCACAGCAGCCCCTTTCTCCGTTTCAGTTCCATCATTTGTATTACTACCAGTGCTAGTTCCATCGTGCTTTGGTTGTGTCTCCACCGATTCTTCATAACTTGGTTGATTTTCAGCAGTGTTGGTGACAGTGTTGAAATTTCCCTTCAGTTTCCGAGGGAATTTCATGGTTTATTTTACTGATATCTTTGGATACATTTTCTTGAGAAAACTCATGACTTTTTGAAGCATCAAAGAAGTGTGGCGCAGGCTGACGAATATCATGGCTTCCA…
Transcript_131	1522	CP29B_ARATH	289	-2	37	1335	224	757	184 bits (466)	2e-58	114/196 (58%)	138/196 (70%)	11/196 (6%)	14	GO:0009507; C:chloroplast | GO:0009941; C:chloroplast envelope | GO:0009570; C:chloroplast stroma | GO:0009534; C:chloroplast thylakoid | GO:0009535; C:chloroplast thylakoid membrane | GO:0030529; C:intracellular ribonucleoprotein complex | GO:0010319; C:stromule | GO:0009579; C:thylakoid | GO:0000166; F:nucleotide binding | GO:0008266; F:poly(U) RNA binding | GO:0045087; P:innate immune response…	1	K11294;	nucleolin	ko05130; Pathogenic Escherichia coli infection	1	PF00076; RRM_1	0			RGICNEVARQH	TTTTTTTTTTCAGGCCATGGAAGCTTAGAATCATTATCATAAAAACAAATTGAAAATACCAAAAATATATAGTTATCACGGGATCGATAAATAACACCATTTTTTCACCAAACAAGCAAGCCATTGAATACATTTATGGTTGACGATGATTATACAGGCACAATCGCAATAGTATAAATCAGCATCCACATTATCGTTGCAAAATTGAATTGAGGTAACCATCGATCATTGAGCAAATCTACTTAACTAATAAAGCATTAAAATACAGACTACAAAATCAGTTTTAAATAAAAACTATTTAAATCTAGAGCACACATTCATGTTTCCAGAGAGTATCATCTCTTCTTGACAAAGAAGCTTGTTAGGTACTGCTACTTGTGTGTAGATACAGTTACCAAG…
Transcript_132	1478	TRXH4_ARATH	119	-2	32	706	116	443	54.7 bits (130)	1e-07	28/88 (32%)	50/88 (57%)	3/88 (3%)	9	GO:0005829; C:cytosol | GO:0005886; C:plasma membrane | GO:0016671; F:oxidoreductase activity, acting on a sulfur group of donors, disulfide as acceptor | GO:0015035; F:protein disulfide oxidoreductase activity | GO:0045454; P:cell redox homeostasis | GO:0034599; P:cellular response to oxidative stress | GO:0006662; P:glycerol ether metabolic process | GO:0006457; P:protein folding | GO:0000103; …	1	K03671;	thioredoxin 1	ko04621; NOD-like receptor signaling pathway | ko05418; Fluid shear stress and atherosclerosis	1	PF00085; Thioredoxin	1	COG0526; Thiol-disulfide isomerase or thioredoxin	O	MSHYKKLRNILKGVTYKIIMKNVLSKSIMASFFNHPPLLYSFEQLKNIQPIYQPQ	ATCCATATTGCAAACAACAACAAAAAACTGTAAACTAGCTAGAAGCGATTATAAAAACACTTGTTAATGGAAACTCTAATCTCCATCTAAACTGATTAACCTATGTCTGCACCAATTATAATAGAGTTCCATATCTACATATTATGCAACAATACAAATAGGTTTGTTTTTCATTTGCCATGTTTAATTTCCTTCCTCGTTGCCTAGCTAATTAATCCCAAACAATCAATGCTATTTTTGCAACAGTTTAATTGAGTTTGTTATCAACAAAATATGTTACCAAATGACAACTAAGCAATCCACTTACATGAATAAAAAAGATACATAAGGATACAATAGAATTAAGGATATATCTTTCGAAAAAAGAAACCAGTGAGACAATCCTTAACTATATATATT…
Transcript_133	782													0		0				0		0			SFNFIIACI	AGGCAATACAAAAAAAAAAAAAAAAACTTGAGGAAACCAACTCACTCTCTCCAGAATACTACTAAAACTGCTACTCATAAAGTTTTGAGTTACAACACAACAAAAAGCTTACAAATCCAGAAACAGATAACTTCATGAAAACTACAAGTACTACGTACTAGGTTAACAAAGGAGCAATTCAATATCAATGACACACAATCTAAAAAGATTAATGTGTAAGTGCAACAACATAAGTATGTTTTTCATGGATATCCAATCATATCTCATTATAATACAACAAGCAGACAACTTAAACATGTAACAAGGTCTTAAAAAACGCTCCGATACTGCATAAACGGCCGCGACAAAACAGTATCGGAAGATACAAATACCTTTATTCACCGCGTTTATGATAAAGAA…
Transcript_134	1114													0		0				0		0			SELETFAQVKNLQVMTEICNSSNSIVP	CGTGGCATTTGCAATGAAGTGGCAAGACAACATTGAAATTTAAAAGCGCATTCTCAATACAAAGCATTTGCATGAGCTACGATAAGGAATGTAAATCGCATTCTCAATACAAAGAATTTGCATGAGCTATGATAAGGAAAGTAAATCTAATTACAGCACATCCACTCGATTGATCACTTGAGAGGACAACGCCTCAGCATTTCTTTACAAAACCTGATATTCCAACTGGATATCATCTTATTTTATGCTCTCCAAATTAACAAACCAGAGGAGGCCAATGTTCATTCACAATGCCTCCTAGCTGCCTGAAAGATCAATTCCATGGCCAGCCAGAGTATATATAGAGTCTAAGATAACACATCAGCCAAGTCTAAGATAACACATCAGCCAGGCCAAAGC…
Transcript_135	883	NIR_SPIOL	594	-1	364	853	594	104	199 bits (507)	2e-57	117/250 (47%)	154/250 (62%)	19/250 (8%)	6	GO:0009507; C:chloroplast | GO:0051539; F:4 iron, 4 sulfur cluster binding | GO:0048307; F:ferredoxin-nitrite reductase activity | GO:0020037; F:heme binding | GO:0046872; F:metal ion binding | GO:0042128; P:nitrate assimilation	0				2	PF01077; NIR_SIR | PF03460; NIR_SIR_ferr	0			LIFNQQPVIETREFQTDSHESVCCPTFCLDQ	ATGTCACATTATAAGAAACTAAGAAACATATTAAAAGGTGTAACTTATAAAATAATAATGAAAAATGTACTTTCCAAATCTATTATGGCTTCATTCTTTAATCATCCACCTCTTCTCTATTCCTTTGAACAGCTCAAAAATATTCAACCAATATATCAGCCACAATAGGAACCAAGTCCTTACAAGGAACAGCTTTCTTATAAACCTCACCAAGATGAGAATCACTTCCAATTCTCCCACCAAGGAACCTCACCAAGATGAGAATCACTTCCAATTCTCCCACCAAGGAAAATATCAGCACCTTCAACAACTTTACCATTCTCATCTCTAGTCATGCATCCCATAAAACCAATATCAGCAACCTGAACTTGACCACATGTGTTAGGACAACCAGTCCAA…
Transcript_136	217													0		0				0		0			FFLTENELYINTLDSKNKVIKPLFPIMSFISFTTSMLLSNYNHHQYTQS	AGCTTCAATTTCATTATTGCTTGCATATAGCATATTTAACATCACATAAACTTGTAACATAAAATCACCAAAAGTTCTTTGTGGATGCGTCAGAGTTACCCTCAGTATACCCTCCATTGCCATTATGGATGCGTCAGAGTTACCCTCAGTATACCCTCCATTGCCATTACCATGGAAAGTACCACTGTAAATAACAGTGGTACTTTCCATGGTAATG
Transcript_137	653													0		0				0		0			GRKSYMKKVKSKLHYQKQYLFNS	AGTGAGCTTGAAACTTTTGCTCAAGTCAAGAATCTGCAAGTCATGACAGAAATTTGCAATAGTTCCAACAGCATCGTCCCCTAGTTGTGGCTTATCTTGACGAAGGATCAGAGTTTGCAATTTCGCAAACTTGGGTACAAGAGATATGACCAAATTGTTCATATTCTTGTTACACCAAGAGAGTGATAAAGATAAACGAGCAAGACCAAAGTAAATAGAATCCCTCCAACTCTCCAACCACGACAAACACCGGAAGCTCTAATCACTGTCTGATCATCCACAAGTGACAAAATATGGATCAAAAGCTCCACGGGAATATCTTTCCATTCAGTAATCACACCTATCTTCATATTCATATTCATATTCATATTCCCTCCTCTCTCACCACCAGCAACCATC…
Transcript_138	907	PGKH_TOBAC	481	-2	299	906	464	409	251 bits (642)	6e-78	155/166 (93%)	162/166 (98%)	0/166 (0%)	5	GO:0009507; C:chloroplast | GO:0005524; F:ATP binding | GO:0004618; F:phosphoglycerate kinase activity | GO:0006096; P:glycolytic process | GO:0019253; P:reductive pentose-phosphate cycle	0				1	PF00162; PGK	0			VDE	CTAATATTCAACCAACAACCAGTGATAGAAACTAGAGAGTTCCAGACTGATTCACATGAATCAGTTTGTTGTCCAACCTTTTGCCTAGACCAATGACAGAACTGAACCAACACATGCGATGCCACTGTAAATGTAAGACTTGATTCATGATCGAATGGATGATTTATTTGAATTTATGGCTCTCAGCCTAGGTTTACAGTTACAAGCAATTTATGATAAGATTTACACTAAAGATTTACACTAACAAATTACACTAACAAACCCGGAAGGATCCTACAACATAAGCTCTTTTACAAGGTTGTAAGAGCACTTGACACGAGGGAAGGGGAAAAAAATACAACAAATTGAAAACTGTCTTACACGGCAACTGGTGTGGCTTCGTCGAGAGCGAGGACACCT…
Transcript_139	2400													0		0				0		0			RISN	TTTTTTTTGACAGAAAATGAACTTTATATCAACACATTAGATTCAAAAAACAAAGTTATCAAACCATTATTTCCTATTATGTCTTTTATTAGTTTTACAACGAGTATGCTTTTGTCAAACTATAATCACCACCAATACACTCAATCATAATCATAATACAACTGATAATAACACCACCAAACATGACACAGAAACAAAAAATGGTTAAAGAAGAATTAAATCACACAAATCTTGTAAAAGGCTTTCTTCCAACCCTTGCCGGCAACGATATAGTTGAATCCACACTCACATTTCCTATAGATTCCTGATATTTATCTGGTGTCCTCTGAGAGCCATGAGGATCCTTATTGCTAGAGAATACTGACCCTTTGTTCCATTTGAATGATCCTATGCTTGTGA…
Transcript_140	460													0		0				0		0			RISN	GGCAGAAAAAGTTATATGAAAAAAGTGAAAAGCAAATTACATTATCAGAAGCAGTACCTTTTCAACAGTTGAATCATTTTCTAAAGAACTTTTATTGTAAAGTGAAAGAAGAACTCTTATACAAAGTACAGCAGAACCTTATAGTAACTTACATACAATTTCTAGTCAACTAATTTGCTCAAATATTATATAGTAACTTGCTTATAGGCAAAAAAACAAAAAGGAAACAAATGTGATAATGTAACAGAAAATAACCTTTCATTCATCAAGCAGGACTTTTCAATTTAGTCATAGGCCATAACAGCCGTATACTCAACGACCTATGGCCAGAATCACGGATACACCGAAAAATAACTCATCATCCACGTATCCACGTGGAAGATGAGTTATTTTTCGGTG…
Transcript_141	1354													0		0				0		0			WQEVFNKQLS	GTGGATGAATAAAAAAGTGATTTGACTTTAAAATCCCAATTACCTACTCTATTTTTCTTAAAACAAGAGACTGTTTCTTTAGAAGAAATACATAAATTAAAATTCATTTCATTCAAATATTAAAAAATTCTAAATTCAAAGTTAATTAACTGCATATCAACCTTGTTACAACTATCAACTGAGATGTTATTAAACCAACTAATACAGATATAATCAAACATATAATGCATAACTATGATTTTATTTAAAACTATTACTTCTATTACTTAGATAAACTAAGTAATAGTTTTAAATAAAATCATAGTTATGCATTATATGTTTGATTATATCACCTAAACTAATGAGTGAAACCATTCTCCTTCACTTTTTCTTCTGATTTTTCATTAGCCTTAACCTTTT…
Transcript_142	964	COX6A_ARATH	102	-1	1	805	97	509	149 bits (377)	6e-43	70/99 (71%)	81/99 (82%)	2/99 (2%)	3	GO:0005751; C:mitochondrial respiratory chain complex IV | GO:0005739; C:mitochondrion | GO:0004129; F:cytochrome-c oxidase activity	1	K02266;	cytochrome c oxidase subunit 6a	ko00190; Oxidative phosphorylation | ko01100; Metabolic pathways | ko04260; Cardiac muscle contraction | ko04932; Non-alcoholic fatty liver disease (NAFLD) | ko05010; Alzheimer's disease | ko05012; Parkinson's disease | ko05016; Huntington's disease	0		0			VVTKLYMILCFI	CGCATATCTAATTAGTTATTTTCACTAATTTAGAGACTTGTTCGACAATGTGCATACTTTTGGGGTGTTTAGAATTACATCTCCGAAACCTGAGACATAACCATATTTTTACACGATACGCTTAAAAAGCATGGGATGCATTAATAAATTCCCTTTTCCAAACTTGAAAAAAAAAAACAATGTACTTATAAAACCCGAGAAGTATTCCTTGCTATATCTAATTATTTTCTGTCAAATTTGAAACTAGACAAGACTCGCAATGAGAACAGATTGTTGGGAAATTTTATTTTGCGTCAACCATGAGAAAGAAGACAAACATGAAAAATATCATGCCATGTGGAGTTCTAGATCACAATTCAATAAACAATACGAAACATAATAATCACTTTTTTCCGAATC…
Transcript_143	932	COX6A_ARATH	102	-1	1	773	97	477	149 bits (377)	5e-43	70/99 (71%)	81/99 (82%)	2/99 (2%)	3	GO:0005751; C:mitochondrial respiratory chain complex IV | GO:0005739; C:mitochondrion | GO:0004129; F:cytochrome-c oxidase activity	1	K02266;	cytochrome c oxidase subunit 6a	ko00190; Oxidative phosphorylation | ko01100; Metabolic pathways | ko04260; Cardiac muscle contraction | ko04932; Non-alcoholic fatty liver disease (NAFLD) | ko05010; Alzheimer's disease | ko05012; Parkinson's disease | ko05016; Huntington's disease	0		0			ST	CGCATATCTAATTAGTTATTTTCACTAATTTAGAGACTTGTTCGACAATGTGCATACTTTTGGGGTGTTTAGAATTACATCTCCGAAACCTGAGACATAACCATATTTTTACACGATACGCTTAAAAAGCATGGGATGCATTAATAAATTCCCTTTTCCAAACTTGAAAAAAAAAAACAATGTACTTATAAAACCCGAGAAGTATTCCTTGCTATATCTAATTATTTTCTGTCAAATTTGAAACTAGACAAGACTCGCAATGAGAACAGATTGTTGGGAAATTTTATTTTGCGTCAACCATGAGAAAGAAGACAAACATGAAAAATATCATGCCATGTGGAGTTCTAGATCACAATTCAATAAACAATACGAAACATAATAATCACTTTTTTCCGAATC…
Transcript_144	794													0		0				0		0			FHFLVEFPWFTLMGR	TGGCAAGAAGTTTTTAACAAACAGTTGTCTTAGACTTTGAAAAAACATTTGTCCAGTTATTAAGGCAAGCATAGTTAGAATCATCTTGTAAGTTGTTGTTCTCCTTAATTGGGACATTGGGAAATTGGTCAATATTGTGGCGTGATAGCTAGAGCACTAAGGCACTTGTCTCAAATCCAGTCATACATTAAGAGATAGTTCAGTTTCTTATAGCACAATCTGTATTCAAATGTAGATGATAGAGCTGTTTACCAAGAACTCAATGCATTGATCGTAGACAAACAAACATACAAGTATTCTTTAAATTCTTTAAATACAAACAAAGTAACTACTCTCTAATCTATTCTTCTTCATCATCTGTTACAAACTGGCCAGTTCCAGGATTCAATTCAAAGCAGC…
Transcript_145	923	CUT1C_ARATH	156	-1	40	818	147	492	136 bits (343)	2e-37	76/111 (68%)	91/111 (82%)	5/111 (5%)	3	GO:0009507; C:chloroplast | GO:0009535; C:chloroplast thylakoid membrane | GO:0016021; C:integral component of membrane	0				1	PF14159; CAAD	0			FPFSIGTSDGE	GTGGTCACAAAACTTTATATGATACTGTGTTTTATTTAAAATGTGTTTCATCATTCTTTCAACTAGGGGGAAGTGAAACTTAATTGTGATGATATGACTGATAATGCCGTTAATAATAAAAGTTTGGAACCTCTTTAATGTTAAACTTAAGAAACTATACATTAAGTATCTGTTTGGTATTGAGTTACATCAAACCAAATCACATTAATTCGTAAGTTGTAAGTTAAGATTCGAAACTTAACTTACGAATTAATGTGATTTGGTTTGATGTAACTCAATACCAAACAGATTGAAACTTGCACTGTAATTTGACATATGCATAAACTTTTCGCCACTGATTAGTGATAATCCGTGCTTAAAATCATAATCTGGAGCAATATTTCAGCAGCACATCTTCAT…
Transcript_146	712													0		0				0		0			VKIMEKKAL	TCAACTTAGAGAACATCAATGGTGAGAAGAGGGAAGCTACTATGGAGAAAATCAGGTATGCCATGATTCACCAGCTCAAAGAATCCCCAGTTTTCACAAGCATCTTTTATAGATGCTTGTGAAAACTGGGGATTCTTTGAGCTGGTGAATCATGGCATACCTCATGACTTGATGGACACTGTGGAGAGGTTGACAAAAGAACACTACAGGAAATGCATGGAACAAAGATTCAATGAATTGGTGGCTGAGAAAGGGCTTGAAGCTGTTCAAACTGAGGCTGAGGTCAAAGACATGGATTGGGAGAGTACCTTCCACTTGCGTCACTTACCTGGTGGGAGAGTACCTTCCACTTGCGTCACTTACCTGAGTCAAACATTTCAGTCACTTACCTGAGTCAAA…
Transcript_147	437													0		0				0		0			GSFWVSNHFVNSLLQTRITRCCTERNFILMFPEIHRI	TTCCATTTTTTGGTAGAATTTCCATGGTTCACACTTATGGGGAGGTAATGGTGTATAACTTTGGAACCATTGGAAGATTTGTACTTCAAATTCACAATTGTGAACTCATTATTGGTAAACCACTTTTTTATACTCCAAGAAAGGGACTGGATCCTCTCCAGTGACACGAGGGTCCAGTGAAATCATAGCCATTAAAATATGAAAATTGAAAATATTTAAACTATAGGAATAACTTCATCATAACTAAAATTGAAAAGAGAGAAGTAACTAACAGTGAACAATAATCCACTATGTTCCTAAATCTCTCACTCCCCTTACAAATTATTAGAACCACATTTATTCTTTCCAAAGATAGCAATTCCACTTTCTCTAAAAGAGAAAATTGTTTCAAACATTATT…
Transcript_148	373	MDHC_MEDSA	332	-2	187	354	298	1	192 bits (487)	2e-59	103/118 (87%)	109/118 (92%)	6/118 (5%)	5	GO:0005737; C:cytoplasm | GO:0030060; F:L-malate dehydrogenase activity | GO:0005975; P:carbohydrate metabolic process | GO:0006108; P:malate metabolic process | GO:0006099; P:tricarboxylic acid cycle	0				2	PF02866; Ldh_1_C | PF00056; Ldh_1_N	0			MDLFMPP	TTTCCATTCTCCATTGGCACAAGTGACGGGGAATGAATAGATAAGTCCAGCGGGTACATTGTAAGAACCATCAGAATACACCCCCATTGAAACGAAGGTGCCCTCAGGAGTTCCAAGAACCCAATTGCGAATGTGGCCAATTGCGAATGTGGTCCCACAAGCAGCACTAGCAGCAGATAGTGCGCTTGAAAGCTTTCTAGCCTTTATAATTGCAGCACCACGTTGTTGAACGGTAGATATGAATTCTCCATTCAACCAGGAATCATCGGCAACAAGTTCACGGACAGGCTTCTCCCCGGCAGGGGTGTTAACAGTTGCATGGTTGACATCAGGGTACTGGGTTGATACTGGGTTGATGAATGATTACCCCAGA
Transcript_149	904	FER1_SYNE7	99	-3	16	650	87	426	94.4 bits (233)	5e-23	50/76 (66%)	53/76 (70%)	5/76 (7%)	4	GO:0051537; F:2 iron, 2 sulfur cluster binding | GO:0009055; F:electron carrier activity | GO:0046872; F:metal ion binding | GO:0022900; P:electron transport chain	1	K02639;	ferredoxin	ko00195; Photosynthesis	1	PF00111; Fer2	1	COG0633; Ferredoxin	C	MDLFMPP	GTGAAAATTATGGAAAAAAAAGCCTTATAATTAGTGAATACTATCATCATGTTCATTTCACGAGCTACTTGCACAAATAAACTAAGTACGAGCTTTGAATGGTTGAACCACTGCGAAAATCTAGGCATAAAAATCTCCAACATTACTGTCAAAATCGATACCTATTAGGCAATGGCGAAGAGGGAAGAAGAGAAAGAAAAACGGAAGAGATTTAAAGCAACTCACTTAATATTCATCAGTGTAACTAACTCATTCTTCACAAAACAACACAAACAAAAACAAAACAGGATACAAATGACAGAACAGCTAGATAAAGTTAACATAGTAACAATCCCACAAAAACAACACAAATATCATGTTTAAGAAAACAAGTTCTTCCTCCTTGTGTGTCTCAATAAC…
Transcript_150	662	BTF3_ARATH	165	-3	59	594	150	319	144 bits (362)	3e-41	74/93 (80%)	80/93 (86%)	2/93 (2%)	3	GO:0006355; P:regulation of transcription, DNA-templated | GO:0009651; P:response to salt stress | GO:0006351; P:transcription, DNA-templated	1	K01527;	nascent polypeptide-associated complex subunit beta	ko04214; Apoptosis - fly	1	PF01849; NAC	0			FFFFDSNEKIYQINTITITSLQQ	GGGAGTTTTTGGGTTTCTAACCATTTTGTGAATTCATTATTGCAAACCAGAATCACAAGATGCTGTACAGAAAGAAATTTTATCCTAATGTTTCCAGAAATACATAGAATTTAATAGAAATCGAGTGCAAATAAGTGATACTTGAATTAGACAATGGAAAACAGATTAAATTCAAGTATTCGGTCTGTTTAAAGTATATGACAGGAGAACAAAACAACCTAAAATACAAAATTGAAAATCAAGATTTTCTTTGTTGAAAAACATGACATAGCACACAATAACACTCTAACTATCCTTGGCCTCCTCAGCAGCTGTCTCAAAAGTCTCTCCTGGGACAAGCTCTGGAACATCGTCATCATTCTCTTCTTGCACTGTGGCTGAGCCAGCCCCTGCTTCAGG…
Transcript_151	1136	RS92_ARATH	197	-3	25	1056	186	565	253 bits (647)	3e-81	133/164 (81%)	144/164 (88%)	2/164 (1%)	8	GO:0005829; C:cytosol | GO:0022627; C:cytosolic small ribosomal subunit | GO:0016020; C:membrane | GO:0009506; C:plasmodesma | GO:0019843; F:rRNA binding | GO:0003735; F:structural constituent of ribosome | GO:0045903; P:positive regulation of translational fidelity | GO:0006412; P:translation	1	K02997;	small subunit ribosomal protein S9e	ko03010; Ribosome	2	PF00163; Ribosomal_S4 | PF01479; S4	1	COG0522; Ribosomal protein S4 or related protein	J	FFFLKTNNNHFIHN	CTGGATCTTTTTATGCCGCCATGAGTTATGAATTTAGACTAAATTCCCTGGTTTGTTTAGATAAGGAGAAGAGAAAGATGAAGATAGAGTTGAAAATGTTGTCAAGGTTTATGAGTGTTGATAATGTTGAAGGCTTTATGATGTTGAAGATAGTGATGATGAAAAAGATGAAGCTGAGGATGGTGAACTAGACATGATGGGGAGATAGAAGTATATATGACAATGGAGTCACATCTGAAGAAGAGAAAACGTTTAGAATAATAATAATATTGTTCCAAAAACATCTTAGGATTTCAAACAAAGTACATTCTCAAAACAGAACCAAGCATGAACAAAACAAAAAAAGTATTGCAGTCAATAATGGTAAACTAGGGACATAATCATAGATGCAAAAAACAT…
Transcript_152	1114	RS92_ARATH	197	-3	25	1034	186	543	256 bits (654)	2e-82	134/164 (82%)	145/164 (88%)	2/164 (1%)	8	GO:0005829; C:cytosol | GO:0022627; C:cytosolic small ribosomal subunit | GO:0016020; C:membrane | GO:0009506; C:plasmodesma | GO:0019843; F:rRNA binding | GO:0003735; F:structural constituent of ribosome | GO:0045903; P:positive regulation of translational fidelity | GO:0006412; P:translation	1	K02997;	small subunit ribosomal protein S9e	ko03010; Ribosome	2	PF00163; Ribosomal_S4 | PF01479; S4	1	COG0522; Ribosomal protein S4 or related protein	J	PNPSPQAAPSRSVASSVTSSNTHAHARSCVLVSIVEVKSFCVFTSKSEPK	CTGGATCTTTTTATGCCGCCATGAGTTATGAATTTAGACTAAATTCCCTGGTTTGTTTAGATAAGGAGAAGAGAAAGATGAAGATAGAGTTGAAAATGTTGTCAAGGTTTATGAGTGTTGATAATGTTGAAGGCTTTATGATGTTGAAGATAGTGATGATGAAAAAGATGAAGCTGAGGATGGTGAACTAGACATGATGGGGAGATAGAAGTATATATGACAATGGAGTCACATCTGAAGAAGAGAAAACGTTTAGAATAATAATAATATTGTTCCAAAAACATCTTAGGATTTCAAACAAAGTACATTCTCAAAACAGAACCAAGCATGAACAAAACAAAAAAGTATTGCAGTCAATAATGGCAAACTAGGGACATAATCATAGATGCAAAAACAAAA…
Transcript_153	1059	CLPR2_ARATH	279	-1	95	864	276	277	216 bits (551)	4e-66	119/196 (61%)	154/196 (79%)	14/196 (7%)	8	GO:0009507; C:chloroplast | GO:0009941; C:chloroplast envelope | GO:0009570; C:chloroplast stroma | GO:0009534; C:chloroplast thylakoid | GO:0009840; C:chloroplastic endopeptidase Clp complex | GO:0010287; C:plastoglobule | GO:0004252; F:serine-type endopeptidase activity | GO:0009658; P:chloroplast organization	1	K01358;	ATP-dependent Clp protease, protease subunit [EC:3.4.21.92]	ko04112; Cell cycle - Caulobacter | ko04212; Longevity regulating pathway - worm	1	PF00574; CLP_protease	1	COG0740; ATP-dependent protease ClpP, protease subunit	O	GLFSCSDD	TGATTGTTATTTATAATGTACTGAGATGCGATAAATTTGCAAGAGAAAATAAAGAACGTTGTAAAATTTCACAATACAGTTGGAATTCAAGCAATGAGCATCAAGATATGAACAACATAATATGACTACCCGGAGATTGTACATATTCCCAAAGTTGACTAAGGAAATAAAATGTTAAACATTCTGATTCTGCAAATATAAACGGAGTGTAAACTAAGGTCTTAACCAATGCCTGCGCCAGAATCCCTGAGAGGTGCATTTGGTTTTATGCGGCGTGGCCTGATAATTCTGTCAAGGTGCATTTGTTGTTAAGCGGCGTGGCCTGATAATTCTGTCAATGATCCCATAGTCAAGGGCCTCTTGTGAATTGAACCGTTTTATGCTTTTCAAGTCTTCGGT…
Transcript_154	719													0		0				0		0			TISRAKQCCSTLILSLLFLERVTSMDSKIAK	TTTTTTTTTTTTGACTCCAATGAAAAGATATATCAAATCAATACGATCACGATCACAAGTTTACAGCAATAACACTGGATTGGTTGCAAAACAATCAATTAAAAGGAAAATACAATCTAAAATGTAACTAACGAAATTTAAATGAATTGGTAAAACTGAAAACAAGACCAACTAAGAGACATTATCATCATCTCTGTTTCCTCTACTCATCCAATCACTGAAACATATCTTCAATAATAGATGTATGTAGGCATTGAAGCTCCTTTATTTTCTGTATAACCAAAAATCTGAAAGATGACTACGATGATACCACCAATATCGATGCCGAGGTTGCTTGTTAACTCAAGCCTTGGGCTTGAGTATCTTGACAGTCTCCCAAGTGAAATCAGGATCATCACG…
Transcript_155	391													0		0				0		0			TT	TTTTTTTTTTTGAAAACCAACAACAATCATTTTATTCATAATTAAAGAAGTTGAAAATGTTACAAACTTGCATCATAATCTTACAAGAATTATTCATTAAGAAAATAATTAAACGATAGAGCATAAGCATTGGTTCACACATTCAATATAATCTAGTGATCATCCATTCACTTGCCATTTTGATGCTTAGACTTTTTTGCTTTTTTTATCTCTGATAGTAAACTAGCAAACCTATTGAGTTCTTCTTGAATGCCTATTGAGTTCTTCTTGAATGGTGCCTTTATCAGAAACCGTTTCATATATGCCTGAATCTAGATTCACTCTAGTAAATTTTTTCTTCAATAAATTCTCACCAGCTTTCACCAGATTATTCAGATTTTCTTAAGTAGAT
Transcript_156	491													0		0				0		0			KKKTRTKKLTNHLFNDNISQQHYSDSYYFLLSTDAQKARSS	CCAAATCCTTCTCCCCAAGCAGCCCCAAGCAGATCCGTCGCATCATCCGTTACATCAAGCAACACCCACGCTCATGCACGCTCATGCGTCCTCGTAAGCATAGTCGAAGTAAAATCATTCTGCGTCTTCACTTCAAAAAGCGAGCCAAAGTAAAGCAAATTGAGAATATCCTCAACCACATCCCCGTTCTGGTTCGGCCGTGGCTCCGAATTCGCAGAATTCGGAACAGCGGAATTCGGAACCGAATTCCGCTGTTCCGAATTCTGCGAATTCGGAGCCACGGCCGAACCAGAACAGAATTCTCAGTTAGGGTTTCGCGGTTGTTCTGAAGAGCGAGGTCGAGTTCTTCAGTTAGGGCAACGGAAAGCGGTTGACGAAGCTTCTCGAGCTCATCGATGA…
Transcript_157	710													0		0				0		0			IVLCTYLNKNILYDSYNQTMQITNYRQRNKYLFRCL	GGGCTCTTCTCTTGTAGTGATGATTAAGACATTCATTCATGCAACAGAACCTTAGACAAATTCACCAAAAATACAAATGCTAGCAAGAAATAAAGGCATCATCAAGCAAAAAGCACAGGAAAAATGAAAACAGATCAATCCTTTAATGAGACAGTATGATATATAGAAGCAGTAGTTCATAACTTCATATTCATAAAAACAAACAATAAACAAGGAAAAGTAAAAGAAACTATAAGAACAATAATCATCATGTGCTCAAAGTCAAAATACATTTGTAATCAATCCAGTCTGTGCAAAGTAACATCTCCCCCTCAAAAGCACGCATCCAAGAGACAGCAGCAGCAGAGAGCAGCCAAGCAGCCTTCCAAGCAACCAGGTCCGGAAGAATTTTGGTGTTGT…
Transcript_158	1725	CIGR1_ORYSJ	571	-3	113	1219	406	293	201 bits (510)	2e-70	134/321 (42%)	185/321 (58%)	39/321 (12%)	5	GO:0005634; C:nucleus | GO:0043565; F:sequence-specific DNA binding | GO:0003700; F:transcription factor activity, sequence-specific DNA binding | GO:0006355; P:regulation of transcription, DNA-templated | GO:0006351; P:transcription, DNA-templated	0				1	PF03514; GRAS	0			QLYM	ACGATATCCCGAGCTAAACAGTGCTGCTCCACGTTAATCCTCTCCTTGCTGTTTCTTGAGAGGGTAACATCGATGGACTCGAAGATTGCCAAGTAGTAATCTAAAGTTTCTATGAACCTGTTGAAGAAAGGGGTTGTGTTTGTGTTTGATTCCTGCTCGACGAGGTGTGTTTGTGTTTGATTCCTGCTCGACGAGTGTGACCACTTTCGGAGAGAGAGATTTCACCAATCTCAAAAGTCCATCTCTTGGATTGTTCACATCTACACTCTCATCAGCTGAGTGATGGAGTTGCAATGGAAAATTCACAGCCAAAGCCTACTCCATGTCTGATATCAAGCATGTTTCTTGTCACATCAGGGCCAAAAACGGAGAGCCCGTGAAACTCAACTGGGATGCCAA…
Transcript_159	1311													0		0				0		0			T	ACCACTTAATCGCCTGGGTTATTAAGTCAAACAATTCATTTAAATTAATTAAAAGCTTAAAAAAATATACTACCTAACCAATATTGATAAATATAAGTACACCAATTGCAATCTGGTGTAGGTAAACGAAAAACAAAGTCATAATCAAAATCCGTCACCACTAATATCTCACTATTCTTTTAATTGATCGTTATAAACAACCAGATTCAGAGATACACCAGATTCAGAGACACAAAATACGGAAAAAATACGGAAAAACAGAGCCGTTACAGAACAAGTACCCAATACCCAATTCTAGATCTTGACTCTACAATTAAACTTAAATAATCATACAAACGATAAACATCAAAAACACTACTCCCTCCAGTTTCCTCCACCACCACCTCCGCCGCGAGAATA…
Transcript_160	696	GPT2_ARATH	388	-2	275	548	388	207	190 bits (483)	2e-56	97/114 (85%)	108/114 (95%)	0/114 (0%)	18	GO:0031969; C:chloroplast membrane | GO:0016021; C:integral component of membrane | GO:0005774; C:vacuolar membrane | GO:0015152; F:glucose-6-phosphate transmembrane transporter activity | GO:0005315; F:inorganic phosphate transmembrane transporter activity | GO:0015120; F:phosphoglycerate transmembrane transporter activity | GO:0071917; F:triose-phosphate transmembrane transporter activity | GO:…	1	K15283;	solute carrier family 35, member E1		1	PF03151; TPT	0			KLSKNKCRF	AAAAAAAAAACAAGAACAAAAAAACTTACTAATCATCTGTTTAATGATAATATTTCTCAGCAGCATTATTCTGATTCATATTATTTTTTATTATCTACAGATGCACAAAAAGCCAGATCATCCTAGTCATACAAAAATCCAGCAGCAAATGTTCCAAAATCAACTTGTAGGTTTGAAAATGAGGATTTCTTTATTACTCAACTCTATTGTTTTGCCTGTGAGTATAAGAAGGTTCCAAAGACGGCAATTGCGGCTCCCAGAGCATTGACGGGCTGAATTGGTGTGTGGAAGATGATAATTGAAGATACGATGACAGATATACGTTTCATGGTGTTTCCAATGCTAAATGTCAAAGGAGAGATCTCGTCCAACGACATGTAAGACACCTGATTGTATAGA…
Transcript_161	963	ISU1_ARATH	167	-3	5	808	152	362	250 bits (639)	3e-81	122/149 (82%)	132/149 (89%)	1/149 (1%)	10	GO:0005759; C:mitochondrial matrix | GO:0005739; C:mitochondrion | GO:0051537; F:2 iron, 2 sulfur cluster binding | GO:0051539; F:4 iron, 4 sulfur cluster binding | GO:0008198; F:ferrous iron binding | GO:0036455; F:iron-sulfur transferase activity | GO:0005198; F:structural molecule activity | GO:0044571; P:[2Fe-2S] cluster assembly | GO:0006879; P:cellular iron ion homeostasis | GO:0097428; P:p…	0				1	PF01592; NifU_N	1	COG0822; NifU homolog involved in Fe-S cluster formation	O	FFFFREIFLLKIQSVWRHRIQHAYTSFK	ATTGTATTGTGTACATATTTAAACAAAAATATATTATATGATTCCTACAATCAAACCATGCAAATAACGAACTATAGGCAGCGAAATAAGTACTTATTTCGCTGCCTATAGTTCGTTATTTGCATGGTTTGATTGTAGGAATCATATAATATATTTTTGTTTAAATATGTAAACTATAGCCAGCGATACAAGTACTTATTTGCCTTCATGAGAATACAATATGTCAGTGTACTTCCAACCAAGAAAAGTCTTAGTAAAGATGTTTTAATGACGTGCAATCGACCATACTAATGCTTTTTTTTTCATCATCATTCAAGAAATGGAAGAAATCACGCAGTGGCAGCAGCAAAGCAACGGAGGCTTTTTTAGCTTCATAATCTTTAACAGCTGCTTTTATAG…
Transcript_162	1509	DRL21_ARATH	1424	-3	1211	1444	1420	797	101 bits (251)	4e-21	75/222 (34%)	111/222 (50%)	18/222 (8%)	3	GO:0043531; F:ADP binding | GO:0005524; F:ATP binding | GO:0006952; P:defense response	0				1	PF00931; NB-ARC	1	COG4886; Leucine-rich repeat (LRR) protein	K	FFFI	CAATTATATATGTAATATAGTGGTAGAAGAAGAATGTTAATAAAACTCACCATTATTTGTACATATACATACTATGATTGAAAGCAAACTAAAAAATGTGACATTACATATTATGCTTTTGAATTTCAATGATAAATCTCTAACTTCCTTCTGTTCTTGATATAGAGTTGTCTCAATGGTTTTAAGTATGTCATCACATTAAATTATTTCAAAGTAAAGTATATTTCACGTTCCAAATGAGCACTTTAATAAAGCCACAACATTCTAAAACTCAGTATAATTATATCCAAAGCTTTTGAGAGATATGTGCTAGATACAGTTCAAAAATAGTAACTCAGAATTGCTAAACATAATTGCTAAACATAGCTGACATCAAAGAAAAAGTAATTACTATTACTT…
Transcript_163	857	DRL21_ARATH	1424	-3	1299	849	1420	451	44.7 bits (104)	0.0009	45/133 (34%)	67/133 (50%)	11/133 (8%)	3	GO:0043531; F:ADP binding | GO:0005524; F:ATP binding | GO:0006952; P:defense response	0				1	PF00931; NB-ARC	1	COG4886; Leucine-rich repeat (LRR) protein	K	EPKDPDS	ACATGATATTGTTCCATACATCCATGACATATTCTTGTCTTACTGATTTGACGTACTCTACTCTTTACATTTCATGCTCACGTTTTTTAAAATATGAAACGAACACAACAAATGAGATGCATTTGGGAACACATATTCCATGGCATTCATCAATGCAAGTTCTCGGTCTGTCACCACAACCTTCAGTAGAAATTTCTCTGAAGGGGATAACTATTTGACCTTCTCAAGTGCCCATGTGGAATTTTCCTCTTTTTCATGATACAAATAGGCAAAGACAACTGAAAACGTCAACTTCATTGACGTAACACCACCAATATCAAGCAGCGGTAACCGGTACCTGTAAGTTATAAGCCTGGTTCCAGCAGGAACCAGGCTTATAACTTACAGGCGGAAACGTCT…
Transcript_164	849													0		0				0		0			GKGENLNLPT	AAATTGTCCAAAAATAAGTGTCGCTTTTAGTTTTCAATGCAATTTTAGTTTTTATCTCTCAATTATATCCTCTAATTAATACTCTTAATTCACTATTTCTCTCATCTTGCATTAATGATAATTTGAATACTCCAATAACCAATCATAATAGTTTGGTAAAATTGTTATTCTCTCTCTTTTATTTATCACATTTTCTTATTCTGTGTGAAAGTGTCAAGTATGACAAATATTTTGAGACTGATGGAGTACTTTGGAGCCCTATTGTACTTCATGTCATTCACAAACTTTCTTTCATGATATTTTAGACGATCCAATATGTCATGTCCTTCTAAATCCTTATCTAGTCTATGATTGAGCATCCCACATCTAACCATCACCTTTCAACCGGTACCACTTAGA…
Transcript_165	1267	RL5_CUCSA	302	-1	25	1267	291	407	400 bits (1027)	3e-136	212/287 (74%)	238/287 (83%)	20/287 (7%)	4	GO:0005840; C:ribosome | GO:0008097; F:5S rRNA binding | GO:0003735; F:structural constituent of ribosome | GO:0006412; P:translation	1	K02932;	large subunit ribosomal protein L5e	ko03010; Ribosome	2	PF14204; Ribosomal_L18_c | PF17144; Ribosomal_L5e	0			IDVDVITSMKHAHMKINMYFFVFIHILIIYRKCRHHIFLFS	TTTTTTTTTTTCAGAGAAATATTTCTTTTAAAGATTCAAAGTGTTTGGCGTCACAGAATTCAACACGCTTACACAAGTTTTAAATGACAAGAATAAACATACAAATTATGTTCCAGACTACGTCAAAATAGAAAATGCATCATCAAACACAAAAGGAATAACAAAAAGGAACTTGTACGCAATGGAAAATTAAGTTAAAACACATTAACCCAACTTAGTCAAAAGTTTAACCAGAAATAGGCCAACACAAAAGTATCCAAAATTTTAACCTGAGAAATAAGTAAGGCAGGCAAAAAAAAATTTCACGAAAAAAGTTTATCTAAGTGCAAACTCTTAAAAAGTTCTAGATATCTCTCTCTTGACTGAATACAAGTGCCTTTCACTCATCATCCTCATCGT…
Transcript_166	846	RS261_ARATH	131	-1	30	651	114	397	123 bits (308)	5e-33	69/85 (81%)	76/85 (89%)	0/85 (0%)	4	GO:0022627; C:cytosolic small ribosomal subunit | GO:0003729; F:mRNA binding | GO:0003735; F:structural constituent of ribosome | GO:0006412; P:translation	1	K02976;	small subunit ribosomal protein S26e	ko03010; Ribosome	1	PF01283; Ribosomal_S26e	1	COG4830; Ribosomal protein S26	J	FFFKLNFLLKINYENVDQIHYPYNIIKFKFNQTIKPPNTNEILLNNTHLNNSMITLFEKYSN	TTTTTTTTTATTTAGGTAAGCACATCTAACTTTGTATAAATTTCATATATAACAAATCTCCAACTAGCTAGCCAAAGGCTGCAATTTCATATTCTAGGCAATTATTAAAAATGATTCACTCATTTAAAAGCATCAAATTAAAATTATCCAAAATGTAGGTATTGCCCAAATCGCATGCTGAAAGTTAAGTGATAATATATTGAGGCTACACAACTGGAATCTAAAATAAGCAAACAAAATTAGGTTCATGATATCAAACTGACTCAACAAGATAAAAATGCTTCAGCTCATGTTCTTCTAGGTACGTGCGGGGGGAGCTCCAGGTCCAGCAGGGCGGGGGGCTTGACCAGGTTGGCCGGGTCTTGGAGCATCATCCCTGCGCCTAATGAAACGCTGAGG…
Transcript_167	1042	PSAA_VITVI	750	-3	1	770	142	321	284 bits (726)	2e-125	138/150 (92%)	141/150 (94%)	8/150 (5%)	10	GO:0009535; C:chloroplast thylakoid membrane | GO:0016021; C:integral component of membrane | GO:0009522; C:photosystem I | GO:0051539; F:4 iron, 4 sulfur cluster binding | GO:0016168; F:chlorophyll binding | GO:0009055; F:electron carrier activity | GO:0000287; F:magnesium ion binding | GO:0016491; F:oxidoreductase activity | GO:0015979; P:photosynthesis | GO:0018298; P:protein-chromophore linka…	1	K02689;	photosystem I P700 chlorophyll a apoprotein A1	ko00195; Photosynthesis | ko01100; Metabolic pathways	1	PF00223; PsaA_PsaB	0			LKGIAWDIVGSCILENEVRDRIKLVKIKDPW	GAGCCAAAAGATCCCGATTCATGATAAATTCATGAGGAAGTGGGATCTCTTTGGGATCTACTCCAGCATTTAGAAATTGGTTAATTGGTAAAGATACATGTACTTGATGCCCCGCCCAAGAAAGAGACCCAAGTCCTAGTAGACCTGCCAAATGGTGATTCAACATGGATTCTACATCTTGAAACCAAGCCAATTTTGGAGCAGCTTTGTGATAATGAAACCAACCAGCAAAAAGCATTAAGGCTGCAAAGACCAACGCACCAATTGCAGTACAATAGAGTTGTAATTCACTAGTTATTCCAGATGCTCGCCAAATCTGAAAAAAAACCAGAGGTTATTTGTATTCCGCGGAAACCTCCGCCTACATCACCATTCAATATTTCTTGGCCCACTATTGGC…
Transcript_168	315													0		0				0		0			LSFI	GGAAAAGGAGAAAATTTAAATCTTCCTACCTAATAGAAAGACAGTTTAGTTAGAAACATCTTGGATATATACTTTGACAACCTCTAAAATTACAAATACTTGAATATCTTCTAAAACTAAAAATACATACTTGGATATCGTTTAAGCTCTCGTTGGACAAGGTCATAGGGGAAAGGACAAAGTTAAGTTGTTCCACCCTAAATATTGCAAAATATAGGGTGGAACAACTTTGTCCTTTCCCCTATGACCTTGTCCAACGATATATAGGGTGGAACAACTTTGTCCTTTCCCCTATGACCTTGTCCAACGAGAGCT
Transcript_169	1659													0		0				0		0			LSFI	ATTGATGTGGACGTAATAACCTCCATGAAGCACGCGCACATGAAAATTAACATGTACTTCTTTGTATTTATACATATACTAATAATCTACAGAAAATGCAGGCACCACATATTTCTCTTCAGTTGAGGCTGAAAATGCCATAAAGGTCAATACTAGTAAATGGCATACACTATCTCTCCGCTGCTATCTATATCAAGCTCAGATTCATATTCCAAATCATCAAATTCATCGTCCATATCAATGTTATCTGCCATAAACTGGTCTAGAGAACAGGTTCCAGCTGCTGGTATAGTAGCTTCTGAAATTATCTGCATGATTGTATCAATGCTCTGCATAGGTTGTTCAGGCTCTTCAAATTGGTTTCCCATTATCTTGTCATCCATCAGGTCCATAGGAAGA…
Transcript_170	719													0		0				0		0			FFFF	TTTTTTTTTAAACTTAATTTTCTACTTAAGATAAATTATGAAAATGTGGATCAAATACACTATCCATACAACATTATCAAGTTCAAATTCAATCAAACCATAAAACCACCAAATACAAATGAAATTCTATTAAACAACACACACCTAAATAATAGCATGATAACCCTTTTTGAAAAATACTCAAACTAGTAGATGAACAATCCCTTCAACAATACTTCCAAATTCCCTTACTATATATCTCATCTTTATTGGACAAATGAGCTCTAGTAGTTTATATTATATTCTCCATAAGAAATTCCTTATCTTGCTCCAATTTTCCCATAGCTTCAGGCTCCAATGTGAGTTCAACATCAATGCTTCTTCCTCCACTCTTCCCGGGATACAAATATATCATTCCAT…
Transcript_171	1244	PDI12_ORYSJ	517	-3	298	570	456	79	159 bits (403)	5e-86	79/169 (47%)	112/169 (66%)	15/169 (9%)	6	GO:0005783; C:endoplasmic reticulum | GO:0005788; C:endoplasmic reticulum lumen | GO:0003756; F:protein disulfide isomerase activity | GO:0045454; P:cell redox homeostasis | GO:0006457; P:protein folding | GO:0034976; P:response to endoplasmic reticulum stress	1	K09580;	protein disulfide-isomerase A1 [EC:5.3.4.1]	ko04141; Protein processing in endoplasmic reticulum	1	PF00085; Thioredoxin	1	COG0526; Thiol-disulfide isomerase or thioredoxin	O	SYSIRWNCLLLQETFYNSAREELFLGFVQSLIT	CTCAAAGGTATCGCTTGGGATATCGTTGGCAGTTGCATCCTAGAAAATGAGGTAAGAGACAGAATAAAGTTGGTCAAGATAAAAGATCCATGGTAGTATTTTTCTAGCATAATCATCACAGACATAACTTACAAGTTTTGCAATAACAACATCAGGATCACTTTGGAATGAGACGGCGACTTCATCCAAGATTGGAGCCAAGGATTTGCAGTGACCACACCATGGGGCATAAAACTCAAGCAAAACATTCTTTCCAGAGTTGAAAACTATTTCCTGAAGAGTTTCACCAACTACGACCTTAACTGGTTCGTTGTTAGTCTCAGGGATAGGTTCAGACTTGACAAATGGAGCAATTTTTCCATCCTTGTATTCCTTCACCCAAGCTGCAAGGTTTTCTGG…
Transcript_172	1616	METK1_PEA	366	-2	46	1492	366	491	494 bits (1272)	2e-170	259/334 (78%)	266/334 (80%)	13/334 (4%)	6	GO:0005737; C:cytoplasm | GO:0005524; F:ATP binding | GO:0046872; F:metal ion binding | GO:0004478; F:methionine adenosyltransferase activity | GO:0006730; P:one-carbon metabolic process | GO:0006556; P:S-adenosylmethionine biosynthetic process	0				3	PF02773; S-AdoMet_synt_C | PF02772; S-AdoMet_synt_M | PF00438; S-AdoMet_synt_N	0			KKNRMKDTSISPRDNRAIQSHTSRMNE	CTCAGCTTTATTTAAAAATTGGATCAAAATAAACGAAAAAATTGAGATATATCGGGACAAACACTTGTTTAATCTAAGAATATTAAAAGCTGCTAGCACGACTCCTTACTAAATCATGCACTTTAATTAGATTATTTCAAAATGTTCTTTGATTAGAGATTGGTATTTCGACCTGTTACCAATATATTCCATTCACATTCACAAACAAATTATACCAAATCTTCATACACATGTATGTCTAAAACCAAACAATTTCACGGATAAATTCCATGAGTTAATCAAACAACAGAGGGCACCAATATTAGGGGTAGAATACTCTTTTGACATTGATATAAAGTAATGCATTGAACATACAAACAGGGAGCACTTTTTATATTGCTGCGGCAAAAAAAAATCCAT…
Transcript_173	832													0		0				0		0			FLISQSKATNHVCSI	CTCAGCTTTATTTAAAAATTGGATCAAAATAAACGAAAAAATTGAGATATATCGGGACAAACACTTGTTTAATCTAAGAATATTAAAAGCTGCTAGCACGACTCCTTACTAAATCATGCACTTTAATTAGATTATTTCAAAATGTTCTTTGATTAGAGATTGGTATTTCGACCTGTTACCAATATATTCCATTCACATTCACAAACAAATTATACCAAATCTTCATACACATGTATGTCTAAAACCAAACAATTTCACGGATAAATTCCATGAGTTAATCAAACAACAGAGGGCACCAATATTAGGGGTAGAATACTCTTTTGACATTGATATAAAGTAATGCATTGAACATACAAACAGGGAGCACTTTTTATATTGCTGCGGCAAAAAAAAATCCAT…
Transcript_174	616													0		0				0		0			VVI	TTTTTTTTTTTTTAAAAGATAAATTTGTATTATTATAGCATGCTTAAAGGAGAAGTGATTTTCTGCACACAATAATTCCATCCCATGTGTGAAGTTGGCATACATACAAGCTGGAGCATACAATCACACAGTTGTATTAGACGGAAAATTCATTTCTGCCTACAGGCTAATAATTATTGTGCTATTTATGTTCACAAGGAAATTTGCATCTTTAGATGGGCCAAGAGAAAAGAATAATAATATACATGCCTAGCCATTTTGATCAAACAATTAAATATTGAAGAAAGCCAGCGCCTAGCACTAGAGCAACCAGAAAATAAATGAATTTTGGAGGTGCAGAGAGAGATAGAGAGAGCAGAGCAGGAGCTAATTACAATGAGATTTATGGTACTTTTCACC…
Transcript_175	1016	NU2C1_GOSHI	510	-2	282	610	484	2	300 bits (769)	5e-96	196/203 (97%)	202/203 (99%)	0/203 (0%)	7	GO:0009535; C:chloroplast thylakoid membrane | GO:0016021; C:integral component of membrane | GO:0008137; F:NADH dehydrogenase (ubiquinone) activity | GO:0048038; F:quinone binding | GO:0042773; P:ATP synthesis coupled electron transport | GO:0019684; P:photosynthesis, light reaction | GO:0006810; P:transport	0				1	PF00361; Proton_antipo_M	0			LLFFPNS	TCATACTCAATTCGATGGAATTGTTTGCTTTTACAGGAGACCTTCTATAATTCCGCACGTGAGGAGTTATTTCTTGGTTTCGTCCAGTCATTAATAACTTAATTATTTTTAGATAATAGTATATAGAAACAACGCTTGTAAGAAGTCCTATTGAAACCAAGAAATATAGGCCTGCTTGCCATCCACACCAGAATAAATAAAGTTTTCCGAAAAAACCTGCTAGTGGAGGAAGACCTCCTAAGGATAAGAGACATAGGGCTAAAGAGACAGCCAAAAACGGATCTTTTGTGTATAATCCTGCATAATCTCGAATGTTATCAGTTCCGGTACGTAGACCAAATAACACAATGCAAGCAAAAGTTCCTATATTCATGGAGATATAGAACAGCATATAAGTTA…
Transcript_176	389													0		0				0		0			LLFFPNS	AAAAAAAACAGAATGAAAGATACAAGCATATCTCCTAGAGATAACAGGGCTATACAATCTCACACATCAAGAATGAATGAATAGAAATACCAAATTAAGAGATATAGTAGTCAAACACAGGACTAAATATTACTAGCATGTACAAGGAACAAGTAATGTTTAATGTTTGTTGGTGGTTTTGCTATATTTGGTCTTGATCCATTGGAGGCCAACAGAGGTACCCTCCTTCAACTTCTTGGCGCCAACAAAGGTACCCTCCTTCAACTTCTTGGCACCAGTGGAAACCACTGGTGCCAAGAAGTTGAAGGAGGGTACCTTTGTTGGCGCCAAGAATCCACTGGTGCCAAGAAGTTGAAGGAGGGTACCTTTGTTGGCGCCAAGATGTTGAA
Transcript_177	533	H41_WHEAT	103	-2	18	496	103	239	169 bits (427)	3e-52	85/86 (99%)	85/86 (99%)	0/86 (0%)	10	GO:0009507; C:chloroplast | GO:0005829; C:cytosol | GO:0005730; C:nucleolus | GO:0000786; C:nucleosome | GO:0005886; C:plasma membrane | GO:0009506; C:plasmodesma | GO:0009579; C:thylakoid | GO:0005774; C:vacuolar membrane | GO:0003677; F:DNA binding | GO:0006334; P:nucleosome assembly	0				0		0			SFTFSLFII	TTTTTAATATCTCAGAGTAAAGCAACAAATCATGTATGTTCAATCTGAGGAGTTTATATTCAAATTGGCTATATAATTCATAATAATAGCTACTCACAACATCGTAACGCATAGGACAAATTGAAAATTCAAATAATTGATTAATAGCTGAGCGAAAAGCTCAATTACACAATATGTATCAACAGTGAGATTCGAACTACAAGAAACCCTAATTCATACAGCAACTCCCAATTCTCTAACCGCCGAATCCGTACAGAGTCCTTCCCTGCCTCTTGAGGGCGTAAACAACGTCCATCGCCGTAACAGTCTTACGGCGAGCATGCTCTGTGTAGGTCACGGCGTCACGGATGACGTTTTCAAGAAAGATCTTGAGAACACCGCGAGTTTCTTCATAGATCA…
Transcript_178	635	H42_WHEAT	103	-2	18	598	96	362	149 bits (375)	5e-44	75/79 (95%)	76/79 (96%)	0/79 (0%)	4	GO:0000786; C:nucleosome | GO:0005634; C:nucleus | GO:0003677; F:DNA binding | GO:0006334; P:nucleosome assembly	0				0		0			FFLKPKKYYISFVQGSHPRLFTE	GTGGTGATATGACATCGGCCCACTCAAAATCAGTATTCACATATTGCTTTAGTTACATACTAGTCACAAGTCAAAGCAGAACCACTGATTGAATCAGATCTACATTCTTAAAGGTTGAACTAATTATATGAAAGAAAAGATATACAGCTCGAAAGTTCTTCAATAACAAAAAAAATTATAAAAGAAAGGAATAACCGAAATTCAACAAATTAATCACTAAATTGAAAATTCAGATAATTGATTAATAGCTGAGCGAACAGCACAATTACACAGTATGTATCAACAGTGAGATTCGAACTACAAGAAACCCCAATTCATACAACAATTCCCAATTCTCTAACCGCCGAAACCGTAGAGGGTCCTTCCCTGTTCTCTTGAGGGCATAAACAACGTCCATCG…
Transcript_179	771													0		0				0		0			NIRCNQRNSFSIFLIPRVYRVG	CTCCTATTCTTTCCAAACTCTTGAACTCTCTTATTGGTGTCCCGTCCACTGAAAACCTGAAATTTGTTCATCAAAAGTTTAATATCTTGACTATAATAACAATTTATAAATGAACAATATATAATTGAATTGGATGAATGCTTACACAATACGTTGTGGATTCCATAGAATCGAGTATGTGTGAAAATCTGCAGTTGGGATCAAACCATAGATGAAATTGTTGCTCTCTATTTCCTTTTCCTTGGCTAAACACATTGGTGTGAACTATGTAAGGATCACCACTCAAATTTCCCAAGAATTCAAAGTCTATCTCATGCTCAAATTTCCCAAGAATTCAAAGTCTATCTCATCCCATGCACCTCCTTTTGATGATAGGTAATAGGCGGTGACAGTGCCGGC…
Transcript_180	736													0		0				0		0			PC	CTCCTATTCTTTCCAAACTCTTGAACTCTCTTATTGGTGTCCCGTCCACTGAAAACCTGAAATTTGTTCATCAAAAGTTTAATATCTTGACTATAATAACAATTTATAAATGAACAATATATAATTGAATTGGATGAATGCTTACACAATACGTTGTGGATTCCATAGAATCGAGTATGTGTGAAAATCTGCAGTTGGGATCAAACCATAGATGAAATTGTTGCTCTCTATTTCCTTTTCCTTGGCTAAACACATTGGTGTGAACTATGTAAGGATCACCACTCAAATTTCCCAAGAATTCAAAGTCTATCTCATCCCATGCACCTCCTTTTGATGATAGGTAATAGGCGGTGACAGTGCCGGCAGAGTTTCCACTGGAACAAGTTTAAGCTGCATATC…
Transcript_181	922													0		0				0		0			QEVQLEEAHL	TCTTTCACATTTTCTTTATTCATTATTTAGTCCAAATCACATGCAGGATCTAAAGTTAAACTTAAGATCCTGCATGTGATTTGGACTAAATAATGAATAAAGAAAATGTGAAAGATAACTTAAGATCCAAACAACTACACACTAAATCCACTTAATAATAAAAACTTTTTAAGCATCCACAATATCCTCTAACTCAACAGAAGCCAAAATAAGCTCTGGTTCTTCCCTGCCAGATTCACATGTTCCATCAATTGCATTGTTCTTACCCAATGCCTTCAATGCCAAATGTGCTGCTTTCTGTCCAGATATCATCATTGCCCCAAATGTTGGACCCATTCTTGGGGCACCATCAATTTCTGCAACTTCCATACCAGTAACAATCATACCAGGAACAACCTC…
Transcript_182	648													0		0				0		0			LNPCCS	TTTTTTTTGAAACCTAAAAAATATTATATATCATTTGTGCAAGGTTCGCATCCTCGGCTTTTCACTGAATAAATTACTCAAACATTTCACTAAAAAATAATAATCACAACAACAAAATTCATTATTAGTTATAAATGAATGAGTCCACAAGGTACAATAATACAATACAATATAGAGGCAAAAGTCTCGAGTATAAAATTGATTTTTCTATATCTAGCATCAAAATGTGAGGCAAAAGAACAAGCAGCCAACACTAATGTGACCTCTTAAAAATCCACATGAAATCAAGGGTGATATACTCAATCAGCCTTCTCATTTTTTGGACCAAAAATTGCTTTGACTGAATCAATACCTCTTCAACAGGCCTTGCAGCATCAATCTTGCGGACTTTTCCCTTGG…
Transcript_183	1406	CCD4_ARATH	595	2	404	47	595	601	283 bits (724)	1e-86	133/192 (69%)	161/192 (84%)	7/192 (4%)	4	GO:0009507; C:chloroplast | GO:0010287; C:plastoglobule | GO:0046872; F:metal ion binding | GO:0016702; F:oxidoreductase activity, acting on single donors with incorporation of molecular oxygen, incorporation of two atoms of oxygen	1	K09840;	9-cis-epoxycarotenoid dioxygenase [EC:1.13.11.51]	ko00906; Carotenoid biosynthesis | ko01100; Metabolic pathways | ko01110; Biosynthesis of secondary metabolites	1	PF03055; RPE65	1	COG3670; Carotenoid cleavage dioxygenase or a related enzyme	Q	YINCT	AACATTCGGTGCAACCAGCGTAACAGTTTCTCCATCTTCCTCATCCCACGCGTTTATCGCGTGGGATGAGGAAGATGGAGAAACTGTTACGCTGGTTGCACCGAATGTTCTCTCTGTGGAGCATACTATGGAGAGATTGGATCTTATTCATGCCATGATTGAGAAAGTGAAGATTAACGTTGAGACTGGGATTGTTTCACGGCAACCGTTATCTGCGAGGAATCTTGATTTCGCAGTCATAAATGGTGATTATATGGGGAAGAGGAATAGGTTTGTTTATGCGGCGATCGGGGATCCGATGCCGAAGATTTCGGGGGTTGTGAAGATTGATGTGTTGAAGGGGGAGGAAGTTGGGTGTAGGATGTTTGGAGAGGGTTGTTACGGTGGTGAACCGTTTTT…
Transcript_184	294													0		0				0		0			HHLNFFSKKNIYIFIYIDITIES	CCGTGTTAGGATTGGGTAATTTGCGCGCCCTTGCTGGCTTCCTTTTGGATGTGGCGTTTCTCAGGCTCCCTCTCCGGATTTGCAAACCCTAATTTTCCCCGTCAACCCGTTACCACCATGGTAGCGGCCACTATCCTACCATCGAAAGTTGATAGGGCAGAAATTTGAATGATGCGTCGGCAGCACAAAGGCCGTGCGATCCGACGAGTTATCATGAATCATCAAAGCAACAGGTTGATTAACTTCTAACAAGCCAAACGGCCAGAGCCTGCGTTGACCTTTTATCTAATAAAT
Transcript_185	221													0		0				0		0			LKNTDTTFSFFCNICCLFIFK	CAAGAAGTACAACTTGAAGAAGCTCACTTATGATGAGAGAAGGACAAAGTTGATTGCGCGCTTGGAGGCACTAAATTCTGCAGTGGATGAAGACGAGGACGATGAAGAGTGAATTTGAGTTGGGAGTGGAATCAATTGTGAACTTGAATTTACATTTCCTTAAATTTTTTGTTGCTTGTACTAGTACCTTTTATTTTAGATCAACATTTTTGGGTAATTTG
Transcript_186	680	XTHB_PHAAN	293	-2	87	289	178	2	121 bits (304)	7e-43	62/96 (65%)	75/96 (78%)	4/96 (4%)	7	GO:0048046; C:apoplast | GO:0005618; C:cell wall | GO:0004553; F:hydrolase activity, hydrolyzing O-glycosyl compounds | GO:0016762; F:xyloglucan:xyloglucosyl transferase activity | GO:0042546; P:cell wall biogenesis | GO:0071555; P:cell wall organization | GO:0010411; P:xyloglucan metabolic process	0				2	PF00722; Glyco_hydro_16 | PF06955; XET_C	0			RPYKQEVP	CTAAATCCTTGCTGTTCTTGAATACTCTTATTGGAACATCATCCACATAGAAAAATCTGGTACATGTTCCATAGAATGGAGTATCTGTGAAACTCTTTTGTAGGATCGGATCAAACCAAAGAAAGATCCTTTGTTCTTTGTTACCTTGTCCACCAGTGAACACATGTGTTCACTTTGTTTGTAAAATGTAAGGTTGTCCTGTTCTGTTGCCCAAGAACTCAAAATCTATCTCATCATGTTCAGAATTTTGTGAAGATAAATAGAAAGCAGTGACTGTTCCAGAAGAATCCCACCTGGAACCATTTTAATGTTCATACTGAAATGACCAAACAAGTATGAACCCTTGGACTGAAAACCAGTACCTGTTTAGAAAACTAGTTAGAAACATGAACAGTGTAG…
Transcript_187	1243													0		0				0		0			K	TATATCAACTGTACTTAAACGGTTAGATAATCCTAGTCGGTGATAACATTACTGTTCCCATCTCTATTACAGAACCGTACATGAAATTTTCACCTCATACGGCTCCTGGAAAGCCTTCAGTAAATCTAAGGACCGGGTCGATTATTTCTCTCTTGATATATCCCTAAGATATAGAAGATGAAAATATATCGAACGGTTCTGAATTAGACCAATTCAATTCTGTCTGTTCTAGAAATAACGAAATAAGAAAGAGAAATCTATTTTCATAAAAGATCCAATGTAAGGCAATTCTGAATTGATCTCATCCCTAAAAAATAAAAATTTGTTGAGTAATAACTGAATTCTTCAATAAAATACTCTTTTATAATTCTCAATAGCCCTCATGATTTTGAATTGCGA…
Transcript_188	931													0		0				0		0			SFSSVL	CATCACCTAAATTTTTTCTCGAAAAAAAATATCTATATTTTCATCTATATAGATATTACCATTGAATCATAATCCCAACCTCCATTTATATCCACAAGTTCAGTAAAATAAAATTACAATACCAATAAATAGAGTTGATCAGTTTACACTTCACTGTCAATAGACAAGTTTCCTTTGTCTGTACTTATAAAGAGAACATTAGACTAAGATCTATGTGGGCTTGAGCTAACAATCATGCTTCGATCCATTGCTGATTTCTTAAATCTCACACAGCTTGCTTCGGCAAATCCGGAACATTTGCAGTTAAAAACTGCACGTCTTCGACTACCATCGTAGCCATAGGTAGTTCATTATATAAATAATGAACTACCTATGGCTACGATGGTAGTCGAAGACGTG…
Transcript_189	480													0		0				0		0			PCHVQTMSLSEGLTLSFKSFWYSNVSPFDFFSSTKWKAAGVISKISASIPKHPFLPSFELSSLSKPPSFFFNFSPRLLQISSKLKKFARVSG	CTCAAGAACACAGACACTACATTTTCCTTTTTTTGCAATATCTGCTGCTTGTTCATCTTCAAGTAGAGCAGCAAAGCCATTGATGTGTTTGTTATATGAATAAATGATTGCTTCTTTTGCTATCTCTCGACTGCCCAAGGTTGAACTTAGCAAATCATAATGAGAATTGGTAGCAAATTCAAATTGAAATTGCTACCAATTCTCATTATGATTTGCTAAGTTCAACCTTGGGCAGTCGAGGTTGAAGGGATGTAGGGTTAGGACCATGAGAATGTGCTCCTAAGTACACAATATAACACTTTTTAGTTCCATAGACGGGTTCTAGCACGAACATGAAAAGGAAAAGTAAAGAAACAATAATGTGAAGAGAAAATAGGGAACCACCACCCATTTGTTTCA…
Transcript_190	997	RS3A_CICAR	261	-3	41	893	261	225	426 bits (1095)	1e-148	208/223 (93%)	212/223 (95%)	2/223 (1%)	3	GO:0022627; C:cytosolic small ribosomal subunit | GO:0003735; F:structural constituent of ribosome | GO:0006412; P:translation	1	K02984;	small subunit ribosomal protein S3Ae	ko03010; Ribosome	1	PF01015; Ribosomal_S3Ae	0			NSKNRSQGNIQLIMKLKK	AGGCCGTATAAACAAGAGGTTCCTTGAACCAATCTGTTTACAAGCAAACTTGGGGGCCATTGACCACAGAAGCAGACCAATCCCAAGCAAGACTTTTGGCTAGGCAAACAATGTCAGACCTGAATCAAAATAAAGCAAAAACTTGGGGGCCCTTGACCATAGAAGCAAACCAATCCCAAGCAAGATTTTTGGCTAGGCAAACAATGTCGAGACTAGTTGGATCAAGCTCCAACAATTTCTGGGGTTCCCTCAACCACTGTCTCATTCTCATCAACAGGTCTTTCCACCTTGGTACCAACATCTTCTGAGTAATCACCGTGAACCTCCATCAGTTTCCCAAGATCAAACTTAGGAGCTTTCAGGATCTTGACTTTACGAATGAAAACATTCTGTAGAGGG…
Transcript_191	1220	VDAC3_ARATH	274	-2	1	1075	183	527	220 bits (561)	3e-93	104/183 (57%)	140/183 (77%)	0/183 (0%)	21	GO:0005618; C:cell wall | GO:0009507; C:chloroplast | GO:0009941; C:chloroplast envelope | GO:0016020; C:membrane | GO:0005741; C:mitochondrial outer membrane | GO:0005739; C:mitochondrion | GO:0005730; C:nucleolus | GO:0005886; C:plasma membrane | GO:0009536; C:plastid | GO:0046930; C:pore complex | GO:0005774; C:vacuolar membrane | GO:0005773; C:vacuole | GO:0015288; F:porin activity | GO:00083…	1	K15040;	voltage-dependent anion channel protein 2	ko04020; Calcium signaling pathway | ko04022; cGMP-PKG signaling pathway | ko04216; Ferroptosis | ko04217; Necroptosis | ko04218; Cellular senescence | ko04621; NOD-like receptor signaling pathway | ko05012; Parkinson's disease | ko05016; Huntington's disease | ko05166; HTLV-I infection	1	PF01459; Porin_3	0			NSKNRSQGNIQLIMKLKK	AAATGAAGGACAAAAGGTTCATTGGAAAAGGACAAAAGGTTCATTGGAAAGGTGCCCACCAGATAAACAACCTATTAATCACAGATAAACAACCTATTAATCACAAAATAATCAGGTTTAAGGCTTCAAAGCCACAGCAAGACCGACCTTCGCACTCTTGTCAATGGCTGCAGTATCAACTTCCCCAACTAGAGAAAACCGTGCTTTGGGACTCCAGTCGTGCTGGATCAGAGCACTTGCCCTCCCATAGTTGTTCACCCGAGCTTTCAACAAGGTTATTGGGTCAAGAGCATGTTGTGTACCGATGGTGAATATATTCTCATTGCTGGAAAAGCTATGTGAAAACTCAGCCCCAACAGCAGTGTTAGTCAGTGGGCTCACAACGTGGTAATACGAGGC…
Transcript_192	1910	CIPKK_ARATH	439	-1	1	1151	212	516	329 bits (844)	4e-104	158/212 (75%)	183/212 (86%)	0/212 (0%)	5	GO:0005829; C:cytosol | GO:0005524; F:ATP binding | GO:0004674; F:protein serine/threonine kinase activity | GO:0009737; P:response to abscisic acid | GO:0007165; P:signal transduction	0				2	PF03822; NAF | PF00069; Pkinase	1	COG0515; Serine/threonine protein kinase	T	EGFL	TCCTTTTCTTCCGTCCTTTGAACTTTCTAGCTTGAGCAAGCCTCCCTCTTTTTTTTTCAATTTTAGCCCGAGACTCTTGCAAATTTCTTCAAACTTGGAGATGATAACCGAAGCAGGCTTGTAGGATGTAAATCGCATTTCTGTCTTTAGTTCTTTCGCCTCGAACAAACTGGATAAGTCAAAACCTGACGAAAAGGAAATGATATCGAAAGCGTTTAAGTTATTACAAGGTTTCGGAAGATCAACATTGTCGCCATTCTCAGAAGCTTTAAATACTTCATCTATGTCGAGAGGAGCTAGTTCTTTGTTGTCCGTGTCGGTAATAACAGGCTTCTTTAACCCCTTTTTGAACCAAGAACTTTCCATAATTTTGGCCAATGATATCCTCGACTTTGGATT…
Transcript_193	1976	CIPKK_ARATH	439	-2	1	1354	212	719	329 bits (844)	8e-104	158/212 (75%)	183/212 (86%)	0/212 (0%)	5	GO:0005829; C:cytosol | GO:0005524; F:ATP binding | GO:0004674; F:protein serine/threonine kinase activity | GO:0009737; P:response to abscisic acid | GO:0007165; P:signal transduction	0				2	PF03822; NAF | PF00069; Pkinase	1	COG0515; Serine/threonine protein kinase	T	GGTNPIILFSFIHIDRYLL	CCTTGCCATGTCCAAACAATGTCTTTAAGTGAAGGCCTAACACTCTCTTTCAAAAGCTTTTGGTACTCCAATGTGTCTCCGTTCGACTTTTTCAGCTCGACTAAATGGAAGGCCGCCGGTGTGATCTCGAAAATCTCTGCATCGATACCTAAGCATCCTTTTCTTCCGTCCTTTGAACTTTCTAGCTTGAGCAAGCCTCCCTCTTTTTTCTTCAATTTTAGCCCGAGACTCTTGCAAATTTCTTCAAAATTGAAGAAATTTGCAAGAGTCTCGGGCTAAAATTGAAGAAAAAAGAGGGCTTGGAGATTAACCGAAGCAGGCTTGTAGGATGTAAATCGCATTTCTGTCTTTAGTTCTTTCGCCTCGAACAAACTGGATAAGTCAAAACCTGACGAAAAG…
Transcript_194	1062	ARF1_ORYSJ	181	-2	1	908	181	354	268 bits (686)	1e-87	142/189 (75%)	149/189 (79%)	12/189 (6%)	5	GO:0005794; C:Golgi apparatus | GO:0005525; F:GTP binding | GO:0015031; P:protein transport | GO:0007264; P:small GTPase mediated signal transduction | GO:0016192; P:vesicle-mediated transport	1	K07937;	ADP-ribosylation factor 1	ko04072; Phospholipase D signaling pathway | ko04144; Endocytosis | ko05110; Vibrio cholerae infection | ko05134; Legionellosis	1	PF00025; Arf	1	COG1100; GTPase SAR1 family domain	R	FQIRSKTSNKIKFIKTFNKINK	AACTCTAAGAACAGAAGCCAAGGAAATATTCAACTGATAATGAAACTAAAAAAATAAACATGAAGGCACACAAAAAGTGATTGCAAGAGTTCCAATTGTAGCTAAAAGTATTAGCTCATTTAAGCAATCATACAAACCCAAGTAACACTCAAGAGGATAATATCCACTTGAGTGTTACTTGGGTTTGTATGATTGCTTAAATGAGCTAATACTTTTAGCTTCCTAACAAACATTCCTCTATTACAACATTCACTTGAAAGGAAAAGCATCCTTCTTCAAGAACCCAAGAACCACCAGACTGACAGGAAATGATCAGATACACCCAAAAAAAATTAAAATCAAATGTCTCTTTATGCCTTGCTTGCAATGTTGTTAGAAAGCCAGTCCAAACCCTCGTAT…
Transcript_195	1139	ARF1_ORYSJ	181	-3	50	753	127	517	158 bits (399)	1e-89	76/79 (96%)	78/79 (99%)	1/79 (1%)	5	GO:0005794; C:Golgi apparatus | GO:0005525; F:GTP binding | GO:0015031; P:protein transport | GO:0007264; P:small GTPase mediated signal transduction | GO:0016192; P:vesicle-mediated transport	1	K07937;	ADP-ribosylation factor 1	ko04072; Phospholipase D signaling pathway | ko04144; Endocytosis | ko05110; Vibrio cholerae infection | ko05134; Legionellosis	1	PF00025; Arf	1	COG1100; GTPase SAR1 family domain	R	HVRILSRDILDQ	AACTCTAAGAACAGAAGCCAAGGAAATATTCAACTGATAATGAAACTAAAAAAATAAACATGAAGGCACACAAAAAGTGATTGCAAGAGTTCCAATTGTAGCTAAAAGTATTAGCTCATTTAAGCAATCATACAAACCCAAGTAACACTCAAGAGGATAATATCCACTTGAGTGTTACTTGGGTTTGTATGATTGCTTAAATGAGCTAATACTTTTAGCTTCCTAACAAACATTCCTCTATTACAACATTCACTTGAAAGGAAAAGCATCCTTCTTCAAGAACCCAAGAACCACCAGACTGACAGGAAATGATCAGATACACCCAAAAAAAATTAAAATCAAATGTCTCTTTATGCCTTGCTTGCAATGTTGTTAGAAAGCCAGTCCAAACCCTCGTAT…
Transcript_196	652	ENPL_ARATH	823	-2	505	429	641	1	244 bits (622)	8e-92	121/143 (85%)	128/143 (90%)	6/143 (4%)	20	GO:0048046; C:apoplast | GO:0009507; C:chloroplast | GO:0005783; C:endoplasmic reticulum | GO:0005788; C:endoplasmic reticulum lumen | GO:0016020; C:membrane | GO:0005739; C:mitochondrion | GO:0005634; C:nucleus | GO:0005886; C:plasma membrane | GO:0009506; C:plasmodesma | GO:0005774; C:vacuolar membrane | GO:0005773; C:vacuole | GO:0005524; F:ATP binding | GO:0006457; P:protein folding | GO:0009…	1	K09487;	heat shock protein 90kDa beta	ko04141; Protein processing in endoplasmic reticulum | ko04151; PI3K-Akt signaling pathway | ko04626; Plant-pathogen interaction | ko04657; IL-17 signaling pathway | ko04915; Estrogen signaling pathway | ko04918; Thyroid hormone synthesis | ko05200; Pathways in cancer | ko05215; Prostate cancer | ko05418; Fluid shear stress and atherosclerosis	2	PF02518; HATPase_c | PF00183; HSP90	1	COG0326; Molecular chaperone, HSP90 family	O	SL	GAAGGATTCCTTTAGTTCCTTGTCGTTTGAATCCTTTCCAAGTTTCAGACCCTCCTTGGACACATTTTGAAACTTCTTATCTTCATAATCCATCAGATATTGCATCAAGTATTCATCAACTGGATCTGTGAAGAAAATAACCTCATAATTCTTCTTCTTAAGCCGCTCAAGGAATGGAGAATTTTCAAGCTGTTCTTTGCTGGTTCCAGTTATGTAAAAGAAATCCTTTTGTCCAGCTTTCATTTTTTGTCCAGCTTTCATTCTAGATATGTACTGGTCGAGAGATGTCAATTTACCCTCGGACTTGGTGGTCTCAAATCTGAGCAGTTTTGCCAAACGATTTCTGTTGGTGGCATCCTCAATGATACCAAGTTTAATGGATCTTCCAAATTCATTCCA…
Transcript_197	426													0		0				0		0			CLHDSKIYIFALTSLIQIDA	GGAGGAACCAATCCTATCATTTTGTTTTCCTTCATTCATATAGATAGATATCTACTATAGATATGGAGATAAAAATTCCATATCTATAGATAGATATCTATCTATATGAATGAAGGAAAACAAAATGAAGATTGGTTCCTCCATATTAAACCTCTTTTTTTTGAAGTAAAAATTTATACTAAAAGTATAAATTTTTACTTCAAAAAAAAGAGGTTTAATATGGAGGAACCAATCTATCATTTTGTTTTCCTACATAAATATAGATAGATATCTATCTATAAAAATGAAGGAAAACAAAATGATAGATTGGTTCCTCCATATTAAACCTCTTTTTTTTGAAGTAAAAATTTATACTAAAAGTATAAATTTTTACTTCAAAAAAAAGAGGTTTAATATGGA…
Transcript_198	789	RS17_SOLLC	144	-2	1	764	90	495	175 bits (444)	3e-53	84/90 (93%)	88/90 (98%)	0/90 (0%)	4	GO:0022627; C:cytosolic small ribosomal subunit | GO:0003735; F:structural constituent of ribosome | GO:0000028; P:ribosomal small subunit assembly | GO:0006412; P:translation	1	K02962;	small subunit ribosomal protein S17e	ko03010; Ribosome	1	PF00833; Ribosomal_S17e	1	COG1383; Ribosomal protein S17E	J	PQLRDAMEDDPSLS	TTCCAAATCAGAAGTAAGACATCAAATAAGATTAAATTTATAAAGACATTCAACAAAATTAACAAATAGGCTATAACAATTGTTAAAAACAATGAACAGCTTGGACCAAAATTGCCTAGAGGATTATTTCATGATTCCATACCAGAAAGGAAAAAAACATGATTCAAATAATATGCAAATTCATGACAGAGTTAATTATAATAAAACAAAATAAACATAAAAATCCCATAACAAAATAAACATAAGTTTCAAAATCCAAAACTCAACAAAACATTCTTTATCAAAATCCAAATTACTCTAAACCAAAAACCATTAAACCTCACACTCAAAACCTCCTTCCACCAGCTCCACCAGCAGCTACACCACCACGACCAAAAGGAATCGCCTGAACCGGCACCG…
Transcript_199	2395	C3H66_ARATH	607	-1	30	2005	399	893	363 bits (931)	6e-113	197/382 (52%)	251/382 (66%)	23/382 (6%)	4	GO:0003677; F:DNA binding | GO:0046872; F:metal ion binding | GO:0003700; F:transcription factor activity, sequence-specific DNA binding | GO:0006355; P:regulation of transcription, DNA-templated	0				2	PF12796; Ank_2 | PF00642; zf-CCCH	0			IPSFI	CATGTTAGAATTCTCAGCCGGGACATCCTTGACCAATGAGTTAACCCAAGAGCAATCAGGCTCACCTTGTTGGGATGATGCATTTGATGGTGCTGCGTTGTTTCTGATGAACCCGAAAGAAGCTGATTTCCTTAGCTTGTTGAGCTCGTCTCCGTTTACGCTCCAATTGAGTTTCCCTGTGGGGGAACCCCAATCTGAAAGGCCGGAGGATATCCTGCAGGAAATCCTCCGGCCTTTCAGATTGGGGTTCCCCCACAGGGAAACTCAATTGGAGCGTAAGGGTTGGAAGGAGGAGAAAGCCCGAGATGGTGAGTTGCAGCGCCACGGTCAATGAAACTCTGGCTGCGCAGCGCCACGGTCAATGAAACTCTGGCTGCGTTGCTTTGCAAAGGCGGCAGA…
Transcript_200	692													0		0				0		0			SFKEINS	TCTCTATAAATGGACTCTCCGGTATAACTTCATTCATTAAAAATATTACAAATTTATTTCATACTATTCTTCCATTAAAATTTGAGCATTTAGAAAGGCCAACTGATAAATTGTCCTATCAAATTAATCATATAACACTAGATCATTCTTTGTAAAACCACACTTGAAAGTTATTAGATTTTTTTGATCCCTTAACATAAATATCCGATAAAATATATAGAGATTTCAACCCAAATATAAATTCTAATAGCAACTATGTATAGAAATTTTGGAGATTTATTATAGGAACACTAGTGCCTTTATTCATATATCTTCAACCTCATTATTCCTTGGATATAGCATATTTATAATCACAAATACATATAACTATTTGTGATAGTTAATTGTGGATGCATCAAA…
Transcript_201	2683													0		0				0		0			QEP	TGTCTACATGACTCTAAAATATATATTTTTGCATTGACATCATTAATTCAAATTGATGCATAAAATTAACATGCCTAAGCTTATTAAATATAGACATATCGATACATTAATCTTCTTTAAAATGTTTTTCAATTGATCCAAGAAGAGTGGAATTAATGTAATCTTGTGGACCATGAGCAGGCAGTCCAAGAATGAGTAACCCAACCATCCTAAAAAAGAAGAGAAACCATCCTTCTCTATAATGTGGCCCATTTCTATAAGCAATGGTAAAGCTCCGTATAAGTTCTAATATAGCATTGAATATCATAGGTATCACACACCAAGGTGAGAAATAGTTCTTGTTTGGTTCTTCTTCAAGAATCTGCATTAAAATTAAATAGTTAAATAAATTGTACCCAT…
Transcript_202	917													0		0				0		0			VPLGVIFSRPLFFKYWFTILLLLHHHW	CCACAATTAAGGGACGCAATGGAGGATGATCCATCACTATCTTGACAGAGTCGCTTATAAAATTCATTATTCTCTCTTCACTGACTACAAAATTTAGAAGTCAGTGAAGAGAGAATAATGAATTTTATAAGCGACTCTGTCAAGATAGTGATGGATCATCCTCCATTGCGTCCCAAAATTAAGGGACGCAATGGAGGATGATCCATCACTATCTTGACAGAGTCGCTTATAAAATTCATTATTCTCTCTTCACTGACTCCTAAATTTCGCAGATCTTGGATAGGAATATCACCCACATCAGCAAAAACATGCGGCTCGACTAAATTCTTGCCTTTCTTCCGTTGTTGAGTTTGTGCTATCATCCCAAATGGCCTGCCTAACGAGAGGAGGAGCAAATGT…
Transcript_203	1149	CLPS1_ARATH	159	-1	22	879	149	493	181 bits (460)	7e-54	95/131 (73%)	108/131 (82%)	5/131 (4%)	4	GO:0009570; C:chloroplast stroma | GO:0005840; C:ribosome | GO:0008233; F:peptidase activity | GO:0030163; P:protein catabolic process	1	K06891;	ATP-dependent Clp protease adaptor protein ClpS		1	PF02617; ClpS	1	COG2127; ATP-dependent Clp protease adapter protein ClpS	O	FFFKK	ATCCCTTCTTTCATATAAATTCATTTCATGTTAGCATATTATCTTATACTATCATTAACCTTTTTAGGACTAAACATTCTTGATAACCAATTAGTGCTTCATTGACTTTGATTTCAGCATATGCATAAACCATCCATCTTAATCCAACATATCAAAAGTCTATGAATGTTCTTTTATAATACCTTTTCATGCCTTATCACAAATATTGTATACAACTATTAACTATCTTTAATGTAATGTTTGGGAAGTAGGACACTGAAAAATGTGTATACAATATACACTTAAGCACCCTATACTATAATTAAAATATCACATACTAATCACCGCGTCAATCCATTGGAATTATCTCAGTGAAGATCGAACAAGTTATATTATATTAATTGTCTGATCTACATCTCT…
Transcript_204	1230													0		0				0		0			FTHSTT	TGAACAACTTGGCTGTAGAATTGTTCAATATGTTGTGCTACTCCAGAGACAGCCCTGTTGTAAAACAATAATGTACCGAATCATTAAATAAGTTGTTCAGAAAAGAATTCAAAAAAAGAAAAAATTAACCAGCTTCTTAATTCTTAAGCCCAGGACTGGACATATGGAACATGGCCCGAGATCCCATATAGTAGGACCGTTCAAGGTTCAGTTCGTTAAGAAAATCCAAACCAAATTGTAACAATAGTTCGCTAAAACTGAATCGACACTATGCAACTTACACATTGATAAAATAACCAGCATCTGAGACGCATTTAACTTTAGTTGCTGCAGGCAGTAAAGTTCTAAAGCGATCGCATTGTAAAATAGAAGTCAATCCTCCGGATGAACATCCGGATC…
Transcript_205	1003													0		0				0		0			LNRTPFSKRAN	TCATTCAAAGAAATTAATAGTTAACAATTTTCGAGTAAGCAATTTCACCTTATACACAATCTCTCCTGCATCACAATACCACCATCGAAAATAATATTATTCCTAGCGACTATTCCAAATACATCAACACACAAGTTTTATTTTTATTCCAAACTTATTCAGAATGTACAATACTTTTTTACTAGCACAATGAGATCGAAAAACAGTGAAAGCCACAGTGCAACTGATTATTACAAGATAATTCATAGAACATAAAGACATATATAATCCAATAAGCATACAATACTAAGCAGATATTGAGATATGATGGTCTTTCAAGAACTTGCAACAAGCATTTGAGTCTTTTCACAACAAGCATTTGAGTCTTTTCATAAGCTGAATTATTAATTGTAGAGCTTT…
Transcript_206	1041	21KD_DAUCA	193	-2	28	776	191	288	171 bits (433)	9e-50	89/164 (54%)	118/164 (72%)	1/164 (1%)	1	GO:0004857; F:enzyme inhibitor activity	0				1	PF04043; PMEI	0			F	CAAGAACCTTAAAGTAAAGGGTGACTCTTGAACTTATTATACTAAAAAAATGTTTCAACATTCATTTTTCCATTAAATTTAGATCTCTTAGTCACTCTTTTATGTTAAGATGAGTAATACAAATAATATTGCAAACAATGAAATCATATAAAATTTGTAACTATTTCACATAAGTTAATTACACATTACACATCACATAAAACAAACAAAACAGTTAAAACAAACCACACATCCAACAACCTCAAAAGCAAAACTTTCAATTCCTAGTAGTGTTCAATTTTCCCCTAGTGATTAGCAGCATATTGATTAATAAGTGCAAGAGCATTACTAGTAACTTGAGCAACATCGTCAATTCTAGATCTAATAGACCTTTTGATTCTTCCATCAAGTGCTTTTCCA…
Transcript_207	971	TATA_TRIEI	87	-2	5	622	42	509	57.0 bits (136)	5e-09	24/38 (63%)	33/38 (87%)	0/38 (0%)	5	GO:0005887; C:integral component of plasma membrane | GO:0033281; C:TAT protein transport complex | GO:0008320; F:protein transmembrane transporter activity | GO:0009306; P:protein secretion | GO:0043953; P:protein transport by the Tat complex	1	K03116;	sec-independent protein translocase protein TatA	ko03060; Protein export | ko03070; Bacterial secretion system	1	PF02416; MttA_Hcf106	0			TVNKISQPHT	GTCCCACTGGGCGTGATTTTTTCAAGACCATTATTTTTCAAATATTGGTTCACTATACTACTTTTATTGCATCATCATTGGTGAGATTCGATGAATCATCTTCTACCGTTTTAATGACCAACCTCAACAAATATATTCTGTTTTGCTTTAGGTAAAGTTTCTCAATTATATACCTAACCTACCCATGTTCCCTGTAACAGAAAAAGTGTAACTCAACTTCTGCAAAAGCCATCAAAAATTATTTCTTGTCATGGTTAGTTATAGATAGAGATGAAATCAGAGACTTTTTCTATCTTAATTAATAGAATAACACTTCTTTTTTAAATGCATAACAATAAAAGCATGGAACAATTTTATTACTAAGAAATCTCTACTTAGCATGTATCATCTCATACATTA…
Transcript_208	619													0		0				0		0			EGKIHLLT	TTTTTTTTTAAAAAGTAACATGTTTGATAATTTCATTCATTTGGTAAAAATCCATTCAACAACTAATCTTTTATTTTTGAAGAAACATGAGAATAAGAAACAAAGGCCAACCCAAAAATCGATGTAATCAGCAAACATGAAATAATTTAACAGACAACAGATAGCCAATGTAATCAAATCTAAAGACCAAAAAGAAATCAGCAAGCATAATTAAAGGGATACAAGAGCCAGTTTAGAAAATTATAAATTTCTAAACTGGCTCTTGTATCCCTTTAATTATGCTTGCTGATTTCTGTTTCTAGCAATCAAAGGAGGGAGAAGAAAGTTATTCCACAGGGGAAGAGCAACTCCATCAGAACAGTACCCCACAATGAACATATATATTGCAGTGAGATCTTA…
Transcript_209	1097													0		0				0		0			ENCFKHYFRD	TTCACACATTCCACTACATAATCCCCAAACTTTGCTTTTCACACCCTCTCCAACAAAACAGTATGGAGACCGATTTCCTTTAGCCGCAACGATGTTTCTCACGCTGTCATCCAAAAACAAGGTACGACGAGGATCCACGTTAGCAGTCTGAATCGCGATTTTAAAAGCACCCAGAGAAGGTTTCAACAAAACAGGAAACTCATCGGGTCGGGTCGAGTTCGGTAGATTCGGGTTTAAAGTCTCAAAGCATATAATCTGTTCGAAACACTCCGTTATACCAAGTCGATCCAACGCCTTCATCGCATGAATCCTGTCCGAATTCGTAAAAATAATTTTAACGAATTCGGACAGGATTCATGCGATGAAGGCGTTGGATCGACTTGGTATAACGGACCTTTG…
Transcript_210	1585													0		0				0		0			VYLK	CTAAATAGGACTCCATTTTCAAAAAGAGCAAATTGAATAATTTTGACCGTGAAAAAGGGAACGAGCAATGAAAATTTGAGTTCTGCAGCCATGAAAACCACTCAAACTATTCCCACAATTTCCTTAAGATAGCTATGCTACTAATTTTATACACGTATAAAAAGAAAAGACGGAACAAGCTCAAAATTGCGTCTATGCCTATGAAAAATCTCACTTGATAAGTTTTCATATCACATGTTTTTTCCTTTTCCAAATTTGAATGATAAACTCCTCCAACTTGATATAGCAAAATTAAGAGTAAGCTTGTGGAATTAATGACAAATATACTACTCACTAATTATTTAAAACTTCCCAGATGGTATGGCTTTGTTTTTTTTCCAGACATGGCCGTGAAGTTGA…
Transcript_211	1099	LTI6B_ORYSI	55	-1	3	967	55	809	89.4 bits (220)	6e-21	41/53 (77%)	49/53 (92%)	0/53 (0%)	1	GO:0016021; C:integral component of membrane	0				1	PF01679; Pmp3	1	COG0401; Uncharacterized membrane protein YqaE, homolog of Blt101, UPF0057 family	S	RVTK	TTTTAAACTCACAAGCTTCACACTTTCATTTTTACACTTTCATTTTTTATATAAGACAAAATGAAGCCAAAAACAGCAAAGCAAAACAAGAGAAGATTATTGACACGGAAACTTTACTATTATAAGATAAAAGAAGAATAAATTGTGTCCATCATGAGTGAACAACTTTTACACGAAAGGAAAATACAGCAATGACGCCCCCGAAAACTATTCACGATCCACCTGTCAAAAATAGAAAACATTCAATATTTTCACGGAAATTAATAATTAAATTCCGTGAAAATATTGAATGTTTTCTATTTTTGACAGGTGGATCGTGAATAGTTTATTAACAAAACAAAAGGCAAAGAGCATGATAAAGCATCACAATTATTTAGCATCATTTGTTCCTTTTTATAT…
Transcript_212	1475	PATL2_ARATH	683	-2	457	940	654	335	169 bits (429)	9e-84	92/203 (45%)	130/203 (64%)	6/203 (3%)	9	GO:0009507; C:chloroplast | GO:0005794; C:Golgi apparatus | GO:0016021; C:integral component of membrane | GO:0005886; C:plasma membrane | GO:0008289; F:lipid binding | GO:0002020; F:protease binding | GO:0005215; F:transporter activity | GO:0007049; P:cell cycle | GO:0051301; P:cell division	0				2	PF00650; CRAL_TRIO | PF03765; CRAL_TRIO_N	0			WLLSNGNYMYFL	ACTGTAAATAAAATTTCCCAACCCCATACATGAAACAAAAATAATTTACAACCCAAATGAACAAAATAACCCTATATAAAAGAATATAAGTAACCCACCCAATAACTTTCACAACAGTGTCATAATAATCCTTATAATGAATACAAAACAACACCCTTAGTATTCTTCTTCACCTTGGTATCATCATTCTGTTTGTCAATGAAGAATTCAGACTTTTTTCTTTGAAGCCTTTTTTACTCAGAGATGGGTATGGTCTTGGACCTGTAAGAGAAGCTTCTTTTTCTTTGATGTTTGGTTATCAATGGTGAGTATAACTTTGCCAGGTTCGCCGAATTTTGAAGGTGTTGGTAATTACTGTTTCGTCAGCCGGTGAGATTTTCCTGTTCTTTTGGACTATCA…
Transcript_213	1499													0		0				0		0			VYSFN	GAGGGTAAAATTCACCTACTTACTTAATGTGTGTACAAGGTAAACAGACATAAAGGCACTAATTCTATCGACTCTGTTCCTAACCTTTCTTATGCAACTATCTATCTATAAAGCACTAATTCTATCGACTCTGTTCCTAACCTTTCTTATGCAACTATCTATCTATCCTCCCCTATACTAGAAAAAATTTCTTGCAAAATCGCTGGCCCCTACAACTGCTTTTGATTATTGTCAAAACCCTTGGTTGAATGAGAGATCTATTGTCGCAATGCAAATCCTGGAGCAGTATTGTCAAAACCCTTGGTTGAATGAGAGATCTATTGTCGCAATGCAAATCCTGGAGCAGGTGTTAGTCCCAATCCAATTAGCAATTTCCACGCACTTTGCAATGCAAACTCT…
Transcript_214	330													0		0				0		0			MPC	GAAAATTGTTTCAAACATTATTTTAGAGATTGACATAATCACGATAATGTCATGATTTTGTTAAAGTTCAAAAATGCAACATTTAACAAAATCAATAATTCATCGTGATTCTATCAATTCAAACATGCATTTAAATAGAAAGTTTATACAACTCAAGAACCTTCTTCCACGACGCTCTACTAGTTATATCATCCCACCAAGCACTAACATGCTTCCTATCCTTAATCAAATATTCTTTCCAAAGATAGCAATTCCACTTTCTCTAAAAGTGAAAATTGTTTCAAACATTATTTTAGAGATTGACATAATCACGATAATGTCATGATTTTG
Transcript_215	598	RUXE_PIG	92	-2	13	546	91	310	124 bits (310)	1e-34	56/79 (71%)	70/79 (89%)	0/79 (0%)	15	GO:0005829; C:cytosol | GO:0034709; C:methylosome | GO:0005634; C:nucleus | GO:0034715; C:pICln-Sm protein complex | GO:0071011; C:precatalytic spliceosome | GO:0034719; C:SMN-Sm protein complex | GO:0005685; C:U1 snRNP | GO:0005686; C:U2 snRNP | GO:0005687; C:U4 snRNP | GO:0046540; C:U4/U6 x U5 tri-snRNP complex | GO:0005682; C:U5 snRNP | GO:0005683; C:U7 snRNP | GO:0003723; F:RNA binding | GO:0…	1	K11097;	small nuclear ribonucleoprotein E	ko03040; Spliceosome	1	PF01423; LSM	1	COG1958; Small nuclear ribonucleoprotein (snRNP) homolog	K	QKNILINIQFTPCCV	GTCTACTTGAAATAGCTTCAAACTATTAGTATGGCAACAACAAAAATATTTAGAATGTCAATTAACAACTAATTCACTATGATGATGATAAATGAAAGTTACAATATCAGTGTTGCAGTTGGTTTTGAAATCTGGACAATTGGTACAGGCAACAAGATGGCATAACTAAGAGGAACAACCAAGTATGGCAAAACATTACATTTTCCACACAACATATTCAACATGTTGACAGGAGAAATAGTCATTAAACTGAAAAATGTAAAGATAAAATCAGCCTTCTTGTTGGATGGAAATATGTGCTCATCATTTCCCCGTGTTCATCATCAAGGTTATGTTGTCTCCTTTAAGAAGGATCCTCCCTAGTGTCTTTCTGCTTTTCTTCTTGACGTTTACTTCTTC…
Transcript_216	955													0		0				0		0			SASIPQKNLANLAVSLSRCICKIVHWSFCEEKPKRTLVLL	CGGGTGACTAAATGATTTGTATTTTGGGTTGTGCCAAGTATTTGTAGTAATACTCTACTTTATGGATGACTTGAGGCCCTCCAGTTTAAACAACTGTGATAATGTCAACCTTATATCATTTCATCCCCTCCAACATATTTCTATACATTGATATGAAGTTATGAAATATTGATACAAAGATTCCTGGGGATTACCAAAAAAAAAAATGTTTCATATTCCCCGGGCTAAATTTTTTACAATGTTTTTGAGATCCACCAACACTAACTTTTAACAACAAAATTTAACAGTTCAACAAAACCTTGTGATCCACTCAAGCAAACGCACAAAGGGACCCAAGTTAAAACTTGTACATCACTTAACAGCTGAAAATACAATAAAATACAGTCCATTGTCTGGCCT…
Transcript_217	289													0		0				0		0			M	TGGTTATTATCGAATGGAAATTACATGTACTTTCTTTGAATCATCCACAACATGAATATTAGTGGAGAAAAATAGCCACAACAAAGTAAAAGTGGTTTAGTAGTTTGTTGCTGTTGACGTTGTTGTTGTAATTTTCAATGTATACTAGTTTCTCATATTTTGGTCTACATGATTGTTATAATTACATACATACATGCATTCTAAATTTCTAGTCAATATTTTTAAGTGCTTAAATAATATTTTAGTTCTAGTAAATTTAGAACGTGTTTTTGATTTGTTCATAATCGGT
Transcript_218	1390													0		0				0		0			FFFFGFKTKIALIRQNNQKPKAGRISSKRFIHYLKNEEFITCLNNNKETGICRDV	GTTTACTCTTTCAACTAGTTTTGATTGAAAATTGCATCATAACTAGTTGTTGGTAGTTTAAATTTATTTAGGACTGCTAGAAATGCCACCCACATTATCACCACCAATTACTTAGATCAAAGTTTACAAATTCCATAAAATACAGCATACAGTTGGTTTCATTTCTGAAACTCAAGAACAGCGTAGAAATGATCTACATGAAAGGCTTTGAAAAGATTGAAACCTGCAGAAATTGCAAGCTTCTTAAACTGCTCTTCAGTCCTATGCTTTCCTTTAGCTCTATAAATCGTCATCACAAAAATGTCACCCTCAAGCAATGCCCTTGTCCTGTGGCTATCATCTGAATCCTCCGGCAAAACAGGCTCACAAGCTATTAGTTTTCCTCCGGCTGGAAGTGCC…
Transcript_219	818	RHA2B_ARATH	147	-1	67	536	120	351	62.0 bits (149)	1e-10	27/62 (44%)	44/62 (71%)	8/62 (13%)	9	GO:0005737; C:cytoplasm | GO:0005634; C:nucleus | GO:0016874; F:ligase activity | GO:0061630; F:ubiquitin protein ligase activity | GO:0004842; F:ubiquitin-protein transferase activity | GO:0008270; F:zinc ion binding | GO:0009738; P:abscisic acid-activated signaling pathway | GO:0043161; P:proteasome-mediated ubiquitin-dependent protein catabolic process | GO:0080167; P:response to karrikin	1	K16282;	E3 ubiquitin-protein ligase RHA2 [EC:2.3.2.27]		1	PF13639; zf-RING_2	0			VIAVWVLSLI	TTGCCTTGTTAATGGATGATTAGTTGGTGATTATGTAAAAGATGATGGTAGATTAGGGAAATTCATTATTTGTTGGGTCTTCTTCATAAATTTCTTAGCTCAAGAAAATAATTATCTTGAGCTAAGAAATTTATGAAGAAGACCCAACAAATAATGAATTTCCCTAATCTACCATCATCTTTTACATAATCACCAACTAATCAGATCTTACATAATCACCAACTAATCATCCATTAACAAGGCAAAAGATCATCACCAAAGAGATAAAGGAGTCTCTCAACAGCCCAACTAGGTTGATTAGGAGAAACACATCCACTCAAAACCTCGGAAGAAACATAATCACCAGTACTAATCAAAGGAGCTCTACAAAGAGGACAAGTTTGGTTACAATTCTCATTA…
Transcript_220	293													0		0				0		0			IPSTASVGCRDGNL	TAGCTTGTCTCAAAGGGTTTCTAGCAGTTACTTGTGGCTTTAGAAATCCTGAAGTGAGACGTGATGCACCACCCATTCCTACGACGGTTGCAAAGGTTGTTGATGCCATTCTAGTATGCGATTTTGGTGTTGCCAATGCAAAGAGATGTGAATCAGATATGTGAGGAATTTAGTGGTGATATGGTAGTTTTGTGTTCCAATTATTATTATTATTGTTGGATTCTATGAAAAAATTGAATCCTTCTGATTAGATTAGGTTTGGATTGCGTTTTCGTGGATGTGCTGGTTACTCA
Transcript_221	1246	CPP1_ARATH	258	-3	110	695	233	324	162 bits (409)	2e-74	90/124 (73%)	107/124 (86%)	0/124 (0%)	18	GO:0009507; C:chloroplast | GO:0009941; C:chloroplast envelope | GO:0009706; C:chloroplast inner membrane | GO:0009570; C:chloroplast stroma | GO:0009534; C:chloroplast thylakoid | GO:0009535; C:chloroplast thylakoid membrane | GO:0016021; C:integral component of membrane | GO:0031966; C:mitochondrial membrane | GO:0005739; C:mitochondrion | GO:0009536; C:plastid | GO:0055035; C:plastid thylakoid…	0				1	PF11833; DUF3353	0			CKLWLWFRLWYRRRRRWGIILR	CAAAAAAATATTTTAATTAATATCCAATTTACCCCTTGTTGTGTTTGAAGTCACATATCATGGAGGAATAGCCAACCGAAGTTTAGTCAAAGAACCATGGCTTAGTAATATCCATGCTAACAGTAGTATGTAGGAAACTGAGGTAAAGCCAAAAACATGTAGAGTTTGATTACCTAGAAATTCATTAAGAGTACAGTACACTGAATGAAACTATGGAAGAATAGTTGCCACATCTCACTTGAAAAAGGTACAACCAACAAACAAGAAAAAATAGACTACTAACGATGTTAAGAGTTCAAGGGTCCAAGTTGGGCGCAACAAAATTGTTGCGCCCAACTTGGAATATTAGGTACCAGCAATGATCCAGAGACCCATCCAGCCACAAGAGCTCCAAACCCG…
Transcript_222	1982	XXT1_ARATH	460	-3	36	1620	275	919	354 bits (909)	0	171/240 (71%)	198/240 (83%)	6/240 (3%)	10	GO:0005768; C:endosome | GO:0005794; C:Golgi apparatus | GO:0000139; C:Golgi membrane | GO:0016021; C:integral component of membrane | GO:0005802; C:trans-Golgi network | GO:0035252; F:UDP-xylosyltransferase activity | GO:0033843; F:xyloglucan 6-xylosyltransferase activity | GO:0000271; P:polysaccharide biosynthetic process | GO:0006486; P:protein glycosylation | GO:0010411; P:xyloglucan metaboli…	1	K08238;	xyloglucan 6-xylosyltransferase [EC:2.4.2.39]		1	PF05637; Glyco_transf_34	0			FFFFVIERVDNI	TAGAAGTAAAGTTGTGATTCTAATGAACTTGCATAAGGTGTAAAGTGATATAACCAATAACAGAATTACTCTAAACTGAATCAATGAATCAAAATAGGCACATAGGATAGGTACCTTTTGTTCAAAGTTCAAAATTCAATATATAATTCAATACTAATATAACAGTAAGGGTAAAGCAAAATAAATAAACCATTACAAATTTGATAATTAAATAAAGAGATGAATAACAATTACAGATTTGACTATAGGTGAGTGCATAGTATGGTGGAGATGCAATCATGGAAAATAGAAACAATAGCTCAATCTTGTGAAAGCTAATAATCATAACCAGGTGATAACCAAAACAAAACAAAGCAAAACATCAAGAAGAATTTGGCAACTTGATAGCTTTGAAAGCAG…
Transcript_223	428	GSA_SOYBN	466	-2	325	349	424	50	152 bits (385)	6e-43	71/100 (71%)	81/100 (81%)	0/100 (0%)	8	GO:0009507; C:chloroplast | GO:0042286; F:glutamate-1-semialdehyde 2,1-aminomutase activity | GO:0042802; F:identical protein binding | GO:0030170; F:pyridoxal phosphate binding | GO:0008483; F:transaminase activity | GO:0015995; P:chlorophyll biosynthetic process | GO:0006779; P:porphyrin-containing compound biosynthetic process | GO:0006782; P:protoporphyrinogen IX biosynthetic process	1	K01845;	glutamate-1-semialdehyde 2,1-aminomutase [EC:5.4.3.8]	ko00860; Porphyrin and chlorophyll metabolism | ko01100; Metabolic pathways | ko01110; Biosynthesis of secondary metabolites | ko01120; Microbial metabolism in diverse environments	1	PF00202; Aminotran_3	1	COG0001; Glutamate-1-semialdehyde aminotransferase	H	FKKKNTFLFEISKCS	TCTGCTAGCATACCCCAGAAAAACTTAGCAAACTTAGCAGTGTCACTCTCCAGATGCATCTGTAAAATTGTACACTGGTCCTTCTGTGAAGAAAAACCCAAACGTACACTGGTCCTTCTGTGAAGAAAAACCCAAACATCCCATTTATATGCCCACCACACATTGCATGCCCTGCCTTCTTTCCAGCTTCAAGAATTCCTTGCACAAGCTCACCTGTAATGTTGTCCAAGTATTCGTAAGTTCCTGCCTCCTTAATACGCTACAGAGTATGTATGCCCGCAGTCATGGCCAAAGGGTTCCCACTCAATGTCACAGCCTGATACATAGATCCAGCCGGAGACAATGACTCCGGCTGGATCTATGTATCAGGCTGTGACATTGAGTGGGAACCCTTTGGCC…
Transcript_224	783													0		0				0		0			FTFSGYTPSLGCKY	ATGTAAATTATAAGTTGGTAGAAATGATTGCAGCAAAGCACTCAACACAAAGAAACTAGCTAGTTTACTTTCTATGCAATTTATAAGTATGGAACTATTTGCTATTCACCATCAAACACCAAAAACATTCTCTAAACAATGTCAACCAAGACATGTACTATCCTTGACATAATTTGATGGAAAGAGGTAAAAGTAAAATGCACCTTGATAACTTAGTGAGCAGGCTGCTTCTTCATCAAAGCAGAGCTAGGTTACATATACAGACCAGTTCAACAAAGACTTCATTGATGATAGGTTTTGTTCTTTTGGAAGGATGACTTTGTTTTTTCCCTTATGAATACAAGCGCAGATCTTGGTAGGAAATGACAGCTTTTCATCAGCTGTTGCCAGCAATGTTGC…
Transcript_225	903													0		0				0		0			TTSTGALTLLSLLNHGNKVIWHGTTTRSHPRNKLLLISKSSLWGHHGWRSLTIHKLLSKTRSTGRVEWHSGCNRRSNCNRPHLRKLCLQPCSSILLSLCNSNIKRFANNHFTIHFSKSS	TTTTTTTTTTTCGGATTCAAGACGAAAATTGCATTAATTAGGCAAAATAATCAAAAGCCAAAAGCTGGCCGTATTAGTAGCAAAAGATTCATACATTATCTCAAAAATGAAGAGTTCATAACTTGTCTCAACAATAATAAGGAAACAGGGATATGCAGAGACGTGTAACATAGGGGAAACCCCAATAAAAGCATCTAATTGATGTTTTGCATCCAATGTAGATTGGAGATGGTATAATATATGAGTTCATTATTTCCCATCACAAAAATATGTAGCCAAAAAAGCAGATAAGTACTTAATTTGAGAGATCATTTCACGGTCAAGATTTTGATGATTGATGCAGTGCCCACACGATGCAGAACCACAACAGAATCCCCGATAACACAGAGTCCCTTTGTC…
Transcript_226	578	RUBR_SYNY3	115	-1	54	509	112	339	43.1 bits (100)	0.0001	23/59 (39%)	36/59 (61%)	2/59 (3%)	9	GO:0005886; C:plasma membrane | GO:0003995; F:acyl-CoA dehydrogenase activity | GO:0009055; F:electron carrier activity | GO:0000062; F:fatty-acyl-CoA binding | GO:0050660; F:flavin adenine dinucleotide binding | GO:0005506; F:iron ion binding | GO:0052890; F:oxidoreductase activity, acting on the CH-CH group of donors, with a flavin as acceptor | GO:0033539; P:fatty acid beta-oxidation using acy…	0				1	PF00301; Rubredoxin	0			GNCN	GTGATAGCTGTGTGGGTTCTCTCACTTATATAGTGTTCAATCTTCCTTTTTGTAACCAATGTGAAAGTTCTTCCTCACACTTGATTCTCATCAAGAGTCACATTCAATAAATAGATACTTTACCAAAATAAGAAAAACTCGGGCTAGCCTAGTTTTCCTCCATAGACAAATTTCTAGAGAAGAAATGGTTTGTAGTGTGTAAGATCATTGATTGATAATCCTCATACTTGGCTCTTACTATTGAGTATTGACAAACATTACATACACTTTGTCACCAACAAATCATGAAATCCAACACAAACTCAAAAGAATGAAAATAACATAAACTATTGTATGAAGTAACCACTAAGAAAAAGTGCAAAGAAAAACAACAAAGTACCATAAATAAGCACAGTTTTC…
Transcript_227	1522	AVP1_ARATH	770	-1	345	1312	545	650	276 bits (706)	7e-130	171/221 (77%)	179/221 (81%)	20/221 (9%)	21	GO:0009507; C:chloroplast | GO:0009941; C:chloroplast envelope | GO:0010008; C:endosome membrane | GO:0005794; C:Golgi apparatus | GO:0016021; C:integral component of membrane | GO:0016020; C:membrane | GO:0005739; C:mitochondrion | GO:0000325; C:plant-type vacuole | GO:0009705; C:plant-type vacuole membrane | GO:0005886; C:plasma membrane | GO:0005774; C:vacuolar membrane | GO:0005773; C:vacuole…	1	K01507;	inorganic pyrophosphatase [EC:3.6.1.1]	ko00190; Oxidative phosphorylation	1	PF03030; H_PPase	1	COG3808; Na+ or H+-translocating membrane pyrophosphatase	C	LTSSILHLFSRRDHAYDTINDSSASILDLLS	ATCCCAAGCACCGCCAGTGTTGGATGCAGAGATGGCAATCTGTAATTAATACAACAACCACGGTTCATGAATTAATATAATAACAGTAGATTGATTGTATTACAAGGAGCAGACAATAAAATGAAGTGGGTGGGTACCAAACATTAATTACCTGCACACCAGAAACCAAAGATCCAGCAAGGACACCAGATAGTGTTTCAACACCCAACACCAAAAAAGATCCCAACAATAAGGGGTGTTAGCATAACAAGGGCACCTGGTGGGATCATTTCTTTGATGGAAGCGACGGCGGGGATGGTAACACATGTGGCATAGTCAGGTTTGGCAGTTCCCTAAATTAATCCAGGAATGGTGTTGAATTGCCTGCGGACTTCCTCAACCATCTTCAATGCTGCACTT…
Transcript_228	282	CAP1_ARATH	635	-1	335	237	390	73	57.0 bits (136)	3e-09	40/56 (71%)	41/56 (73%)	1/56 (2%)	9	GO:0030136; C:clathrin-coated vesicle | GO:0005905; C:coated pit | GO:0005829; C:cytosol | GO:0005794; C:Golgi apparatus | GO:0005634; C:nucleus | GO:0005886; C:plasma membrane | GO:0005545; F:1-phosphatidylinositol binding | GO:0048268; P:clathrin coat assembly | GO:0006897; P:endocytosis	0				1	PF07651; ANTH	0			LQRIMKTNFEDCLS	TGTAAACTGTGGCTTTGGTTCAGGCTCTGGTACAGGCGGAGGAGGAGGTGGGGTATAATTCTCAGGTGAAGGAAGTGCCTTGATTTCATTCATATCTGGTTCCGGCTCCTCCTCTTGTACTTCCACTTTGGGAGCCTCCTCTTTCCTCTCTGGACTTTTAGGCCTCTTGGCCCTATCCCTCACAAACTCCTCCAGCGTCTCAAGCAACTTACTAGTAATTCACTGAAATTCAGAGAATTACTAGTAAGTTGCTTGAGACGCTGGAGGAGTTTGTGAGGGATA
Transcript_229	634	PER15_IPOBA	327	-2	219	570	323	256	112 bits (280)	6e-28	65/105 (62%)	74/105 (70%)	0/105 (0%)	6	GO:0005576; C:extracellular region | GO:0020037; F:heme binding | GO:0046872; F:metal ion binding | GO:0004601; F:peroxidase activity | GO:0042744; P:hydrogen peroxide catabolic process | GO:0006979; P:response to oxidative stress	0				1	PF00141; peroxidase	0			MPIDYIY	TTTTTTTTTTTTGTAATAGAAAGAGTGGATAATATTTAAAACATTACATAAAGAAGATTATCTCACACACATAAAGCACATAACACAAAGCTTATGGCACAAAAGTACCTAGCTGTAAACACTTCTTTATTTCAACTACAGAAACTCTCAAAACACTTAGATTGAACTAACCATACCCTTCTCAAATGATTCTGTGGAAGTCATCACAGTAGTAATATCCAACTCAGATGATTTCTTCTTCTTATTAACAAAATTGCATTGTTTTCTAATTTCACCTTTCTTTCCCGTAAGCACACCAATATTTCCCATTCTAATCATCGAATTCGCAAAATTTTGAAAGAAAGCATTTTGATTATTGGCAAAATTATTGACAATGCCAATAGTATCTGCACCTGGTGT…
Transcript_230	822	RMLCD_ARATH	301	-3	194	820	296	470	168 bits (425)	3e-48	83/117 (71%)	92/117 (79%)	14/117 (12%)	11	GO:0048046; C:apoplast | GO:0005829; C:cytosol | GO:0005886; C:plasma membrane | GO:0009506; C:plasmodesma | GO:0008830; F:dTDP-4-dehydrorhamnose 3,5-epimerase activity | GO:0008831; F:dTDP-4-dehydrorhamnose reductase activity | GO:0010489; F:UDP-4-keto-6-deoxy-glucose-3,5-epimerase activity | GO:0010490; F:UDP-4-keto-rhamnose-4-keto-reductase activity | GO:0071555; P:cell wall organization | GO:…	1	K12451;	3,5-epimerase/4-reductase [EC:5.1.3.- 1.1.1.-]	ko00520; Amino sugar and nucleotide sugar metabolism | ko00523; Polyketide sugar unit biosynthesis | ko01130; Biosynthesis of antibiotics	1	PF04321; RmlD_sub_bind	1	COG1088; dTDP-D-glucose 4,6-dehydratase	M	KN	TTTAAAAAAAAAAATACTTTTTTATTTGAAATCTCTAAGTGTTCTTAGGCACACGTTAACAAAATCCTAATAATAGTAATATAACTATGCATTACAAGATTTTCCCTATGCATTACAGATAAATATGCAAGTACATCTCAACAGTAGTATAATGTCAAACACTAAAAAACTTGTCTTATTTCAAATTTTCATTCTAGATGAGCAATAAAAGAATACAAACCTTACAAAGATGAAAAAAAACAAGTTGCTCATCACAAGCTTTCACAACATTACATCTATTTTAGGCTTCAAGTACCAGGGAACACTAAGAAATTGAAATTAATACTTAGGAAAATGATCTAATAATGCAATATTGTAATACTAGCCACACTCTAGACACACAGTTTCTGAGTGGAACTA…
Transcript_231	605	PSAD_CUCSA	207	-1	86	296	174	3	174 bits (441)	1e-60	87/98 (89%)	87/98 (89%)	9/98 (9%)	3	GO:0009535; C:chloroplast thylakoid membrane | GO:0009538; C:photosystem I reaction center | GO:0015979; P:photosynthesis	1	K02692;	photosystem I subunit II	ko00195; Photosynthesis | ko01100; Metabolic pathways	1	PF02531; PsaD	0			VPVHRLITSYANDE	TTCACTTTCTCAGGGTACACACCATCCTTAGGGTGCAAATATTGAACTTCCCCGATGGGAAACACTCTATAGAATTGGTACTTGATCTTGTACTTCGATCTCAACCTAGTTCCAAGAGCTAAACATTGTTCTTTCCTTGCCAGTTTGAGAAGATTAGGACCCTCTCTCATAATGGCTGCACCACCGGTAGGCATTTCAAAGATTTGTTCTTTTGGTGATTCCCATAAGATTTGTTCTTTTGGTGATTCCCATGTGATGACATAAAATTCTTCCACTTGGGCCTTTCGCGAAAGGCCCAAGTGGAAGAATTTTATGTCATCACATGGGAATCACCAAAAGAAAAAGGCCTCCAGTGCTGCCACCGAAGATCGGGGAGGGAGTGGTTGGGTCTAGCTCAGG…
Transcript_232	1440													0		0				0		0			PLPL	ACGACGTCCACCGGGGCGCTGACCTTGCTGTCCCTGCTGAACCATGGGAACAAAGTAATTTGGCATGGGACCACCACCAGGTCTCATCCCAGGAACAAGCTGCTGCTGATATCCAAATCCAGCTTGTGGGGGCATCATGGCTGGAGGTCCTTGACCATACATAAACTGCTGTCCAAGACCAGGAGCACCGGGAGGGTAGAGTGGCATTCGGGGTGCAACAGAAGGAGTAATTGCAACCGGCCTCATTTGAGAAAATTGTGCCTGCAACCTTGCTCTTCTATCCTCCTTTCTCTGTGCAACAGCAACATAAAGAGGTTTGCTAACAATCACTTTACCATTCATTTCTCCAAGAGCTCTTGATGCTTCCTCCGGAGTTGTAAATGCAACAAATACAGAACC…
Transcript_233	733	PCYOX_ARATH	500	-2	32	561	178	97	129 bits (324)	4e-33	76/158 (48%)	103/158 (65%)	14/158 (9%)	8	GO:0005764; C:lysosome | GO:0005774; C:vacuolar membrane | GO:0005773; C:vacuole | GO:0001735; F:prenylcysteine oxidase activity | GO:0009738; P:abscisic acid-activated signaling pathway | GO:0045338; P:farnesyl diphosphate metabolic process | GO:0030327; P:prenylated protein catabolic process | GO:0030328; P:prenylcysteine catabolic process	1	K05906;	prenylcysteine oxidase / farnesylcysteine lyase [EC:1.8.3.5 1.8.3.6]	ko00900; Terpenoid backbone biosynthesis | ko01130; Biosynthesis of antibiotics	1	PF07156; Prenylcys_lyase	0			KEF	TGAGAACCTATCCACAGCAATCTAAACTAGAACTACATTAGAAAAACAACAATAGCACACAATTGCTTTTTCTATACAAATAAATAATCAACTTACCTGAACAAAGTTCTGCATCTTAAAGAGCGAGAAACCATAGCGAACAAACATGAGTCCCGAATTGAGGAGTGAAACGAGATTCTCAACAAAAGCGAGTTTGAGAAGCTTCTGGATGAGGGGAAGATTGGTACTGATTTCAACCGTTTTGAAAACGAATTTATCCCCATCCCAAATTCCGAGAGAGGAGGATCCTGAACTTGGCTCTTTGGCCTTAAGGTTGAGAAGCTTTGTGTAATTGACTGCGTGGAGATTCTTCGGGTGAAGAATGGAAGCTCCGGCTTCGAATGTTTCTCCGGCTATGGT…
Transcript_234	775	HMCS_ARATH	461	-3	270	626	397	183	174 bits (440)	3e-49	90/148 (61%)	108/148 (73%)	20/148 (14%)	5	GO:0005829; C:cytosol | GO:0009506; C:plasmodesma | GO:0004421; F:hydroxymethylglutaryl-CoA synthase activity | GO:0019287; P:isopentenyl diphosphate biosynthetic process, mevalonate pathway | GO:0016126; P:sterol biosynthetic process	1	K01641;	hydroxymethylglutaryl-CoA synthase [EC:2.3.3.10]	ko00072; Synthesis and degradation of ketone bodies | ko00280; Valine, leucine and isoleucine degradation | ko00650; Butanoate metabolism | ko00900; Terpenoid backbone biosynthesis | ko01100; Metabolic pathways | ko01110; Biosynthesis of secondary metabolites | ko01130; Biosynthesis of antibiotics	2	PF08540; HMG_CoA_synt_C | PF01154; HMG_CoA_synt_N	1	COG3425; 3-hydroxy-3-methylglutaryl CoA synthase	I	FLH	GGAAACTGCAATTGAAAAGACATGTATTCATTAAAAGACCATACAACATAGTACACCATGTTCCAGCATTTTAATTTACATTACAACAATAATCTAACAAAGGACTGGTCGATTTAATATCAAAACTCATGAACTCATTTTGAATACTTTCATATTTGACTAGACTAGTTATGGATCAATACCTCTTGTCTTGACTTCAACTTTTCAGCAACATCCATCACTCGGGCAATGTTTGACATTGACAAGCTAAACGGATGTTTAGTTTCACGTAATTGCAAGGAAAACATTGTGGAAGTTAAGCCACTTCCATATGAGAATAATATCACCCTCTTACCTTCCAATGAGCTATTTTTGTTGTGAATAAGGGATGCAAATGCTGCATAGAGGGACGCAGTGTAC…
Transcript_235	376													0		0				0		0			SLIATSSLSVFKCD	CTAACTTCTTCGATTCTTCATCTTTTCAGCAGACGTGATCATGCATATGACACGATCAACGATTCTTCGGCGTCTATCCTAGATTTACTCTCATAGTGTAAATATAATATCAACAGAGTCACCCCCAAAATGGTTCCTATCCCATTTGGCACATATATGAAGATATCATCGAATTATAAACAATGGAGAAGCAAACATTGAAATAAGAGAAGCACAACTCAAAACAATAAGAGAAGCACAACTCAAAACCCCAACAAAGAGCCGGCGCATTACAACATCGTCAATTTGCAAACTTCCAATCAAAATGATTGGAAGTTTGCAAATTGACGATGTTGTAATGCGCCGGCTCTTTGTTGGGGTTTTGAGTTGTGCTTCT
Transcript_236	528													0		0				0		0			MEIMFK	CTACAAAGAATCATGAAAACCAATTTCGAAGATTGTCTAAGTTAGAATTTAAATTTATATTCCTTTACATCACGTTTTAATTGAAGTATACTTAACATAGTTCAACTATTTGATTATTTTTTACGGTATACTAATCTAAAGACAATAAGAAAATAAAATAAGTGTACGACCATTGATCAAACAATTTCTTAAACAATACGAACAAAATCTAAAAAGCATAAACTTTGATTATATAAACTTTGATTATTTATATATATAGCATTATTCAGTCTCCTTATTTGCTTTGATACAAGATATATGTTACTTATTACTTGGCCATATCGTAAGTAGTATGCCTTGTGCCTTCATGCTTTAGAGATGGATTTTCTCTTTTTGTGGAGACTGCTGACAGTTCCGAAC…
Transcript_237	1449	HIP26_ARATH	153	-3	1	991	153	521	242 bits (618)	3e-76	120/157 (76%)	133/157 (85%)	4/157 (3%)	8	GO:0005737; C:cytoplasm | GO:0031965; C:nuclear membrane | GO:0005886; C:plasma membrane | GO:0009506; C:plasmodesma | GO:0046914; F:transition metal ion binding | GO:0046916; P:cellular transition metal ion homeostasis | GO:0010286; P:heat acclimation | GO:0030001; P:metal ion transport	0				1	PF00403; HMA	1	COG2608; Copper chaperone CopZ	P	KMKSHKLLVSRVIIC	ATGCCCATAGATTACATTTATTAATGTAGGGCTATGGCATATTGGGACATTTTTCCAAAAGTGGGGCACCAAAGTGAAAAATCAAATAATTGAATATCCTGATACAGTACAATGCTGCCAATCCATCCATCACGTCAATGTAGTTGGAACACACATACTTGTGGCACATGCTTGTAATTATCATCTTCATCATTATTGTAGAGAAGATCATAAAAGAAAATGCTTGACCTTTTGTTTTCACACCATAATATCAAAACTAATTATTCCAGCTAGCAATTATCATGCCACTATTACAAGTTCAATTACCAAAAGCCCCCAACATTAAAAAATCATTTGGCATTAATGATAAGCACAAGGAGAGTGGAAAATGGATTATTCCAAAGACTGATTCTTCTCAAA…
Transcript_238	626	GCT22_ARATH	227	-2	60	610	183	269	139 bits (349)	9e-39	74/126 (59%)	87/126 (69%)	14/126 (11%)	0		0				1	PF04752; ChaC	1	COG3703; Cation transport regulator ChaC	P	FFFKRILHIIHKTLYAP	AAAAATTGATTGATGGTTAGCAGGGTCCAGAGGAAATAAGCTTAGGTAAGGAACGCAGCATCAACTTTTGTAATCGGCTTCTCAACTATCCAACGCAATAGGCTCCGGCAATGAATTCAATGCCGGAGCCTATTGCGTTGGATAGTTGAGAAGCCGATTACAAAAGTTGATGCTGATTCAATGGAAGGGTTGAAATTGGTACATGTGGCTGGTGCTGAAGCTGTGCTGGTGCAACCAGTTTCTTGTCGTTCGGCACTACATTCTCCACACCAAGTGCTTTCCTCACTTCATTAGCAAGTTCTATCACATAGTCCTCCTCATGTCCAAGATTATGCATAGCCTTTTCAAGAAGAAAAAGATAGTCCCTATTGTTTCCACAAGGGCCATGAGCAGTAGCTA…
Transcript_239	900	SPP2_ARATH	422	-2	201	899	327	516	195 bits (495)	6e-57	94/128 (73%)	102/128 (80%)	1/128 (1%)	8	GO:0005737; C:cytoplasm | GO:0005829; C:cytosol | GO:0005634; C:nucleus | GO:0009506; C:plasmodesma | GO:0000287; F:magnesium ion binding | GO:0050307; F:sucrose-phosphate phosphatase activity | GO:0046686; P:response to cadmium ion | GO:0005986; P:sucrose biosynthetic process	0				2	PF05116; S6PP | PF08472; S6PP_C	1	COG0561; Hydroxymethylpyrimidine pyrophosphatase and other HAD family phosphatases	HR	KQ	GTCCCCGTGCACAGGTTGATTACTAGTTATGCAAATGATGAATAATTCTCAACAGAAATTAGGCGGAAAAGGGAATAGAAACCAAACATAACAAATCATAATGCGACAACAAAGCTACGCAACCAAAAAATTAACAGTAAATTTAAAATACTCATGAAGGAAGGTTTTTAAAATATTCAAATGCAGAAATCAGTCTGTTATAGATTTCAGTACATTTATTGCAAAAGGGATCACAAGACAGAATTTGGATAAGGCCCCGGGGAATCTATATTGTCCATTTAATTTGGCCAGATTGTTCCAACCACGTCTGGTGCACATGGATCAATAGATCCATGTGCACCAGACGTGGTTGGAACAATCTGGCCAAATTAAATGGACAATATGTGAACCATTCAGAAT…
Transcript_240	1849													0		0				0		0			NPYRISKFSFDGLSVRVLTLAACSSKSSCKPMMFVFWLGD	CCTCTGCCACTATGAAAGGAAAGAAGCTACTACTCAAACCCTGGTCCTCAATCTAACAAATCAAAAAAAGAAGTAGAAAGCTTAGGCTCAGGCACATAGAATTGGGGCAGGAGTGGTTATCTTCCGTAAAAATATGACACTGGAAAATGGATGCATTCAAGTTTAAAGACAACTTTGAAGTTAGGATATCACTGACACTCAACAGTAATCAACGTGTGTGAAAGTGTGCGATAAAAGTTTAAAATGGGTAAAAGAGGAAACTATCCCCTCGCTTAGTAACAACTAGCTTGTATTCCCTGCCTACTTTTTCGCTGTAGATAATTTGTGAGAGTGAAGAAAAAGCACCTCAATAAATCCTCTTCCATTCGTAACAGGGACTGAACATGAAAATTGAATACA…
Transcript_241	193	NU3C_TRACE	120	2	85	5	120	112	69.7 bits (169)	2e-15	36/36 (100%)	36/36 (100%)	0/36 (0%)	6	GO:0009535; C:chloroplast thylakoid membrane | GO:0016021; C:integral component of membrane | GO:0008137; F:NADH dehydrogenase (ubiquinone) activity | GO:0048038; F:quinone binding | GO:0019684; P:photosynthesis, light reaction | GO:0006810; P:transport	0				1	PF00507; Oxidored_q4	0			WYEYLKNIIEWYK	AAAGAGTTTTGATGTATTGGGGGTATCCGTATTTATAGAAGCTTTCATCTTCGTGCTTATCCTAATTGTTGGTTTAGTTTATGCATGGCGAAAGGGAGCATTAGAATGGTCTTAATTCTTGAATATTTAGACAATTAAACAAAACATTGAGACAGTTATGAATTCCATTGAGTTTCCCTTACTTGATCAAAAA
Transcript_242	739	WRK40_ARATH	302	-3	27	398	152	3	97.8 bits (242)	2e-22	69/133 (52%)	89/133 (67%)	8/133 (6%)	13	GO:0005634; C:nucleus | GO:0043565; F:sequence-specific DNA binding | GO:0003700; F:transcription factor activity, sequence-specific DNA binding | GO:0044212; F:transcription regulatory region DNA binding | GO:0042742; P:defense response to bacterium | GO:0050832; P:defense response to fungus | GO:0045892; P:negative regulation of transcription, DNA-templated | GO:0031347; P:regulation of defense…	0				1	PF03106; WRKY	0			WYEYLKNIIEWYK	TTTCTCCATTGATATCCATCTTTCACAATAAGGCTTGAATCAGAAGCTTCTGTTCTGAAATAAACTCTTGAAACTTTAGCCTTAGTGCAAGTTTCTAATTCTTTCGGTTATTCTTTCGGTTTCTTGCATGATTGATCTTCATCACTTGAACTACTACTCTCAGAGTTGTTTCCATTAACTCCTATCAGATTGTTGTTACTACTGCTAATTTCATCCAATTTTCTTTTCTTTGATGAACTTATAACCTCTTTAGTTTCAGGATTCTTCTTCATATATTCCATCATGTTGTTTCTCAATGTGTTGTAATTCTCACACATCTCTGACAACATTCCTGTTAACTTCTTGTTTTCTGCACTCACTCGTTTCAGCTCCTCCACCAAAGCATCACTTGACTCTTCT…
Transcript_243	588													0		0				0		0			LTPQSIAVSFIEP	TCCTTAATTGCAACCTCATCCCTTAGTGTATTTAAATGCGATTAAATAAAAATCAAACATTACTAAAAATTTATCCTTAATTGCAACGGTCACACAGCTTTCAAAACCTGTTATAAATATAATGAAGGACATAACACCACTGCCAAACTCTATAACAATCCATCCTTAATAATACAACCTTCCAAAACTTAAATACTCCTAAACTACAAAAAAAGAGCATTGAAGCTCATTATATAGTAAAAAGAAACAAAATATGCATCTTAAACATACGAGTCATACAATATCAGGCCCCGGATTGAGGTTGGTTCCTGCTGTATTTCTCATATCTTCGAGAGACACCTTCGTTAACTAAGGTGTCCCATAATTCTAATTTTCCCTTTGAGCCTCCTATTGCCAACA…
Transcript_244	1625													0		0				0		0			TKLK	ATGGAAATTATGTTCAAATGAAGGGATTTACTTCCTAAGCATGACACCTCTTTCTTCCTTTGAATCATAATTTATTCCAAACAGCAGACACACACAAATAAAACAGAAATTATACCTTATTTAAAAATGTTTCAAATTTCTAAGATTTATATCGGCCTGAAAAAATACATGACTGTAGCTTTCTGATTAATGATCTCTATACAAGAGATACATCTAAAAAAATACAATGAATAACAGTAAATTACAACAACACAGTACCCGAATCCAAAGCTAGCATCAACGATAGCGAAATCGCCAATAATAAAGACTACTGTCTAGCATTAACAATAGCGAGGTCGCTAACAATAAAGATTACCGTCTACAACAGACTCGCTCGAGCAAGGTGGAGTTTTAAGCAAG…
Transcript_245	918	LECR_PEA	270	-1	49	873	218	358	268 bits (684)	2e-89	136/172 (79%)	149/172 (87%)	2/172 (1%)	4	GO:0043662; C:peribacteroid fluid | GO:0043661; C:peribacteroid membrane | GO:0030246; F:carbohydrate binding | GO:0044403; P:symbiosis, encompassing mutualism through parasitism	0				1	PF00139; Lectin_legB	0			NLIPYSSARAWPLDVGTALLLSSMYALFPTSILLTLSEACCSI	AAAATGAAATCACACAAGCTGCTAGTAAGCAGGGTCATTATCTGCTAGTAAGCAATCATTATCATTACAAGCTGCTAGTAGGTAAGCATATAGTTTGCTAGTAGGTAAGCATATAGTTTGTAATAATATGAATATTCATATTATTACAAACTATATGCTTACCTACTAGCAGCTTGTAATGATAATGATCTTATTATTCATATGCCTGAGACATAGCTTATAGTTTTTTCCAGGTTTGATGTGAATGACCATGAATGGATTTTGTAGTGTTCTCCAGTTAGTGTAGCAGCAGATAGACCAACCTGAACGGTGCTGGGGAGCACTGATTTCAAATCAACGACTTGAGCAATGGTGAAGAATTTGACCATTCTCATAAAAGATAGCAGCACTCAACGTGTT…
Transcript_246	1265	AUX28_SOYBN	243	-1	73	1082	243	507	239 bits (610)	1e-74	131/194 (68%)	139/194 (72%)	25/194 (13%)	4	GO:0005634; C:nucleus | GO:0009734; P:auxin-activated signaling pathway | GO:0006355; P:regulation of transcription, DNA-templated | GO:0006351; P:transcription, DNA-templated	1	K14484;	auxin-responsive protein IAA	ko04075; Plant hormone signal transduction	1	PF02309; AUX_IAA	0			NLIPYSSARAWPLDVGTALLLSSMYALFPTSILLTLSEACCSI	TTTTTTTTTAAAAGAATCTTGCATATCATTCACAAAACTTTATATGCACCATAAATACCATACGTATACGGTATTTATACACGTACACTATCACGTAAATACTGTGCAAATACAATACAAAAATCGTAGGGGACAAGGCAATAATGATAGCTGGAAAATTGTCATTATTATTATTATTCATGCACACGCTGGCAATAGACAAGCCACATTTTTTCTCCCTTAGAAAACAAAAAGTGGGTCATATAAACATCTTATATATTATTTCTTGTCCCTAACGAATTTCCACCTAATTTCTCATTCATATATAATACACACAAGAGAAAAAAAATACAAAAGAAATAGCACAGACACATCTTAATAATAATATAATAATATTATAATAATAATTGAACTCTTATT…
Transcript_247	721	CIPKE_ARATH	442	-2	315	438	430	88	63.2 bits (152)	3e-10	41/122 (34%)	60/122 (49%)	11/122 (9%)	6	GO:0005634; C:nucleus | GO:0009506; C:plasmodesma | GO:0005773; C:vacuole | GO:0005524; F:ATP binding | GO:0004674; F:protein serine/threonine kinase activity | GO:0007165; P:signal transduction	0				2	PF03822; NAF | PF00069; Pkinase	1	COG0515; Serine/threonine protein kinase	T	GFGTIHLKCLELHIKLSKIS	AAACAATAGATACTACCAAAATAACACTTATTAATAAAATTTTAATAATAAAAAAATAAATCACATAAGAAGTCACCGGGAAACCGGCTCTTCCGGTTTATGAGCCAACTCAACAAGCAAAGGTCGCAATTTATTTTTCCACAATTTCGTCCCAAGTTCACCCCCCTTTCCACGCTTCTTCATTTCAACTACCACGTACTCATCCGTTAGCCGGTAAACCATAACAACACCAATCAAATTACCATCTTGCCCTTCCAATTTCGCTCCACCACAATTTTCCATTTTTGTCACAACCACCGTCGTCCCTTTCACCACCTCCTCCACTCTCTTAACAATCCTCTCCGGTTTGTGTCTTGTAACAACCCATTCAGATAAACCCGACCCGTTTTGATCCTCAAA…
Transcript_248	335	ACBP1_DIGLA	30	2	1	245	30	334	42.4 bits (98)	2e-05	20/30 (67%)	24/30 (80%)	0/30 (0%)	4	GO:0005737; C:cytoplasm | GO:0000062; F:fatty-acyl-CoA binding | GO:0008289; F:lipid binding | GO:0006810; P:transport	0				0		0			PW	AATCCATATAGGATAAGCAAGTTTTCATTTGATGGACTCTCTGTTAGAGTCTTGACTTTGGCAGCATGCTCCTCAAAATCCTCCTGCAAACCCATGATGTTTGTGTTTTGGTTGGGAGATTGAAAGAGAGTGAAGTGAGAGATATGAAGTATGGTGAGCGTTAGATTCGAAACTAACGCTCACCATACTTCATATCTCTCACTTCACTCTCTTTCAATCTCCCAACCAAAACACAAACATCATGGGTTTGCAGGAGGATTTTGAGGAGCATGCTGCCAAAGTCAAGACTCTAACAGAGAGTCCATCAAATGAAAACTTGCTTATCCTATATGGAT
Transcript_249	1262													0		0				0		0			IYFFTKSPNTYKHNLNYKSL	TGGTATGAATATTTAAAAAATATAATTGAGTGGTATAAGTAATTGAGTAGTATGAAATAATATATTATATTGAGTGGGGTCCACTTACACTACCAAAGTGGGTAGCATGATGCGGATGCTCTAAGGATCCTCAATTTTATGGCTGCTAACTTGAATTTTGTGTTCCTAAAAGCCACTAAACAACCACAACTCACTGGCTAAGAATTTATAAATACTTTTTTTATAAATTCAATATTTTTAACTGCTCTGCTCTCAACACACACAACCCATGTGTAAAATTTTAACATAATAACAAAACAAGCCTTGACAGTATCAAAATTTATAAACTGGTACACAATCATTATTACAACACCAAACAAACAAAGCAACTGGAAAGTGAAACATAATCATGGCATTAAT…
Transcript_250	1032													0		0				0		0			FIIVNLAITIHICFFNHLLHLFIT	TGGTATGAATATTTAAAAAATATAATTGAGTGGTATAAGTAATTGAGTAGTATGAAATAATATATTATATTGAGTGGGGTCCACTTACACTACCAAAGTGGGTAGCATGATGCGGATGCTCTAAGGATCCTCAATTTTATGGCTGCTAACTTGAATTTTGTGTTCCTAAAAGCCACTAAACAACCACAACTCACTGGCTAAGAATTTATAAATACTTTTTTTATAAATTCAATATTTTTAACTGCTCTGCTCTCAACACACACAACCCATGTGTAAAATTTTAACATAATAACAAAACCAGGCTTGACAGTATCAAAATTTATAAACTGGTACACAATCATTATTACAACACCAAACAAACAAAGCAACTGGAAAGTGAAACATAATCATGGCATTAAT…
Transcript_251	700	COBRA_ARATH	456	-3	184	560	370	3	305 bits (782)	3e-100	143/188 (76%)	161/188 (86%)	3/188 (2%)	10	GO:0031225; C:anchored component of membrane | GO:0046658; C:anchored component of plasma membrane | GO:0009897; C:external side of plasma membrane | GO:0016328; C:lateral plasma membrane | GO:0009930; C:longitudinal side of cell surface | GO:0009505; C:plant-type cell wall | GO:0005886; C:plasma membrane | GO:0010215; P:cellulose microfibril organization | GO:0009825; P:multidimensional cell gro…	0				1	PF04833; COBRA	0			FIIVNLAITIHICFFNHLLHLFIT	TTAACTCCCCAAAGCATTGCTGTATCGTTTATTGAACCATAAGGATTTAGTGACTTGTAGTTGAAGCTAAACAGCTGAGTAATATTTTCGAAGTTCGGATGCTGAACAACCAAGTTCCAATCGGAATAATTCATACGGTAATTAAAAAAATTCGTAATAGTAACTTTCACGCGCCAGTATTCCTTGTAGTTAACTTTAACATGCCAGTGGATTCGGAACGGACACATATGACTAGTACATCGAACCAAAGGCGATAAATTATTCTTTCCGTTACCAGAAACAACCGACGCCAAATGCGGCGTATCTGGAGTTACGCAGCTCCCCGACTGAGACGCGTTAGTCTGGCAGCAACACGCGCATGTTGGACACGGTACAATGGTTTCGTTATAGAAAGACGAG…
Transcript_252	1051	STR1_ARATH	379	-2	155	939	328	418	299 bits (766)	7e-97	138/174 (79%)	155/174 (89%)	0/174 (0%)	6	GO:0009507; C:chloroplast | GO:0005739; C:mitochondrion | GO:0016784; F:3-mercaptopyruvate sulfurtransferase activity | GO:0016783; F:sulfurtransferase activity | GO:0004792; F:thiosulfate sulfurtransferase activity | GO:0009793; P:embryo development ending in seed dormancy	1	K01011;	thiosulfate/3-mercaptopyruvate sulfurtransferase [EC:2.8.1.1 2.8.1.2]	ko00270; Cysteine and methionine metabolism | ko00920; Sulfur metabolism | ko01100; Metabolic pathways | ko01120; Microbial metabolism in diverse environments | ko04122; Sulfur relay system	1	PF00581; Rhodanese	1	COG2897; 3-mercaptopyruvate sulfurtransferase SseA, contains two rhodanese domains	P	VHP	ACAAAATTAAAGTAACATTACATTTTCCATTTATCATTTTTTTTTAATATCCTTCTAACATTTGATTTTTATTTCATATGACAAACCTTAGTGCAGTTATCAAACAATCCCGACATTATTATCATTTTTAAAGCAAACATGCAAAGATAAATCAGTTTTGCTCAAAATGTTTGAAAACTAGATACAGCTTTTTGCCATGCGAATTCATTTTGGTGATTCTATTGGGTTTGTGCCGCGGTGTCAGCGGAGTCGACAGGAGTATCAGCATGTGATCCCCATTCAGTCTATGATCCATCATAAACCGGAACATCGGTCTTTCCGAGACGATGAAGACCCAATGAGTCTTTCCGAGACGATGAAGACCCAATGCAAGAATGCATGCAGTTACTCCAGTTCCAC…
Transcript_253	967													0		0				0		0			FIARKSSSFSLLDRAM	AATTTGATTCCGTATTCATCAGCCAGAGCTTGGCCTTTGGACGTTGGCACAGCCCTTTTGCTTTCGTCCATGTATGCTTTGTTCCCAACCAGTATTTTGTTAACATTATCTGAAGCATGTTGCTCAATCTGAAGCATGTTGCTCAATGTTGCGAATCCAATTCCTGATATTGTGAAACGACGATTCACAATATCAGGAATTGGATTCGCAACATTGAGCAACATGCTTCAGATAATGTTAACAAAATCTGAAGCATGTTGCTCAATGTTGCGAATCCAATTCCTGATATTGTTAAACGACGCTTCATCCGTAACATCATAGACTAGCAATATCCCCCCATAGCACCACGATAGTAAGCTGCAAAAAACAAAGATCTTACGAAAGGATGCCAACAGTCAA…
Transcript_254	880													0		0				0		0			SLGISTYSSSFSSK	AATTTGATTCCGTATTCATCAGCCAGAGCTTGGCCTTTGGACGTTGGCACAGCCCTTTTGCTTTCGTCCATGTATGCTTTGTTCCCAACCAGTATTTTGTTAACATTATCTGAAGCATGTTGCTCAATCTGAAGCATGTTGCTCAATGTTGCGAATCCAATTCCTGATATTGTGAAACGACGATTCACAATATCAGGAATTGGATTCGCAACATTGAGCAACATGCTTCAGATAATGTTAACAAAATCTGAAGCATGTTGCTCAATGTTGCGAATCCAATTCCTGATATTGTTAAACGACGCTTCATCCGTAACATCATAGACTAGCAATATCCCCCCATAGCACCACGATAGTAAGCAGTTGTAATTGATTGTCCGAAACCGCTCCTGCCCTGCAGTA…
Transcript_255	820	SUT_SPIOL	525	-2	372	735	489	391	131 bits (330)	2e-33	82/118 (69%)	96/118 (81%)	3/118 (3%)	4	GO:0005887; C:integral component of plasma membrane | GO:0008515; F:sucrose transmembrane transporter activity | GO:0015293; F:symporter activity | GO:0005985; P:sucrose metabolic process	0				0		0			FFIQTYQCKVDVIVALCLVQWSCFLCK	GGGTTTGGCACAATACACCTAAAATGTCTCGAACTTCACATTAAATTGTCTAAAATCTCATGATTGCACTAATTAAATATTTATTCATAATCGGTTTATCACACTTTACATTTAACCAAAAATCATAGGAAACATTATACTATTGATTCATTCTTACTAAAAGTATTTCTATTACACACACAAGTTTCAAATCAAAATGCTACAAACTTAATATTTTCCACATTGATGGAAGCAAAAATGAAAATGAAACCTATGTAAGTCCCCTTATACTAATGAAAACCGCCAGCAGCAAGTTTCACCTTGGCCTCATCATCTGGTTTCACCGACGGCAGCAACACTATCGCCAATATAAGCACTGACGGCCGCAGCCACCGCACCCACCACAAACGCCGGCAAATT…
Transcript_256	1094													0		0				0		0			FFF	CCTTGGTAAGCAAGGTTGTGGATACAAAAAAACAACCTAAAAAGGGCAGGAAGGAACAAAAATTCAAAGAACTTTTTAGTCGATCATGGTTGCTAAAATAGGTAAATAATTAATAAAAAAGTTGCAATTGAGACCTACTTTGGCATTCCTAAAGATACCAATTGATTGATACATGGATTTCATGTAACAAGAGATAAGGGCCGTGTGCCAATCATTAGCGACGAAAATAACATCTTCGCCTGCATAAAAAAAATCGAAACATCATGCTTACAAGATCTTCAACCATATACGTCATTGATGACCTTAGTCCATACCATATGGTCCTGAGAAATATCTATTGCTCTTAAGATTCAAAACTCTCGCTGCTTCAAGAGCTGCCTGACAGAAGATGCTAAATCG…
Transcript_257	1302	U85A8_STERE	479	-2	160	1223	475	264	346 bits (888)	1e-112	167/320 (52%)	222/320 (69%)	4/320 (1%)	2	GO:0016758; F:transferase activity, transferring hexosyl groups | GO:0008152; P:metabolic process	0				1	PF00201; UDPGT	0			SRLENLKFLLNYRILYKINKTN	ATTTATTTTTTTACCAAATCACCAAATACATACAAACATAACCTTAATTACAAATCTTTGTAGAAGACATATATAACATTATTCCCCGATAAATTTCCCCAATAGTCCACAACATTAACATAAAGTGGCAAATTAGAGCAAACTATTTAATGACCCCAAACACAAGATAAAAATAGAAATTACAAATTAAACATAGATAGAAACATATCACAACCTTATCATTGAAGATAATGATAGAAATCTCAAACAACATCACAATGATAAACCTCCTTGAGCAACCTATTGAAATCATTGTAAGAAGAACCTCCTGTATCAGCAGCTTCCACCACTTTCCTCTTCCATTCTTGACTCCTCTCTCTCATTTCCTTCCCCTTCTCACCCTTTATCATCTCCACCACA…
Transcript_258	658	CML8_ARATH	151	-2	80	189	142	1	114 bits (284)	8e-30	54/63 (86%)	62/63 (98%)	0/63 (0%)	4	GO:0005622; C:intracellular | GO:0005509; F:calcium ion binding | GO:0019722; P:calcium-mediated signaling | GO:0005513; P:detection of calcium ion	1	K13448;	calcium-binding protein CML	ko04626; Plant-pathogen interaction	1	PF13499; EF-hand_7	1	COG5126; Ca2+-binding protein, EF-hand superfamily	T	YIITRNKVERVDIHTSVKQV	TTCATCATAGTCAACCTGGCCATCACCATCCATATCTGCTTCTTTAATCATCTGCTTCACCTCTTCATCACTTAATTTTTCACCTAGATTCATCATTACATGTCTCAACTCACTGGCAGATATATAGCCATTTTGATCTTTATCAAAGACCTTGAAAGCCTCTCTTAGCTCCTCTTCTGCATCAGTGTCCTAAATGAAATAAAACATATAACAAAACTTAAAATTTGGTTTTTGAATAATATAACAATGAAATAATGCATATGAAGCTTTAAAGAACTTTGGTAGTGAATATGTAATAAATAAATTTTTCTTACTTTCATTTTCCTAGCCATCAAGTTCAAGAACTCATCAAATTCAATGGTTCCATTGCCATCTGCATCAACTTCACTTATCATATCT…
Transcript_259	533	CML11_ARATH	173	-3	49	348	164	1	195 bits (496)	7e-62	94/116 (81%)	109/116 (94%)	0/116 (0%)	1	GO:0005509; F:calcium ion binding	1	K13448;	calcium-binding protein CML	ko04626; Plant-pathogen interaction	1	PF13499; EF-hand_7	1	COG5126; Ca2+-binding protein, EF-hand superfamily	T	MTFTPKRKLLTCIYKKKKKNCLGNNA	TTCATCATAGTCAACCTGGCCATCACCATCCATATCTGCTTCTTTAATCATCTGCTTCACCTCTTCATCACTTAATTTTTCACCTAGATTCATCATTACATGTCTCAACTCACTGGCAGATATATAGCCATTTTGATCTTTATCAAAGACCTTGAAAGCCTCTCTTAGCTCCTCTTCTGCATCAGTGTCTTTCATTTTCCTAGCCATCAAGTTCAAGAACTCATCAAATTCAATGGTTCCATTGCCATCTGCATCAACTTCACTTATCATATCTTGTAGCTATTCCTCAGTGGGATTCTGATCCAATGACCTAATAACAGTGGCCAATTCTTCCACAGCAATTCTTCCACAGTAATGCAACCATCTCCATCTTTGTCAAACAAACAAAAGGCTTCTTTG…
Transcript_260	1626	NCPR2_ARATH	711	-1	196	1560	614	190	557 bits (1436)	0	295/457 (65%)	340/457 (74%)	38/457 (8%)	8	GO:0009507; C:chloroplast | GO:0005783; C:endoplasmic reticulum | GO:0005789; C:endoplasmic reticulum membrane | GO:0016021; C:integral component of membrane | GO:0030586; F:[methionine synthase] reductase activity | GO:0010181; F:FMN binding | GO:0003958; F:NADPH-hemoprotein reductase activity | GO:0009698; P:phenylpropanoid metabolic process	1	K00327;	NADPH-ferrihemoprotein reductase [EC:1.6.2.4]		3	PF00667; FAD_binding_1 | PF00258; Flavodoxin_1 | PF00175; NAD_binding_1	1	COG0369; Sulfite reductase, alpha subunit (flavoprotein)	P	GKIYQLHEMQ	GTACATCCCTAGCCATACCCTTGGCATCACCACACACATAAACGTAAGCTCCTTAAGATATCATGTTCCAAATATCTGAAGCCTTCTCCATCATTTTATGTTGGACATATTCCTTTGTAGGCCCATCTCTTGAGAAGGCAACAATGAGCTCAGAAAGTGCGCCACCATTGACAAAGTGGTTCAATTCGTCAATTCGTCTTCATAGATATAGTCCACTTGACGGTTCCTACACCCAAAGAAAAAAAAAGGGGGTCCCAGCTCAGCTCCACCTTCTTTCAGAGCAAATCTTTCCTGTAAGAAACCTCTGAAAGGAGCCAACCCAGTGCCAGGGCCTATCATAATTATAGGCACTCTACTATCAGCTGGGAGTCTGAAATTGGACTGCCTGACAAAGATAGG…
Transcript_261	897													0		0				0		0			MTIRVSTWTTIIEVGTPITGDWGTYFYYGGPGRNPNCQHYRF	TTCATAGCAAGAAAATCTTCTTCCTTCTCTTTGCTAGACAGAGCGATGTAAAGCATAGGCCAAACAAGAGCTCTCTCTTCACCGTTGTTAACATCGCCAGTAATTTTCCCCAGTAATTTTCCCGTTTTCTTCCGCCGACCCCCTTGTCGTGTAGTACCGATCTTCCTTCTCCGGCGATGCCGATTTCCTACTATCCCCGGCCGCCGGTCGTAGAACCGTCGCGTCAGAATTCCTACACCAAATTTTCACCAAAATTAGATGTAAGACGGTTGGGATGATGTTGCTGTTGACGATGAATATGTGAAGTTTCTTTCTCGGTAACACCGGAGCGAATATTATCCGCTCCGGAGTTAAGTTTCCGTCTGACACCACCACCGTTGAGCCTAGTTGAAATCCGTG…
Transcript_262	783	PMGI_MESCR	559	-3	143	763	360	107	402 bits (1034)	3e-136	192/219 (88%)	207/219 (95%)	1/219 (0%)	5	GO:0005737; C:cytoplasm | GO:0030145; F:manganese ion binding | GO:0004619; F:phosphoglycerate mutase activity | GO:0006007; P:glucose catabolic process | GO:0006096; P:glycolytic process	0				2	PF06415; iPGM_N | PF01676; Metalloenzyme	0			PEVMF	TCACTTGGAATCTCAACATATTCCTCCAGCTTCTCATCAAAATAACCAGACCGGATACCGTTCCAGAAGAATGTGACATGGCCAAACTTGACAGTCTCACTGCAAGCAAAGTCTCACTGCAAGCAAAAGTGCGAACACCATGATTTTTAACTAAATATTCTCCAGAAGTCCTTTCGATCTCAGGTGGAGAAACAAGGTATTTGCGTAGAAGCTTCAACTCACCATCATATTCAAGCATACCAGCATAACGGATTTTAGGGAAACGTACTCTATCGAATTTGTCAAAGTTCTCATATTCAAGAGCCTTAGCAAGCATAGTCATACGATCTGCCCGGAAGTTAAATGTAACAACGGCATCGCCATCAACTATAGGACCAACAGATTTTCCACTCTCGTCAA…
Transcript_263	356													0		0				0		0			KKKIEAYILQLCG	TTTTTCATTCAAACCTACCAGTGTAAAGTAGATGTTATTGTTGCGTTATGTTTAGTGCAATGGAGTTGTTTCTTGTGCAAGTGAACCTTTGACAGTGTTGGAGTGGCTTAGTGGAATGAATCAGACTGATTCATTCCACTAAGCCACTCCAACACTGTCAAAGGTTCACTTGCACAAGAAACAACTCCATTGCACTAAACATAACGCAACAATAACATCTACTTTACACTGGTAGGTTTGAATGAAAAACATTTTTTTACTGTCAAGTAGTAAATAATTTACAACTTGACAGTAAAAAAATGTTTTTCATTCAAACCTACCAGTGTAAAGTAGATGTTATTGTTGCGTTATGTTTA
Transcript_264	1069													0		0				0		0			AKYETHKKISIPKLKH	TTTTTTTTTTAAACACAACTTAACTAGTAGCAACTAGCAAGTTCAAAAGGCAATTAATGGATTAGAGTGGGTGACTTGAGGTTCAACAGCATCAGTCACAGCCTATTTTACTGCTCTGGCATTACACAAGATAACAAAACTCTTTCAAAGGTTCAAAACCCCCATGGAAAAGGACATCACACACTTGAGCTTTTCCATAATAAACCTGTCACACTTCTAACCTTTGGGGTCAGACTTATGGATTCGACAAAAATCACAAATATGCTTCGAGAAAATTCAAATATATAAATTACTCTGATGTCATATGTAATTCCTCGGTAGATAAAAAAAACATGCAAAACAAAAAACTACTCTTGGTCTTAAAGGATCTAAAGTACAGTGATAACTTAATACAAGGGT…
Transcript_265	850	RAN_VICFA	221	-3	56	848	221	285	298 bits (764)	6e-100	153/188 (81%)	156/188 (83%)	22/188 (12%)	6	GO:0005634; C:nucleus | GO:0005525; F:GTP binding | GO:0003924; F:GTPase activity | GO:0006886; P:intracellular protein transport | GO:0006913; P:nucleocytoplasmic transport | GO:0007264; P:small GTPase mediated signal transduction	0				1	PF00071; Ras	0			LKSPSNFRQKCTGKCS	AGTCGTCTTGAAAATCTAAAGTTTCTCCTTAACTATAGAATTTTATATAAAATTAATAAAACAAACTAAAAGATAGATTGGAAATGTACTTTGGCTCTTCACAGTGCACACTATCATCAAAAAGTACTGCAACGAATAACACCTCTTTCACATGAAGATTAAATTGAAATCCATAAATCTATATCAAAAAATGTCAAAACGGTTCAACCACAAAACACATAACATTACAGATATATCGGGCACAAACAAAACACAAAGGCCAACACTCTCAAGAGTCCTTCCTATTCAAATGCATCATCGTCATCGTCAGGAAGGGGTTGATTAGCAGCCTCAAGAATCTCATTCTCGTGCCTGCAAAAGTAACAATTATTTTGTTGGACAGCTAAATCAATTTGAACT…
Transcript_266	955	DCAM_CATRO	357	-2	167	909	297	514	176 bits (447)	2e-50	88/132 (67%)	102/132 (77%)	1/132 (1%)	4	GO:0004014; F:adenosylmethionine decarboxylase activity | GO:0006557; P:S-adenosylmethioninamine biosynthetic process | GO:0008295; P:spermidine biosynthetic process | GO:0006597; P:spermine biosynthetic process	0				1	PF01536; SAM_decarbox	0			NRNL	TACATTATAACAAGGAACAAAGTAGAACGAGTAGATATCCATACAAGCGTGAAACAAGTCTAAAAGATGTACTAAAACATCATGCATAATTATTCAATTCAACAGTTCTGAAAACAACAACCAAAAAGTAAAATATAGAAACAACCAACGACTAAATGACACACAAGTACCATAAGAAAAAGGACAGTAAAGCCAACTTTATTTTTACATAAAAACATAAAAACCATGAAAGACTCTAAATTGATATACTACTCTTGTCCTTGGTCTTTCCAGCATTGCAGAGTTGAAACAGAGTTGAAACAGGTGAACCGCAAGGAGAAATATTCATGAAAATATCTCCTTGCGGTTCACCTGTTTCAACTCTGCAATGCTGGAAAGACCAAGGACAACTTCATGAAC…
Transcript_267	1346													0		0				0		0			FLRKIC	ATGACTTTCACTCCGAAAAGAAAATTACTCACATGTATATACAAAAAAAAAAAAAAAAATTGTCTTGGGAATAATGCATAATGTACATGACACATAGCAAATTCCTAGAACACATTCTTTTGTTACAGCTTACAAGCAATTCTATGGCCAGATATAATGAAGTTGGATACAAATTATTGAAGAATCTTGAAATCTAAAATCACAATCATGCACCTGGGAATTAACATGAGAAAACATTGCAATTCTCCATCTCAAGTGAAATGAAATTTGATTTGTATCTTTAATCCAATATTGAAGTTTATACAGAATAACTCATATACGGCTGGTAGAGGAGCGAGATGAACTGCCCCCCCGACTGCTTAATTTTGAACGATCTCTCTTCAACAAAGCTTCCAAATT…
Transcript_268	1033													0		0				0		0			NG	GGTAAGATATATCAGTTGCATGAAATGCAATAAGGATGACCGAAAATTTTATTCGTCAAGATCTATTTGACACCAAAATAAACAAACTTTCAAGAAATAAGATGTGAATAGAAAGGTTGCCAGCTGAAGCCTAAAAAGAGCACATTGCTTCGCACCAAACTAATTTTCAACCTCTGGCGTACAGCATCCATAAACTATTGAAAATGCAAGTTTTTAAAGCTGCTGTTACGGATTACCTCGTTAGAGTTCATCTAAACTAAGATGCATTCACATATCATTATGATATAACACACAAAAAAGAAAACACAAAATGCGAACACATTGTTACAACTACAAGAGTTATTACATGATCAATTTTCATACAAACATACAAAATTGAATTGAATTTTAATAATAATA…
Transcript_269	1281													0		0				0		0			IRFTTIMKSMM	CTGACAATTAGGGTTTCGACCTGGACCACCATAATAGAAGTAGGTACCCCAATCACCGGAGATTGGGGTACCTACTTCTATTATGGTGGTCCAGGTCGAAACCCTAATTGTCAGCACTACCGGTTTTGACATTATAGCAGTTATCTTTTTCAGTGTATGTACCAAGATCTTTTGGAGCTCTTAACTTGTTGTCACCATCAACAACTTGAATGTTTTTAAAATAACTAGCTTTGCCGAAACCTTCGTCGGGGAAATGTCCGCTTCCCATTTGAGTTGAGGTGTGTTGTCAATCAGACTCAGAGTTCACTACTTCTCCTCCCCATTCAATCATAGAAGCACTCTCTATTAAATAAAAGAGAGTGCTTCTATGATTGAATGGGGAGGAGAAGTAGTGAACTC…
Transcript_270	1103													0		0				0		0			HT	CCTGAGGTCATGTTTTAGTAAGGGGTACTTAGCTTCGAACAACAAGATCATACCTAAATTTAAATTTGTTGAATAAGAGAACAGGCCAATTGCAATTTCATCCATACCAAATTATAAGCAAAAACTAAATATAACATTGTCAAAATATGTCATAATGTAAAATACAAAGCAGGAAAAAAGCAAACTACATAACTTCTAAAATGAAGAAATGGTTCATAAAATCTATCAAAACCAAAATATAAATGACACATAAATTAACCAATCTAATCATCACCAAAAAGACCAAAACCAATATCTTCATCAGATTCTTCTTCAGGCTCCTCCTTCTTCTCCTCCTTGGCAGCAGCTGGTTCCGCAGAAGCTATAGCTGCAGGAGCAGCAGCAGCGACAGCAAACTTA…
Transcript_271	986													0		0				0		0			DLPHL	AAAAAAAAAATAGAAGCATATATTCTACAATTATGTGGCTGAATAAGAAACATCATAATTAAAACAGTTGGAGTGTTCACAGCTTGCTTAAAGTCCAGCTCAAAATTAACATTATCCAGTTGAAAGGTCACAAATAAATTGAAAGTTTGTATATGATGGGCTTAATATTCATTACAACAAGCCCTTAAATACATGTAACAATATTCAACATAATAGTTTGCCTATGTACAGTATATACTGTACATAGGCAAACTATTATGTTGAATATTGTTACATGTATTTAAGGGCTGACTATACATTATCTTTGCATCAAAGTTCTGTTTGTAAAAATATATTTATTTTTGGCCAGGTTGTTGATTATTAGGCCTACCTAGAATCATGGAGCATCAATGTTGAACT…
Transcript_272	1024													0		0				0		0			AVLFQEPNIACMTIKAIESGSYQDAPSKATANCARGISSSSIRTSEPVKNCWLFFNQLRCCGGIC	GCCAAATATGAAACTCATAAAAAGATTTCAATTCCAAAACTCAAACATTAAAAATTTAAGCCCCGGTAAAACAACACTAGTGTGAAAAACGTAGTTTGTAAAGCCATAGAATCACCAACAAATTCCATAGAATCACAGAACTTAACTGAAAAACAAAAACAAGTACACAATAACTTCTATGCAAATGTTTCAAAGAAATAACATGTGAATTATGTCCTTGTGTTTTGTTCTTACTCATATTTCATTCCTAACACAGCATAGGTTTAAGTTCTTTTGTAGGTAAGAAAACACCTCAAATACCTAAAAGTTGTAACTCGTAACTCATTACACATGTTATAGCAAACAATAATAGCCAGCAGGAAAATTAATTCTTCTCAGTAGTAGTGCTTTCCAGCTCCC…
Transcript_273	1380													0		0				0		0			SWHGESYT	CTAAAATCTCCATCAAATTTTCGGCAAAAATGTACAGGAAAGTGCAGTTAAGAGAGTATAGAGATCTAAGTGATGATTATAATTCTAACCGTATGGAAAGTAGCTTTTTCTACCGCAAACATGCACAAACAGGAAGGAAGTTTCCCATCCATCAAGTTTGTCTTGAACATAATCAATAAAAAACTTGAAATAGTCACAGACTGGGGAAGTATTACTAAGGCCATGCAGGAAGCAAAAACCAGATGATATGTGTAGTAGTTAGTCAGTGGGCGTGGTTACAGATCACATGAATGAACATGGCATTGCTAGCATCAAGCCTACACATAATTCACCACAACCCTATACCCTATACCAAGCCCAGCATGTCCTACAAACTACCCTATACCAAGCCCAGCATGT…
Transcript_274	766	ABA2_PRUAR	661	-1	513	688	638	278	80.1 bits (196)	1e-15	56/142 (39%)	72/142 (51%)	21/142 (15%)	7	GO:0009507; C:chloroplast | GO:0016020; C:membrane | GO:0052663; F:antheraxanthin epoxidase activity | GO:0071949; F:FAD binding | GO:0009540; F:zeaxanthin epoxidase [overall] activity | GO:0052662; F:zeaxanthin epoxidase activity | GO:0009688; P:abscisic acid biosynthetic process	0				2	PF01494; FAD_binding_3 | PF00498; FHA	0			FFFALIKHYESNMPYKLIFPQNNLC	AACAGAAATTTGTAGCTGTAGAGAATTATCTGAATCTTACAGGGCAGTGTATTATACAAAATTGACAAATTTGTATAATACACTGCCCTGTAAGATTCAGATAATTCTCTACAGCTACAAATTTCTGTTGTGTAACTTTTCTGTAACTTCAATATTCTGTTTCAACACAATCAATCATGCTTCTTGCAAAACTTGTGTCTCTGAACTTGTGTCTCTTCATTTGTAGAGATGCTTGGAGCAGAACTTTTCACCTTAACTCGAAATGAAACTTTTTTATCACCTTATCAGAGCCAAACACAAGTACATCGAATGGGCGGACACGAGCAGGGTAATCGAATGGGCGGACACGAGCAGGGTAATTTGGAGACCCGGTATCGCTTTCCTTCAATGTCGACGATC…
Transcript_275	1652													0		0				0		0			SLESQLV	TTTCTGAGGAAAATCTGCTGAATGGTGAGAAGCGAGGGGAGGACGAGAAAACGCTTTGTCTCTGAATTCTTTTCGGATGTCCCATAGAACTTCTGCGCAATTCTGCATCGATGGACGCGATCTTCGTACAGGTGCAAGGCATTGGAATGCAAGCTTGAGAACCTTTTGTAACAGCTTTGTTTGAGGCTGAACTTCTCCTAAGCCTTGGATCCATTGAAATCACTTCTTCTCCTTGTTTTAGTAACTGCATTGCCCATTTAATTGTAACTCTCTCATTGAGGGGTTTCTTTGGCTCAACTGGATATCTTCCTGTCATCATTTCAACAAGTAACACACCAAATGAATAAACATCACTCTTTTCAGAGAGTTGCCTTGTTCTCATGTAATCAGGATCCAAGT…
Transcript_276	868													0		0				0		0			SLESQLV	AACGGTTGATGTGACGGTATATTCGTTATTGAAATTTACGCAGGTTTTCTTTTTCGTCTGAAAAATAACAGATCTACCGGAATCCATGGCGGAAGAGCACCGATGTGAAACTCCAGAAGGTCACCGACTCTGTGCTAACAATTGCGGTTTCTTCGGAAGTTCAGCTACCATGAATTTCTGTTCAAAATGTTACCGAGATATTCATCTCAAGGAGCAAGAACAAGCCAAAACCAAATCCACGATCGAAACCGCTCTCTCCTCAGCCTCCTCCTCCTCCGTCGCTACCGCTGCCGTAGTCGTTGAATCTCCGGTTCTGGTACCGTCGATCGAATCTCTCCCTCTCCCTCAACCTCAACCACCGGTACGGTTGGTCGTTTCTGACGCACCAGAATCTTCGAT…
Transcript_277	1792	CRCK2_ARATH	411	-1	191	1123	370	587	228 bits (580)	8e-72	107/180 (59%)	142/180 (79%)	1/180 (1%)	4	GO:0005737; C:cytoplasm | GO:0005524; F:ATP binding | GO:0004674; F:protein serine/threonine kinase activity | GO:0009555; P:pollen development	0				1	PF00069; Pkinase	1	COG0515; Serine/threonine protein kinase	T	PGF	ATCCGATTCACAACAATTATGAAGTCAATGATGTAATGTATGAATGCTTGAAAAGGATGGTGGAAAACAGAAATGAAAGAAGAAAGATTAATGCTCAACTTGAGAAATTCAAATGTAAAGCTGGAACGTTTAGTAGTGAATATGAGAACAAAACTCCAGCTCAATCGCGACAATCGCATGTCAATGCATGTGGAGAATTGCAAATGTTTTCTATACAAAAGAGAAAAAAACTCATGAAACAAATAGCTTCAAGTAATGAACATGATACAAACAAGAGCTGTATTGTACTAGCAATTGACTGTCTCAATACTTAAAAAAAAAACAATGAAAAAATTTCAAAAATGAATCTAATTATGCAGACACAAATTTATACTTCTTGTCATCTTCAATGCCGAATGT…
Transcript_278	1243	CML19_ORYSJ	146	-1	7	559	145	143	103 bits (257)	6e-25	74/143 (52%)	93/143 (65%)	8/143 (6%)	1	GO:0005509; F:calcium ion binding	0				1	PF13833; EF-hand_8	1	COG5126; Ca2+-binding protein, EF-hand superfamily	T	ETST	TGACATAAGAATTTAGAGGTTGAAACATGATACTCATTACATGTAAATGTACATCTCAGTCGCTAAATGTAATTAGGTACAATAATGTACAAAAGAATGAATGAAACCCAGACCAGCCTATAGAGACAGCAGCATATAGTCACTCCATCATGATTCTGAATTCGTCAAAACTAAGCAGACCATCCCCATTCAAATCAAATCTTCCATCAAATCTTCCAATCATCAACTTACATTCATCAATGGACTTTGAATCTCCCAATTTTTTCAACATTCTTTTCAAACTCTTTGGTGTTATGAAGCCACACCCTTCATTATCATACATTTCAAATGCTTCCTTCAAATCCTTCAATTTCTCATCCTCGCTCACTGATTCCATAAGCTTAATCAAATCCTCCAATG…
Transcript_279	1078	ANXD1_ARATH	317	-2	90	777	317	28	277 bits (709)	3e-89	144/253 (57%)	185/253 (73%)	28/253 (11%)	28	GO:0048046; C:apoplast | GO:0005618; C:cell wall | GO:0009507; C:chloroplast | GO:0009570; C:chloroplast stroma | GO:0005829; C:cytosol | GO:0016020; C:membrane | GO:0005739; C:mitochondrion | GO:0005886; C:plasma membrane | GO:0009506; C:plasmodesma | GO:0009579; C:thylakoid | GO:0005774; C:vacuolar membrane | GO:0005773; C:vacuole | GO:0005524; F:ATP binding | GO:0005509; F:calcium ion binding …	0				1	PF00191; Annexin	0			THLLQD	CACACATAAACACCAACATGTATCTCAAGCATCATTATGTCCTAAAAGTGCCAAGAGCATTTTCTCATAGTCACCAGTTGTGTCCTTAACAATGGCGCGATCAAGAGGGACACTATACCTCCTTTGATACTCATCAGCCACAATTTTCGAGTCAATTTCAGCTCTTGTTGCCACAACTCTTGTAAGAGCCCCTTCATCCGTTCCGTTCTTATTGATCGACAGACGAACTATAACTATCTTCGCAAAGTACTTCTCAGGACGAGTCAAGCATTTGACAGTTGATCTCAGCAATGACAGAAACTCATCTTTTGGATTTTCTTTCAGGTCCTTGTTTATATCTTTTCCAAATGCATCCTTGTAGTGATTCAAAGTAGCATTAACTTGTGCTTTGCTCCTTGT…
Transcript_280	587	EXOL1_ARATH	309	-2	79	484	227	2	118 bits (296)	2e-30	72/161 (45%)	90/161 (56%)	12/161 (7%)	6	GO:0048046; C:apoplast | GO:0005615; C:extracellular space | GO:0005794; C:Golgi apparatus | GO:0009505; C:plant-type cell wall | GO:0040007; P:growth | GO:0001666; P:response to hypoxia	0				1	PF04674; Phi_1	0			THLLQD	GACTTGCCACATTTATAATCATTCCATCAAGACCCACATCGTTGTTTGGTGCAATCAATGGTGAACTTTGTGGACCGTATATTGGTTGATGAAATGGCCACGCACACTGACCAGCACATTGAGTTTCTGAATTCCCAACCCAAAGAGTTTCCAACCCAAATGTACGCGTATTTGTGTTGTTTCCCGTTCACGCGTGCACTGTAAGAAGAACCGTGTGTTCCACACCTGCTTGAACAGAAACCGTCAACAGCCACGTCGGAAGCTGTTAGAACAACATTGATTGCGTTTTGTTGTTGTCCTTTAGATGCGAGTTTAATGATTTGGTTGGTTAGATTTGGTTGGTTGTGAGAGATTTTCCTATAGAGTAATTCTCGTCGAGAATTTGAGGACCAAGGGAGA…
Transcript_281	746													0		0				0		0			KKVTLDVMSRFF	GCTGTCTTGTTCCAAGAACCCAACATTGCTTGCATGACCATCAAAGCAATTGAATCTGGATCTTACCAAGATGCACCTTCAAAAGCTACAGCAAATTGTGCAAGGGGAATATCATCATCAAGCATTCGGACCTCAGAACCAGTAAAAAACTGCTGGCTCTTTTTCAACCAACTGAGATGCTGTGGAGGGATTTGTTGACAACAACTTAGTAAAAAATTTTTTCACTTGTCCAACAAAATCTTCATGCTTTACAGCTACAGATGCAGCTATCACCATCCTAGGAGCAGTGTAATGTGTCTGAATGTAGTCCTGCAGATGAGCTTTGGTAATTGTCTTAATGTTCTGAGCAGGACCCAAAATGGTTCTGCCAAGGGGAGTATACTGGAAAGCAGTTGCGTG…
Transcript_282	766													0		0				0		0			LLTKYSRKQYLFTRAIN	AGTTGGCATGGTGAGTCATATACATAATGAGCTGGTTCAGATCAATCCTAACCCAATAATTTAGAATTTATAATTGAATAGATTCTATTCAATTATAAATTCTAAATTATTGGGTTAGGATTGATCTGAACCAGCTCATTATGTATATGACTCACCATGCCAACTATAAACCAACTTATTAGAAACACGAGACAGCCAATACGGACTGTAACAAAATCTCCCGCTCTTCGGGGATGCCCTCAACGCCGAGGAACATGTACTAGGGTGTATGTGCGACTCGTTTAGATCATATACTCAAATTAAAAAATAGATTAATAAGAATTGTATATATACAATTCTATTGTGTATAAAATTTATGCTTTCTCAATTGGTGCAAACCAAATCACCTTAATTTTTTTT…
Transcript_283	1344													0		0				0		0			MLHTHSQT	TTTTTTTTTGCACTGATTAAGCATTATGAGTCTAATATGCCATACAAACTTATTTTTCCCCAAAATAATTTATGTTAGTTAAATGTGTTAGATATTTAGCTAACGTAGGAACTGTAACGAAAACTTGAAAGGGAAAACATTTTAGGAATCAGAGTTTGAGTCATTTCCCCAAAGCAAAAGAAATAATATGGTTTTATGGATCAATCCAAGTTCCATATAACTGGTACATGTATTTGTGTCAGAACTAAGAACTAAAACTTGCAAGGGTCTGAACAATAGTTTTATGCCATGGATTGGAGAGATGCTCCAATGCTCCACAAGGTTATCAATTGGTCCAACATGAGTCACTGATGCTTGTACAAAGATACGCCAAGTATCGCCACCATTGCAAGTCGCCCG…
Transcript_284	1130	PMTT_ARATH	360	-2	41	670	276	2	261 bits (668)	3e-82	144/240 (60%)	180/240 (75%)	21/240 (9%)	13	GO:0005768; C:endosome | GO:0005794; C:Golgi apparatus | GO:0000139; C:Golgi membrane | GO:0016021; C:integral component of membrane | GO:0005802; C:trans-Golgi network | GO:0005774; C:vacuolar membrane | GO:0008168; F:methyltransferase activity | GO:0008757; F:S-adenosylmethionine-dependent methyltransferase activity | GO:0007155; P:cell adhesion | GO:0010289; P:homogalacturonan biosynthetic pro…	0				1	PF03141; Methyltransf_29	0			VTTTCSFSGV	TCGCTCGAATCCCAGCTTGTCTGAAGGAAGATTCATTTCTAAGTCCAATCATTTAAGCAATCTGATGTGAGTAGTCTTCAACTCCATCAAACATATGCGAGGCTGAACGAAAGGAAATCTGTTCTTCATCCAACATCATCATCCTTTTGGTCAAGCTTCCAGAAGAAAGAACCTCTTGGGCAGTGATTTTTACATTAGCAACCCAAATAACATCCTTTCCAGTAGGCCATCTAAGAGGAACTTTGTAATTAACTGGCGGCAGAACCAAACAATTTTGCCTCTGCTCATACTCACATTTCCTTTCAAACTCATTTCCATCAGAAACATTAAAACAAGGAACAAAGTTTTCCAACTCAGAAGAACAAGTTTCCAATTCTTTCCACCTTGAAGCACCCCTAG…
Transcript_285	1402	PMTT_ARATH	360	-1	41	670	276	2	261 bits (668)	6e-81	144/240 (60%)	180/240 (75%)	21/240 (9%)	13	GO:0005768; C:endosome | GO:0005794; C:Golgi apparatus | GO:0000139; C:Golgi membrane | GO:0016021; C:integral component of membrane | GO:0005802; C:trans-Golgi network | GO:0005774; C:vacuolar membrane | GO:0008168; F:methyltransferase activity | GO:0008757; F:S-adenosylmethionine-dependent methyltransferase activity | GO:0007155; P:cell adhesion | GO:0010289; P:homogalacturonan biosynthetic pro…	0				1	PF03141; Methyltransf_29	0			FSSSRITGISKSINFELLGCI	TCGCTCGAATCCCAGCTTGTCTGAAGGAAGATTCATTTCTAAGTCCAATCATTTAAGCAATCTGATGTGAGTAGTCTTCAACTCCATCAAACATATGCGAGGCTGAACGAAAGGAAATCTGTTCTTCATCCAACATCATCATCCTTTTGGTCAAGCTTCCAGAAGAAAGAACCTCTTGGGCAGTGATTTTTACATTAGCAACCCAAATAACATCCTTTCCAGTAGGCCATCTAAGAGGAACTTTGTAATTAACTGGCGGCAGAACCAAACAATTTTGCCTCTGCTCATACTCACATTTCCTTTCAAACTCATTTCCATCAGAAACATTAAAACAAGGAACAAAGTTTTCCAACTCAGAAGAACAAGTTTCCAATTCTTTCCACCTTGAAGCACCCCTAG…
Transcript_286	1442	CLPR1_ARATH	387	-2	181	1240	335	779	211 bits (537)	3e-61	99/155 (64%)	123/155 (79%)	1/155 (1%)	7	GO:0009507; C:chloroplast | GO:0009941; C:chloroplast envelope | GO:0009570; C:chloroplast stroma | GO:0009534; C:chloroplast thylakoid | GO:0009840; C:chloroplastic endopeptidase Clp complex | GO:0009532; C:plastid stroma | GO:0004252; F:serine-type endopeptidase activity	1	K01358;	ATP-dependent Clp protease, protease subunit [EC:3.4.21.92]	ko04112; Cell cycle - Caulobacter | ko04212; Longevity regulating pathway - worm	1	PF00574; CLP_protease	1	COG0740; ATP-dependent protease ClpP, protease subunit	O	SFSASESWSINSKGNSLESSFFSSSHKLSNHIPVLINI	CCGGGCTTTTAAACATCTTTCATAAACTTAAATTAGCTTAAATTTATCCATGGATGTCTATAAACTTGTGAAGATAAAAACGAATCTAAACTTAGAACCGGCCCTCTATGTTACAAACATAACACATTCGCATTCAAATGTCGGATACTACTGTGGCACATAACATGGTTTGTTTCCTTGCTTCAGCTTATTACAGTCAATAAATAACTCGTCCAGGGGGACGACAATACGGGTACAGGGTGTGCGCATTAGGCCTCCACCCAATTATGTATTAAAAAAATTAAACAAAGGTATCGAATGTTCTAATGCAGCCATCATATCATGTTCATCACATTGATAACGGTTTGATATTTACAACTTAAGAAAATAATCCCCTAGGCCTAGTAGTTTTCTTTAGTT…
Transcript_287	711	MLP28_ARATH	335	-3	32	550	133	245	71.2 bits (173)	6e-14	38/103 (37%)	57/103 (55%)	2/103 (2%)	2	GO:0006952; P:defense response | GO:0009607; P:response to biotic stimulus	0				1	PF00407; Bet_v_1	0			SFSASESWSINSKGNSLESSFFSSSHKLSNHIPVLINI	GAAACATCAACATAACCCAACAAACGTACACAACAATATGCCAATACAAACAGCACACTTATTTATGCCAACCTCATATAGTTGCATTAAGCCATTAATACTTATTTGTTTATGATTTATAGAGCGACCCTTGCCTTGCAAAGATGAGAATCAATATCTTGAGTGTTTTTGCCAAACAATTCCATCCATCCATTTGGTGGAAGAATATCCTCCTTGGTTTTCTCAAATTCAACAGTCCATTAGCAGCAGCAGTCCCATTAGGCTTAGTAATTACTTGAAGGACAAGCTTAAAGGTCTTATAGTGTTTATCAATATCTCCACCAAACAGCTTATAGGTGATTCTTTTCTTCTGTTCATCAATTTCTTCAATACTTTCATAACATGTTTGTATCTTACCAT…
Transcript_288	1226													0		0				0		0			R	ACCCACCTTCTGCAAGACTAATAGTTTACCTTGTATTATTATTTCATCTTCGATTAATAACCGTTTTGGACTATCAACTAGTATTCTTAAAACACCAAATGTTAACTTTAAAAGAAAATATAAAATAAAGAAAGTACACGAAATAGACTCTAAAAATAGAAGAAGAAGTGCCAATCCTACTAATTTTACCGAACTAATACTAGCTATGTAGAGTAGAAAATGCATAGTGAGAATGTATTCATTTAGGATGTCCCAGTAGACATTCTATGACATGAACATGTTCTATACCCTATCTACATCCTACAATAACTACTACGCACATGCTAACTAATCCTAGAAACAGATAAAACATACATTCACCTTTGGGTTCCATCCACTTCATATAGGGATGTACCAAAA…
Transcript_289	1256													0		0				0		0			NQREFCQQRLPLGSHSQLAQLPPYEDPMEFLETVQQFACLQEINCLRRKLL	ACCCACCTTCTGCAAGACTAATAGTTTACCTTGTATTATTATTTCATCTTCGATTAATAACCGTTTTGGACTATCAACTAGTATTCTTAAAACACCAAATGTTAACTTTAAAAGAAAATATAAAATAAAGAAAGTACACGAAATAGACTCTAAAAATAGAAGAAGAAGTGCCAATCCTACTAATTTTACCGAACTAATACTAGCTATGTAGAGTAGAAAATGCATAGTGAGAATGTATTCATTTAGGATGTCCCAGTAGACATTCTATGACATGAACATGTTCTATACCCTATCTACATCCTACAATAACTACTACGCACATGCTAACTAATCCTAGAAACAGATAAAACATACATTCACCTTTGGGTTCCATCCACTTCATATAGGGATGTACCAAAA…
Transcript_290	1055	1433_PEA	260	-3	50	972	190	556	249 bits (636)	4e-79	125/141 (89%)	129/141 (91%)	2/141 (1%)	0		0				1	PF00244; 14-3-3	0			FFFLKIEIIDFYKEYFLYLVLEIALVNITLSSKHF	AAAAAAGTTACTCTTGATGTGATGTCACGATTTTTTTAGTGGGCATCCCTAGATTATAACTTCCCGAGATTATAAAGCTAAATTGATTACTAGAAAGGGAATCTTAAATTTCCAATTCCATATAATAAAACTTCAGTGTCCTCAATAAAATAGGCAATAATTTGTAAAACACTTAAAAATGGAAGGACAAACTAAAACAGCCCAGGACTCCAGAACCCAACAGCAGACATGAATGCCTAAAATCTCAAACCCATAGAGATTGGCAACAAAGCACCTTCTTCCTTCATTCATTAACTTATAGAGGAGAAGTTTGATTCTAATAGGCAGTTGAATTTGTTTACTGTTGTTCATCTGCTTTTGGGGCTGCTTCTTTAATTTCATCGGCACCATCATCCTGCA…
Transcript_291	815													0		0				0		0			EQVLETTPNLMCELEAVPMN	CTTTTGACAAAGTACTCGAGGAAACAATACTTATTTACACGTGCAATAAACTAACATGAGAGGAATGCGGTCATTCTTTCATGCCTAAGGTCATAAGGTTTAAAAACTTACTCCCATGGTACATCTCCGACAAGCATCCAGTCACCGTCTTTATCTTCATAAGTGACCACATATTCAGAACCATGCAGGAAGTCCTTCAACTTGCTCTCACTCAACATTTCTCTTCCCGGAGCTCCATGAGAACCGCATTGACCTAAGGTAAAACAGCTGAACATCTTGATGACGTCGTACACCGAGTGTAGTAAAAAAATAGTGATCACAAAATTCATTTTAACATTCATTAGCAGTAAATAATTTGTTAAAAGTAAATTAAAGTTGTAAAAGATCTCACCTAAGGTA…
Transcript_292	1158	SCRK4_ARATH	326	-2	89	767	284	150	321 bits (823)	2e-127	157/206 (76%)	180/206 (87%)	10/206 (5%)	5	GO:0005524; F:ATP binding | GO:0008865; F:fructokinase activity | GO:0004747; F:ribokinase activity | GO:0006014; P:D-ribose metabolic process | GO:0019252; P:starch biosynthetic process	1	K00847;	fructokinase [EC:2.7.1.4]	ko00051; Fructose and mannose metabolism | ko00500; Starch and sucrose metabolism | ko00520; Amino sugar and nucleotide sugar metabolism | ko01100; Metabolic pathways	1	PF00294; PfkB	1	COG0524; Sugar or nucleoside kinase, ribokinase family	G	FFFFFRQIK	TTGCTCCACACGCATTCGCAAACTTAAGCACTTCTCTTAACCTCGGTTCATCCTGCAATTAATTCATAAAAACAAATTAATCAAACATCAATTAAATAAAAATCAAACAGATCTTTGTAATTTTTGTCGCGGTAGCTATAAGCACTCACTTCTAGTATAGACTGATCATCAACAATCTTAGCCAATAAAGCACCAACAAAGGAATCACCAGCACCAGTTGTATCAATTGTATTCACATGGAATGCATCTACTGTTCCATGGAAATTCTTAGTGTAATACTTTGCACCGTGTTCGCCGAGGGTGACAAGGAGCAACTTCAAATTAGGGTGCCACAATGTCAAGGCAGTCTCATCATCAATCTTGTCACTTCCAGTCAAAAACTCCAGCTCGTTATCACTA…
Transcript_293	259													0		0				0		0			VFSIFRISSHKNVTKVLSHLSKYKNVTIVLSHLSKLTHS	GTAACCACCACCTGTAGTTTTTCTGGCGTCTGAGTCACCATAATAGTTGTGTCAACCGCTAGTTTTTCTGGTGTCAGAGTCACCATAATCACCACCACAGAGTCACCATAATCACCACCACCGTAACCACCACCTGTAGTTTTTCTGGCGTCTGAGTCACCATAATCACCACCACCGTAACCACCACCTGTAGTTTTTCTGGTGACTAAGACACCAGAAAAACTACAGGTGGTGGTTACGGTGGTGGTGATTATGGTGA
Transcript_294	1204													0		0				0		0			YSDIQIG	TTTTCTTCATCCAGGATAACTGGTATATCAAAATCAATTAATTTTGAGTTGTTGGGTTGTATCTAATTCTTTCTCCAAAGGATAACTGGTTTTTTAGTTGCAATTTCTAGTTCCTTTTTGGTTGTATCTAATTCTTTCTCCAATTCACCTTTCGAAGTAGTTGCAATTTCTAGTTCCTTTTTAGTTGTATCTAATTCTTTCTCCAATTCTTTCTCCAATTCACCTTTCGAAGATTCAAGCACTTGTAGCTTCGATTTCAATTCGTTTATGTAAGAAATCGCGTCACCGAGAAGGGAAGCTTTGTCCATTTTAGAAACATTAGGAACCACTGCGCGTAAAGCGTAGAATCTCTGATTCAATTTCTCTCGTCTCTGTCTCTCTGCTTCAACATGGTTCAGA…
Transcript_295	426													0		0				0		0			VGDSGEVVTPFVQXXXXXTRNFATLGPLL	AGCTTCTCTGCGTCCGAGTCTTGGAGTATCAACAGTAAGGGCAATAGCCTTGAATCCAGCTTTTTCAGCTCTTCTCACAAGCTGAGCAACCACATTCCTGTCCTTATAAATATATAAGGACAGGAATGTGGTTGCTCAGCTTGTGAGAAGAGCTGAAAAAGCTGGACATATAGCTGGAAAAAGCGAATTCCAGGTCCTGTTGAAGCCACTTCTTCACACTTGAAGTGGCTCATGATGACAAAGTCATGATTGTTCCAGCAGCTGATGCAGCTCTTGCTGTTGCATACTCTCCCTCAGGATGAGCCATTTTCTGAAAGGCAGTTGGAGCAATCATGATTGCACCAACTGCCTTTCAGAAAATGGCTCATCCTGAGGGAGAGTATGCAACAGCAAGAGTGC…
Transcript_296	663	GOX_SPIOL	369	-3	27	502	115	209	138 bits (348)	6e-60	80/98 (82%)	85/98 (87%)	9/98 (9%)	6	GO:0005777; C:peroxisome | GO:0010181; F:FMN binding | GO:0052853; F:long-chain-(S)-2-hydroxy-long-chain-acid oxidase activity | GO:0052854; F:medium-chain-(S)-2-hydroxy-acid oxidase activity | GO:0052852; F:very-long-chain-(S)-2-hydroxy-acid oxidase activity | GO:0009854; P:oxidative photosynthetic carbon pathway	0				1	PF01070; FMN_dh	0			CHLNWLLLGALLMTLDEIHCRKLDCL	AGCTTCTCTGCGTCCGAGTCTTGGAGTATCAACAGTAAGGGCAATAGCCTTGAATCCAGCTTTTTCAGCTCTTCTCACAAGCTGAGCAACCACATTCCTGTCCTTATAAATATATAAGGACAGGAATGTGGTTGCTCAGCTTGTGAGAAGAGCTGAAAAAGCTGGACATATAGCTGGAAAAAGCGAATTCCAGGTCCTGTTGAAGCCACTTCTTCACACTTGAAGTGGCTCATGATGACAAAGTCATGATTGTTCCAGCAGCTGATGCAGCTCTTGCTGTTGCATACTCTCCCTCAGGATGAGCCATTTTCTGAAAGGCAGTTGGAGCAATCATGATTGGCATGGATATTTTGAAGCCGAGGACAGTAGTAGTCAGGTCTATCTTGCTCACATCGATAA…
Transcript_297	317													0		0				0		0			KSDALTSELSGLSEQKLCIDQNF	TAATAATAATGCACATAAACATATTAATTAAAGGATAACTAATAATTTACATAAAATATAATTTATGTAAATTATTAGTTATCCTTTAATTAATATGTTTATGTGCATTATTATTCTTTATCAAATGTAAGGATTAATGTGAGAAGTGTAGTCACGAATTCCTGCTCCTTCCCAACCCATCCATTCTTCCCAATAATGCCAACTTGGATCATTCTTTCCTCTAAAGAATTCATCATCATAAGAGATCTTCTTCTTTTTTGGCCTTTTTTGGTTTTTCTATCAAATTTGACATCGCAATATCATAAGCCTCATTGATT
Transcript_298	959	PBP1_ARATH	127	-3	19	726	124	385	128 bits (321)	2e-34	66/115 (57%)	83/115 (72%)	10/115 (9%)	2	GO:0005509; F:calcium ion binding | GO:0009733; P:response to auxin	0				1	PF13833; EF-hand_8	1	COG5126; Ca2+-binding protein, EF-hand superfamily	T	PSKLQIGLTLH	CGTTAGTGGTGGAGTAGTGAAATGGAACAGAATTCTCTATGCTCTGTCCCTAGATTGCATCCCTAATGAATCATCATCAGTTTGCATTACAATTCTCCCATTCGATTTCCCCCGTTCGTATACATATAATCAAAGCTCTGGAACTTAAATTTCACAATTTTACAATTGATTAAGAGATCAACAACCTACTAACCAAAAATAAGAAGCGCTTAATCGCCGCTATGATATGCAATAAATGAAACTATATCCAAAAAATAGTCAATCAATTCCAATATATTCAAATACGATGAATTACAACAGCATAAAGTAAGAGGGAAAACATCATGAATTGTTGTTTGTTAAATTGTTACAATAAACTAGAAAAAAAGAATCATTATTGTAGTCAAGTTCATGTTGCAG…
Transcript_299	776	EIF3F_ARATH	293	-2	3	589	200	2	302 bits (774)	9e-101	144/200 (72%)	172/200 (86%)	6/200 (3%)	15	GO:0005737; C:cytoplasm | GO:0005829; C:cytosol | GO:0016282; C:eukaryotic 43S preinitiation complex | GO:0033290; C:eukaryotic 48S preinitiation complex | GO:0071541; C:eukaryotic translation initiation factor 3 complex, eIF3m | GO:0016020; C:membrane | GO:0005634; C:nucleus | GO:0003743; F:translation initiation factor activity | GO:0031369; F:translation initiation factor binding | GO:0009793;…	1	K03249;	translation initiation factor 3 subunit F	ko03013; RNA transport	2	PF01398; JAB | PF13012; MitMem_reg	1	COG1310; Proteasome lid subunit RPN8/RPN11, contains Jab1/MPN domain metalloenzyme (JAMM) motif	O	FFFIKLWFHY	AATCAGAGGGAATTTTGTCAACAGCGGTTGCCTTTAGGGTCTCATAGCCAACTCGCTCAGCTTCCACCATACGAAGATCCAATGGAATTTCTTGAAACTGTGCAGCAATTTGCTTGTCTCCAAGAGATAAATTGTTTGAGACGTAAGCTTTTATGATACTCCCTCCGGTTGTGAATCCTGTATCAACAGTCAAATGTATGGGATTGGGAACTTCTCGAGAATAAAATTCATGGATCAATGCACTTCCACCAGTTACTCCAAGTCCAGTTGAATACCATCCAACTATGATTTCCTTTTGGTTCACTTTTTGGTGTGACAATAACATATTATGGTGGTACTCAATGTCCAAAGCAACCTGATCTACGGACTCGTTGCGAGGAACGGCATATGAATTACGGA…
Transcript_300	323													0		0				0		0			NTVDMVVLPTTVTDNIKILMNKFHE	TTTTTTTTTTTGAAAATTGAAATAATTGATTTTTATAAAGAATATTTTCTTTATTTAGTCTTAGAAATAGCACTGGTCAACATAACCCTTTCTTCCAAGCATTTTTAGATGTTAACGGGCCATCCTTCAAGAAACTACTTCGACTAATAGTTTGTCCCAAATTTTTGCCCCATTTACACAAAGAAATAGTTACAGAATAAATTAATTAGCAAGCATAGGACTAAATATTAAAATGACACAAACACAGATAGTATATGACATAAACAATCTGTGTTTGTGTCATTTTAATATTTAGTCCTATGCTTGCTAATTAATTTATTCTG
Transcript_301	361	EMC4_XENLA	180	-1	63	322	167	5	80.5 bits (197)	3e-18	41/106 (39%)	64/106 (60%)	1/106 (1%)	2	GO:0072546; C:ER membrane protein complex | GO:0016021; C:integral component of membrane	0				1	PF06417; DUF1077	0			HSKTLPHLPRFYQCLLSMPLSLRH	GAGCAGGTGCTAGAGACGACACCCAATCTGATGTGTGAGTTGGAAGCAGTCCCAATGAATTGAGCTTCCAAACACCTAGTGCCATGCCTCCCAAATTAAGGGCAATGAATAACAACTTAGGCCCAAGAAGGTCCACTTTAGCGTCTTTGTAAGGTTCAAACATCTTTCCAACAGTTTGTAAGGCACTGATGGGTTGCCAAGGAGCCGAGAAGGTAATCCCAATGCTAAACAAGTGAACAGTGTTCCCAGCCATCCACATCATAAATCCCATCATCAACAAATTCTTAAAAGGAGCTTGTGCAACTTCCCAAGCTTTCTGAGACTTCCAACTGGATACAGAATCCAGTTGGAAGTCTCAGAA
Transcript_302	929	RS15_ORYSJ	154	-3	1	816	117	466	201 bits (511)	5e-70	100/117 (85%)	108/117 (92%)	0/117 (0%)	5	GO:0022627; C:cytosolic small ribosomal subunit | GO:0003723; F:RNA binding | GO:0003735; F:structural constituent of ribosome | GO:0000028; P:ribosomal small subunit assembly | GO:0006412; P:translation	0				1	PF00203; Ribosomal_S19	1	COG0185; Ribosomal protein S19	J	FFFFGHNINLN	TTTTTTTTTTTTTTTAGACAAATTAAATGACTCACCTCACAGAATGATCAAAATATAACAGAAACGAGTCTGAACTCACCTCACAGAATGATCTAAATACTTAATTATTCAGAGCAATTGACAAATTCTCTTACACATTCAGTATCATTGCATAAGAATAACTTAAGACAAGCAAAACATAAGCCTGAATGTTGAATCTCAATAATTAAGTCATTAACAAAACATTGTTTATACTAACAAGCACTCAAAATAAAATGCACTAAACATAACAAACAAAATCATCTCAGGTTTTTTCCTTCAAAATAAACTGCAAAATACAAGTGTAGCCCCCAAAAAGAACAATTCACTTGAGAGGAATGAACCTGGAAGAGTGAGTAGCACCAATACCGGGTCTACCAT…
Transcript_303	810	ERF1_TOBAC	236	-2	126	788	236	465	59.3 bits (142)	3e-09	51/113 (45%)	64/113 (57%)	7/113 (6%)	6	GO:0005634; C:nucleus | GO:0003677; F:DNA binding | GO:0003700; F:transcription factor activity, sequence-specific DNA binding | GO:0006952; P:defense response | GO:0009873; P:ethylene-activated signaling pathway | GO:0006351; P:transcription, DNA-templated	0				1	PF00847; AP2	0			RARPLATILFAACRTT	GTGTTTTCCATTTTTAGAATTTCCTCTCACAAAAATGTCACTAAAGTCTTATCTCATTTATCAAAATACAAAAATGTCACAATAGTCTTATCTCATTTATCAAAATTAACTCATTCATAATGTTAACTCATTCATAATGTTGATCAAACAAATAAAACAAATCCTTTATTCACAAAGCTACATTACATAATAACCCCATTCATTCACTAATCACTATTTCCCAAACTTCATAGTTTCCTTTCTCATTTTTCACATTTTGTTTTCTCTCCCGCATTTTTGTCTTCTCAAGAGTCACATTTTGCTACATTTTCTATCTATAATTTGTTCCAAAAATGTGCCACAAAAGAAAGGGTAGTGCTATACACTTACACACATGTCTTCGGATAATTACAAATTGCA…
Transcript_304	1095													0		0				0		0			RARPLATILFAACRTT	TATTCTGATATTCAAATTGGATAGAAATGAAATTGGAACGGTGGATCTTTTTTTCTTTTGAATACCTTTTTGGTTCTAACTCTGCACGAATCTGTTGATATTTCGGATAAAATCTTATTGTTCGTAGGAATCAATTGCTACTCCTATCCTCCAGTGGAAGGGCTTATTCTATTCTAAGTTCCTTCCAACATACAAATTTGATCTTTTCTTGTATTCGGAAAAAATCTATTTTTAAGTCATTTGACTTAAAAATATATTTTTTCCGAATACAAGAAAAGATCAAATTTGATTTCTATTATTTCGTGAAGGTATGTCTATCAAAAGAAGAGAAAAATCCAGAAAAGAATGACTTTGAGTATCAAAAATTTGGTTTTCGTCAAAAATTTGGTTTTCATATCT…
Transcript_305	258	YCX91_PHAAO	91	-1	1	237	73	4	99.4 bits (246)	1e-26	54/80 (68%)	60/80 (75%)	9/80 (11%)	1	GO:0009507; C:chloroplast	0				0		0			DDGDQR	GTTGGAGACAGCGGGGAAGTCGTTACGCCATTCGTGCAGGNNNNNNNNNNNNNNACAAGGAATTTCGCTACCTTAGGACCGTTATTGTAACGGCGCCGTAACAATAACGGTCCTAAGGTAGCGAAATTCCTTGTCGGGTAAGTTCCGACCCGCACGAAAGGCGTAACGATCTGGGCACTGTCTCGGAGAGAGACTCGGTGAAAAAGACATGTCTGTGAAGATGCGGACTACCTGCACCTGGACAGAAAGACCCTATGA
Transcript_306	415													0		0				0		0			FFFVIYLDIYAIL	TGCCATTTGAACTGGCTCTTGTTAGGAGCATTATTGATGACTTTAGATGAGATTCATTGCAGAAAGCTCGATTGTTTGTGAGCCTTTACTAAAAAAACACAACGTTTTTATTTTAAAAATAACCCTTAATGTGAACTGCGCTCACAAACAATCGAGCTTATTGCAATAAGCTCGATTGTTTGTGAGCGCAGTTCACATTAAGGGTTATTTTTAAAATAAAAACGTTGTGTTTTTTTAGTAAAGAAGCAAAAGAGTGGTCAGGCTCGAGCTTTTCTGTATGCAACATTATCTTATTTTGATATCGAAGACTGACTTGTTTTCCATTAGACAGCGGAAGATCCTTGTGACGTAATTTGTTTGCATTATTACTACTTAGAAATAGAGCTCTCCTTAGTAAGA…
Transcript_307	400													0		0				0		0			FFFVIYLDIYAIL	AAAAGCGATGCTCTAACCTCTGAGCTAAGCGGGCTCTCAGAACAAAAATTGTGCATTGATCAGAATTTTTGACTACCTAAACTACCGGGATCCTAGTTATTAACTATTTACTATTAGCTCTATCATAACATAATTTCATTACACAAACAGGATCCTGTTTGTGTAATGAAATTATGTTATGATAGAGCTAATAGTAAATAGTTAATAACTAGGATCCCGGTAGTTTAGGTAGTCAAAAATTCTGATCAATGCACAATTTTTGTTCTGAGAGCCCGCTTAGCTCAGAGGTTAGAGCATCGCTTTTGTAATGCGATGGTCATCGGTTCGATTCCGATAGCCGGCTTTTTTCTCTAGTATTTTTTTTTTCATTTTTGACAGAAGGGATAATCTCTCTTTTTTT
Transcript_308	1023	HEM11_CUCSA	552	-3	136	952	444	2	463 bits (1192)	8e-159	250/317 (79%)	275/317 (87%)	8/317 (3%)	5	GO:0009507; C:chloroplast | GO:0008883; F:glutamyl-tRNA reductase activity | GO:0050661; F:NADP binding | GO:0015995; P:chlorophyll biosynthetic process | GO:0006782; P:protoporphyrinogen IX biosynthetic process	1	K02492;	glutamyl-tRNA reductase [EC:1.2.1.70]	ko00860; Porphyrin and chlorophyll metabolism | ko01100; Metabolic pathways | ko01110; Biosynthesis of secondary metabolites | ko01120; Microbial metabolism in diverse environments	3	PF00745; GlutR_dimer | PF05201; GlutR_N | PF01488; Shikimate_DH	0			SGNQNLIITLTEIIY	CCCTCCAAGCTTCAAATTGGTTTAACTCTTCATTAATGATCACCTGTGCTTCCCTTGCTTTTCTTAGCCGATCCTCTTTGTTTGCAGCCACAACCTCTTTAAGGTCGTCAACATTGTAAAGTCGCACAGATTCAATCTCTGAGACACACGAACCAATATTCCGAGGAACAGAAATGTCAATGAAAAGGCGATAGCCTCCAACATTTTGACTTGTTTGAGGAAGGTCCTTGACGTCGTCTTTCATGAATAATGGGGTTTCTGATGCTGTACTGGTGAAGATTACATCTGCTCCACCAACACAGGAGAGCATTTCTGAAAGAGGTTTGTGAATTATTTCAATATCCTTCAAATCTTCGCGTATTGCTGCGACTCTTTCCTCAGTTCTATTGACAACAACCA…
Transcript_309	1924													0		0				0		0			KKKKRNQKPTTLKCFSTTQNF	TTTTTTTTTATTAAACTATGGTTTCATTATTAAATTAGGAATTAAAAAACTATATAACAAATAGATTACAATATAATTGAGCTAACCGTGAAACATACAAAAGCTCTAGAAATCCAAGTTATTTGACTGTTACAAACACTAAGATCCAATTATTCATAGACATAGGCCCTCTCAACAAGCAAAATGTCCATGAGAAATTTGGTTCTGAAACGTTATTCTATAGTAAGATATGTACAATTTATTTGGTAACACTTCATGGTATGCGACCATTGCATTTTAGTACATTCAGCTTTGTTCTCTCAAGGATGCTATATCTGGATTTTGCAATGTGGCATGTCATGTAGAGAGCATAGACGTAGACCGTTGGGGAAAAGCCGTGGTTGTTATAACACGGGTAAC…
Transcript_310	456													0		0				0		0			TDIFGGSCDFSFVCC	AACACGGTGGACATGGTGGTGCTTCCAACAACGGTAACTGATAATATCAAGATTCTCATGAATAAATTTCACGAATAAATAATATATTCGTGAAATTTATTCATGAGAATCTTGATATTATCAGTTACCGTTGTTGGAAGCACCACCATGTCCACCGTGTCCACCACGGTAACCACCACCACCGCCATTATGGTAAACACCTCCACCATTGTAGCCACCAGCACCATTATGGTAACCGCCACCGTTGTTGTAACCACCTCCACCATTGTGGTAGCCACCTCCATTGTTATAACCACCTCCACAATAGTGGAGGTGGTTATAACAATGGAGGTGGCTACCACAATGGTGGAGGTGGTTACAACAACGGTGGCGGTTACCATAATGGTGGTGGTGGCTACA…
Transcript_311	1096	PPA3_ARATH	366	-3	61	875	227	372	256 bits (654)	1e-103	115/168 (68%)	141/168 (84%)	1/168 (1%)	4	GO:0005576; C:extracellular region | GO:0005773; C:vacuole | GO:0003993; F:acid phosphatase activity | GO:0046872; F:metal ion binding	1	K01078;	acid phosphatase [EC:3.1.3.2]	ko00730; Thiamine metabolism | ko00740; Riboflavin metabolism | ko01100; Metabolic pathways	1	PF00149; Metallophos	1	COG1409; 3',5'-cyclic AMP phosphodiesterase CpdA	T	KKRIFC	CATAGTAAAACTTTACCCCATCTCCCCCGTTTTTATCAATGTCTCCTTTCCATGCCTTTGAGCCTCCGCCACTAGTTAGGAACTGTATTTGGCTGCTGGTGCTACTTATGTGTTCCAAGCAATGGTCGTGCCCATTCATGTACATGTCAACATTGTTGGCCTCAAGGATTGGGAGGAGGTGTGTTACGAGCTCTTTGGTGTCGCCGTGATGCCCTATGCTTCGTACAGCATGATGTCCCACAACAATCTTCCACTTGGCAGTAGAATCCCTTAATGCTGTTTCCAGATCCTTTGTTTAGAATTAAACACACAAAAAAAAGATTATTAGATCACCCTTTAGCTTTTACAATTTCTGTGATGAGGAGACTTACCTTCAAGAGGTTTGATAAATATTTCTTC…
Transcript_312	417													0		0				0		0			FFLNHKQISFTNNIK	TTTTTTTTTTTTGGTCATAACATCAACTTGAATTAACATGACATGAAGAATGCAGTCCATAGCAAAGCGGCGTGTTAATGTTTACCAACCAAGACTAGAAGACAAGCTTCAACATTTTAAGAGTAAACATAACATGACAAGTATCAATAACAAGAACCTGGCAAAACATAGACACAAGGAGTAAAATCATATCTTTAACACACCCTCCATGTCCAATATTTCCTATACAAATCCTGTAGGATATGACATAACCTACGCGGAGCACAAAGAACAAGCAGTTGCATGAAAATCTTTAAAGGATATCCTTAAAAGATTTTCATGCAACTGCTTGTTCTTTGTGCTCCGCGTAGGAAAGGATATCCTTAAAAGATTTTCATGCAACTGCTTGTTCTTTGTGCT…
Transcript_313	1555													0		0				0		0			FFLNHKQISFTNNIK	CGAGCAAGACCGTTAGCCACGATACTCTTTGCTGCCTGTCGAACAACATAGGCGGCACTTCTGTCGACCTTAGTTGGATCCTTGCCAGAGAAGGCACCTCCACCGTGGGCCTCCACCGTGGGCTCCCCAACCTCCATAGGTAGGTATCAATGATGATCTTTCTTCCGGTGAGACCAGCGTCACCGTGGGGACCTGGACCTCCAATGACGAAACGGCCAGAGGGGGTGAGGTGGAAGATGGTCTTCTCGTCCAAGTACTTCTCTGGGATAACAGGCTTGACCAAGTACTTCTCTGGGATAACAGGCTTGATAACATGCTCCTTAAGATCAGCCGCGATCTGGTCGTTGCTAACAGTCTCGTCGTGCTGAGTTGAAATGAGGACAGTGTGGACACGAACCG…
Transcript_314	1330													0		0				0		0			FFT	CGAGCAAGACCGTTAGCCACGATACTCTTTGCTGCCTGTCGAACAACATAGGCGGCACTTCTGTCGACCTTAGTTGGATCCTTGCCAGAGAAGGCACCTCCACCGTGGGCCTCCACCGTGGGCTCCCCAACCTCCATAGGTAGGTATCAATGATGATCTTTCTTCCGGTGAGACCAGCGTCACCGTGGGGACCTGGACCTCCAATGACGAAACGGCCAGAGGGGTTGAGGTGGAAGAGAGATGGTCTTCTCGTCCAAGTACTTCTCTGGGATAACAGGCTTGATAACATGCTCTCCTTAAGATCAGCCGCGATCTGGTCGTTGCTAACAGTCTCGTCGTGCTGAGTTGAAATGAGGACAGTGTGGACACGAACCGGAACCATAGCACCGTTCTCATTGT…
Transcript_315	712	SPT51_ARATH	1020	-3	417	668	581	174	247 bits (631)	4e-74	137/165 (83%)	150/165 (91%)	0/165 (0%)	7	GO:0005634; C:nucleus | GO:0005840; C:ribosome | GO:0003735; F:structural constituent of ribosome | GO:0032784; P:regulation of DNA-templated transcription, elongation | GO:0006357; P:regulation of transcription from RNA polymerase II promoter | GO:0006351; P:transcription, DNA-templated | GO:0006412; P:translation	1	K15172;	transcription elongation factor SPT5		3	PF00467; KOW | PF03439; Spt5-NGN | PF11942; Spt5_N	1	COG5164; Transcription elongation factor	K	WE	GATGATGGCGATCAAAGATGAACAAGATTCCTCTGTATATGTGCTCCACAGGACTCTGCAGGGACCATCAACTATCTTCACAACATCTTTTGATGATATTGTATTTTTAAACCTATCCTGCACATTTATTTTCTTCTCTATCTTACACTTGATCTCTCTTAATTTAACAAGCACAACTTCAGGTCTGTCAGGAACCCCCTTAAGAACACCCCCTTAAGAACCTGAAATGCCTCACTCTCTACACGGATTATCACACCAAAACTCAAATTATCTAGCAATACAAGATCACGAAGTTCATAGTCCCCAATTCTAGTCACACCGGTGGTTACTTCCGAACTCTCTACAACATCATCTGCAAACACACGGATATGCTCCTTTGTGGTATCAGATATTAAGATC…
Transcript_316	633	RK33_CICAR	66	2	8	356	66	523	103 bits (258)	4e-27	52/59 (88%)	54/59 (92%)	3/59 (5%)	4	GO:0009507; C:chloroplast | GO:0005840; C:ribosome | GO:0003735; F:structural constituent of ribosome | GO:0006412; P:translation	1	K02913;	large subunit ribosomal protein L33	ko03010; Ribosome	1	PF00471; Ribosomal_L33	0			MQLQKGGTWVSYDSSQNLLSGAGDKDEDIIF	TTTTTTTTTGTAATATATTTGGACATATATGCTATATTATGATATATGCATATAATTTCATGTTCTAGAATGTTATTTATAGAATTATATATAATATAGATCAGAGAATTTATCTGGTATCTATATAATTCATTTTGTTGTTATTGAAAAAATTTGTTCAATTTACCTCCTTAAGGGTGACACACAAGTAATCCATTTTCTCTATTTCTTGATCTCTGCGTGAATCATATGTTTGCAACAAAAGGGACAGAATTTTAGCAATACCAATCGACTCGGCGTATTGTGTCGATTCTTTTGAGTAATATATCGAGAAATACCTCTAGATTCCTTATTAACACTACAACTAGTACATTCTAAAATAACAGTTATTATAGAATGTACTAGTTGTAGTGTTAATAA…
Transcript_317	777	RK33_CICAR	66	2	1	479	66	667	120 bits (302)	4e-33	61/66 (92%)	61/66 (92%)	3/66 (5%)	4	GO:0009507; C:chloroplast | GO:0005840; C:ribosome | GO:0003735; F:structural constituent of ribosome | GO:0006412; P:translation	1	K02913;	large subunit ribosomal protein L33	ko03010; Ribosome	1	PF00471; Ribosomal_L33	0			CGTPLG	TTTTTTTTTGTAATATATTTGGACATATATGCTATATTATGATATATGCATATAATTTCATGTTCTAGAATGTTATTTATAGAATTATATATAATATAGATCAGAGAATTTATCTGGTATCTATATAATTCATTTTGTTGTTATTGAAAAAATTTGTTCAATTTACCTCCTTAAGGGTGACACACAAGTAATCCATTTTCTCTATTTCTTGATCTCTGCGTGAATCATATGTTTGCAACAAAAGGGACAGAATTTTAGCAATACCAATCGACTCGGCGTATTGTGTCGATTCTTTTGAGTAATATATCGAGAAATACCTCTAGATTCCTTATTAACACTACAACTAGTACATTCTAAAATAACAGTTATTCGGATATCTTTACCCTTAGCCATAAACCT…
Transcript_318	643													0		0				0		0			FFFFYSNIYHFHFKSLLIIINFTEPIHLKSISITTEPN	TCGGGAAATCAAAATTTAATAATAACACTCACAGAAATAATATACTAGTATTATTCTGCAAATAATTTTATTATAGGTTACAATACAAGGAATTGTCTGAATCTCTGAACCCTCCTTACAGGTTCTTACAATACAAGAAAACTACAATACATAATCTATATGTATAAACAAAGTATAAGTAACAAGAACAAAAAAAGAATCTTAAGAATTGTTGCCATGATGTAACAAGCAGAAATAACCCTTTCTCCCTATTTTGAGGGCATCAGTGGAAAGTGGAAAGGGGCAAATATCTTATCTTCTATCCACTACTAGTCTTTATGGGCATTTTATCGATAACTCAGTTCATCATTACCATACATCACGCAGATATCTGCCAGTCATTTGTAGGTTCTTAACCAT…
Transcript_319	661	21KD_DAUCA	193	-1	28	604	191	98	165 bits (418)	4e-49	93/170 (55%)	121/170 (71%)	7/170 (4%)	1	GO:0004857; F:enzyme inhibitor activity	0				1	PF04043; PMEI	0			SLEF	AAAAAAAAGAAAAGAAACCAGAAACCAACCACATTAAAGTGTTTCTCAACAACCCAAAACTTTTGATTCCTAGCTCCTAGTGCTTAAGTTCTACCTAGTGATAAGCAGCATATTGATTAATAAGTGAAAGAGCATTACTAGTAACTTGAGCAACATTAACCATTCTAGATCTAATAGATGCTTTGATTTTTCCATCAAATGCTTTTCCACCAAATCCATCACCACAAGTGCTTTCATCAGTCAAAGCTGAGCTAACCCATGTCTCTGAGCTAACCCATGTCTCAACATTGCTTATATGCCAATTGAAATCTTGACCATTGATCTTGCAAAGCTTAAGATCTTTCAATGAACGGCTAAGCCTATCAACACTATCACTAATTTCTTCAGCACAATCATGAA…
Transcript_320	237													0		0				0		0			SLEF	ACCGACATCTTTGGTGGAAGTTGCGACTTTTCTTTCGTTTGTTGTTGATTAACGGTTGTGTCTTGCATATCTTCGGAGAAAACTATGTTGTTTTGTTTTTTGAGGTTTTGAGTTTTAATATAAAAACTCAAAACCTCAAAAAACAAAACAACATAGTTTTCTCCGAAGATATGCAAGACACAAACGTTAATCAACAACAAACGAAAGAAAAGTCGCAACTTCCACCAAAGATGTCGG
Transcript_321	432													0		0				0		0			FFFF	AAGAAACGTATCTTCTGTTAGGGTCAATTCCGAACTTCCTCACACTTATTCTCAACATCTTCCATCTTTGATCCCAAATAAGAACACCATCCACCTATAAACCGACCCCCCAGAAAACCGTAAGAGCTTCACATCTAGCCGAAAGGATCTCACCCCAAAGAACAAGAGCACTTGTTCTTTGGGGTGAGATCCTTTCGGCTAGATGTGAAGCTCTTACGGTTTTATCTTTGGGGTGAGATCCTTTCGGCTAGATGTGAAGCTCTTACGGTTTTCTGGGGGGGGGGGTCGGTTTATAGGTGGATGGTGTTCTTATTTGGGATCAAAGATGGAAGATGTTGAGAATAAGTGTGAGGAAGTTCGGAATTGACCCTAACAGAAGAAACGTATCTTCTGTTAGGG…
Transcript_322	1179	BI1L_ARATH	256	-2	24	1100	256	411	248 bits (632)	6e-78	155/233 (67%)	184/233 (79%)	3/233 (1%)	1	GO:0016021; C:integral component of membrane	1	K06890;	uncharacterized protein		0		1	COG0670; Integral membrane protein, interacts with FtsH	R	VLNLRVFCWHRHLRVFCWNLFDTKISRSK	TTTTTTTTAAACCACAAACAAATAAGTTTCACAAATAATATCAAATAGCATCAACGTCTTGACAAATTATTGTGCTCAGACCTACATTCTACATAACACCAGCAATGATATCACAATTCCTGCATACTAGAGTTAAAATATGATAAGCTAGGTATTATATATAAAGAGACATCATTAAATTCAAAGTTAAAATAACATCATATCCCAAAGGAGATTCTTATATCACACGTAAGTACAATTGTAAAGCTACAAATTTTCCATTTCACCAAAAGTGCTGTCTATCAGCTGTAAAGGAATACTAGAGAAGCATTGTATATCAGCATAATGCTTACTACAGCATCACAAAGATGCGACACAACAAAGTAGTTTCACTTATTTTTGGTCAAGATCAATTCGCGA…
Transcript_323	1309	BI1L_ARATH	256	-3	96	941	256	411	205 bits (522)	3e-61	111/177 (63%)	133/177 (75%)	16/177 (9%)	1	GO:0016021; C:integral component of membrane	1	K06890;	uncharacterized protein		0		1	COG0670; Integral membrane protein, interacts with FtsH	R	VLNLRVFCWHRHLRVFCWNLFDTKISRSK	TTTTTTTTAAACCACAAACAAATAAGTTTCACAAATAATATCAAATAGCATCAACGTCTTGACAAATTATTGTGCTCAGACCTACATTCTACATAACACCAGCAATGATATCACAATTCCTGCATACTAGAGTTAAAATATGATAAGCTAGGTATTATATATAAAGAGACATCATTAAATTCAAAGTTAAAATAACATCATATCCCAAAGGAGATTCTTATATCACACGTAAGTACAATTGTAAAGCTACAAATTTTCCATTTCACCAAAAGTGCTGTCTATCAGCTGTAAAGGAATACTAGAGAAGCATTGTATATCAGCATAATGCTTACTACAGCATCACAAAGATGCGACACAACAAAGTAGTTTCACTTATTTTTGGTCAAGATCAATTCGCGA…
Transcript_324	762													0		0				0		0			VLNLRVFCWHRHLRVFCWNLFDTKISRSK	TTTTTTACTTAAATGACATCAATAGTTGTAATGAAACATGAAGTAAATGGACATGATTAAGAGTAAACTAACAAAATCGATATATCACACAAGAACACTGTATTTTTTATGTTTAACATTACACACAACACAATATCATCCCTGATATAGGTCATCTTTGTTCTTCATGTGCGCCAATAACTCACGTAATCACACACATTGTTACATTAATATATAGAGCAATCAACAAATTGCAACTTAAAGTCTTAAACTACACAAGCATACTTATTTTTCTTAAACATAACACTGGATGGAATTTATCCAAATATATTGAAGTAAAATAGTATGACCATTACACAACTTCGTTCCTCTTCATAAACTGTCTTTACCATCAACCTCATTTTCCTGCAACATCTGAGT…
Transcript_325	509	ATPI_CICAR	247	2	26	107	159	508	261 bits (666)	1e-86	130/134 (97%)	131/134 (98%)	0/134 (0%)	6	GO:0009535; C:chloroplast thylakoid membrane | GO:0016021; C:integral component of membrane | GO:0005886; C:plasma membrane | GO:0045263; C:proton-transporting ATP synthase complex, coupling factor F(o) | GO:0046933; F:proton-transporting ATP synthase activity, rotational mechanism | GO:0015986; P:ATP synthesis coupled proton transport	1	K02108;	F-type H+-transporting ATPase subunit a	ko00190; Oxidative phosphorylation | ko00195; Photosynthesis | ko01100; Metabolic pathways	1	PF00119; ATP-synt_A	0			FF	TGGGAATAGTTTGTGGATTTCTAACAACTAGAATGGTTGAAATTAATAAGATGACAATTACAACCCAAGAGGTAATAAGTACTTGAGCATGCACTTGAAAATCCCCTACTATTAGCAAATAGAGGATTTTCAAGTGCATGCTCAAGTACTTATTACCTCTTGGGTTGTAATTGCTATCTTATTAATTTCAACCATTCTAGTTGTTAGAAATCCACAAACTATTCCCACGTCTGGTCAGAATTTCTTGGAATATGTCCTTGAATTCATTCGAGACGTGAGCAAAACTCAGATTGGAGAAGAATATGGTCCGTGGGTTCCGTTTATTGGAACCCTGTTTCTATTTATTTTTGTTTCGAATTGGTCAGGGGCCCTTTTGCCTTGGAAAATTATCAAGTTACC…
Transcript_326	683	VATD_ARATH	261	-2	160	433	258	137	115 bits (287)	3e-29	58/102 (57%)	77/102 (75%)	6/102 (6%)	8	GO:0005794; C:Golgi apparatus | GO:0016020; C:membrane | GO:0000325; C:plant-type vacuole | GO:0005886; C:plasma membrane | GO:0005774; C:vacuolar membrane | GO:0005773; C:vacuole | GO:0042626; F:ATPase activity, coupled to transmembrane movement of substances | GO:0015992; P:proton transport	1	K02149;	V-type H+-transporting ATPase subunit D	ko00190; Oxidative phosphorylation | ko01100; Metabolic pathways | ko04145; Phagosome | ko04150; mTOR signaling pathway | ko04721; Synaptic vesicle cycle | ko04966; Collecting duct acid secretion | ko05110; Vibrio cholerae infection | ko05120; Epithelial cell signaling in Helicobacter pylori infection | ko05323; Rheumatoid arthritis	1	PF01813; ATP-synt_D	1	COG1394; Archaeal/vacuolar-type H+-ATPase subunit D/Vma8	C	FYQKKKWH	CTGCAATTGCAGAAAGGAGGGACTTGGGTTTCTTATGATTCCTCTCAAAACTTGTTGTCTGGTGCAGGTGATAAAGACGAGGATATCATTTTTTAAATACAAATATATATAAAAATATTTGTATTTAAAAAATGATATCCTCGTCTTTATCACCTGCACCAGACAACAAGTTTTGAGAGGAATCATAAGAAACCCAAGTCCCTCCTAACTGCAATTGCAGCTTCTCAATAGCTTGTTGCTCCCTAGCAAGCACCATCTTCCTTTCAATTTCTCTCCTCTTGTAACCCTGAATCTTCTTCAACCTGAAGAAATCCTCTCTCTCAAGCTCATCCAACTCACCCTTAATGTAACTAATAGTATTCTCCAACCGCGGCTTAACGACATTCTCCAAAGCAATAA…
Transcript_327	1142	SEOB_ARATH	740	-2	17	1018	264	254	101 bits (251)	8e-22	75/261 (29%)	130/261 (50%)	19/261 (7%)	3	GO:0042803; F:protein homodimerization activity | GO:0043621; F:protein self-association | GO:0010088; P:phloem development	0				2	PF14577; SEO_C | PF14576; SEO_N	0			GET	TGTGGAACACCATTGGGATAAAACAGGTGCGAAAGCAGCACTGTTTGGAACACCGGAGTTTGTAAAAGTTTCTTAACTTGTTGGATATACTTTGCAGCACGTTTGTAAAAGTTTCTTAACTTGTTGGATATACTTTGCAGCATCAATTTGTTGTTCTACAGAGAGTGCTATGCTTCCTTAGTCTGCTGAGAATATGCTTCCTTAGTCTGCTGAGAACGATGTTGATCTTTTGTCCATAGTGGGAAAGTTCTTGCTTGTGCTCCGATTCAGTGATGAGGCAATCTAACTGAGTAACAATGGCAGCAATAGTGATAACTGCCCAGTAAACATCAACAGGAATTTCTTCAACAGCAAGCTCCAAAGCAGGAACAACCTTTGCACCATACCTGTCATTTGCAC…
Transcript_328	640	RL27_CAMHC	85	-1	41	550	85	407	48.9 bits (115)	9e-07	26/48 (54%)	31/48 (65%)	3/48 (6%)	3	GO:0005840; C:ribosome | GO:0003735; F:structural constituent of ribosome | GO:0006412; P:translation	1	K02899;	large subunit ribosomal protein L27	ko03010; Ribosome	1	PF01016; Ribosomal_L27	1	COG0211; Ribosomal protein L27	J	NSRNQGKLINC	TTTTTTTTTTTTTATTCAAATATATATCACTTTCATTTCAAATCACTTTTAATCATAATCAATTTTACAGAACCCATTCATTTAAAATCAATTTCCATCACAACAGAACCAAACTGATAGTGGTTACTCAGTGCTCAACCAAATTCAATAGTACAATGCTAAGGGTTTAACAGATACACAAAAGAAAAAACATCGGAAGACGGCTAGATTTTACACAGAAGTGAATGAAGTATAGAATCAACAATCTAGATTAGTTATTGCGGCATCATCAGCAGCAGCATCAACAGAAGCGAGAATCAGCTGCGGTTTAAACGCTCTTCTTTCTTGTGCAGCTTTTTTGCGCTCACGCCTCACCCTGAAGTACTCTATCTTCCTTGCTCTGTAGCTATCGGGGTTCGG…
Transcript_329	1068													0		0				0		0			LNSLKIN	TCTTTGGAGTTTTGATGGTATTGATGGGCTATGTTGGTTGTTGGGTTTGGTTTTCTTAACTCTTATCATATTAAAATGATAAGAGTTAAGAAAACCAAACCCAACAACCAACATAGCCCATCAATACCATCAAAACTCCAAAGACCCATCTTTGTTTTCATGGGACCCACCATCCAGCTATAAGGGTTTGTTTGGTTTTCCTCTCACAAAAACATTTTCTGACCAATTTAGGCCAACTATACCATGACATCATGTAGACATTTTACAATAAACATTCAAGGAAAAAAAAGCTATTCTTTTGGGGAAATGAAGATTCTCCAGAAGCAAGATATTTAGTCAAAAGGTATACACATATACTGAGGGATCAACTGCAGCTATCCAGCACACTGAGTTTCGGTC…
Transcript_330	1093													0		0				0		0			HDSPTRARIPVVWISVVKDLKNIQKKDKEDPKTGSHREPIKYRKSKLR	TCTTTGGAGTTTTGATGGTATTGATGGGCTATGTTGGTTGTTGGGTTTGGTTTTCTTAACTCTTATCATATTAAAATGATAAGAGTTAAGAAAACCAAACCCAACAACCAACATAGCCCATCAATACCATCAAAACTCCAAAGACCCATCTTTGTTTTCATGGGACCCACCATCCAGCTATAAGGGTTTGTTTGGTTTTCCTCTCACAAAAACATTTTCTGACCAATTTAGGCCAACTATACCATGACATCATGTAGACATTTTACAATAAACATTCAAGGAAAAAAAAAGCTATTCTTTTGGGGAAATGAAGAATCTACATTTCCCCAAAAGAATAGTTCTCCAGAAGCAAGATATTTAGTCAAAAGGTATACACATATACTGAGGGATCAACTGCAG…
Transcript_331	355													0		0				0		0			VASRDRVRLLGLLGVLVQPTLPLTCFESLKSLGDSLAQQFPIQLTIMYVDTIETTLWSIEWGIAELVNHKLSNSPFN	TTTTTTTTTTTTTGAAGAACAGCTAAAAGCCTTTATTAAAAATTATTATAGAACAACAATTTGTACTGATTATCACCATCTTAATAACATATGGCACATAATAGCAAGAACCCGTAGCTTTTATCGACATTATCACTCATAATTTGATTACAACTTGCTAATCTTATTCTTGATAGGCCCCATCTCCTTTGCCTTGGCCCTCAGCACATGCTTCTGAACCTTCCCGGTGGCTGTCTTAAGTAACGGTCCAGATTCAACTGATATTGGGACCCAAAATCAGTTGAATCTGGACCGTTACTTAAGACAGCCACCGGGAAGGTTCAGAAGCATGTGCTGAGGGCCAAGGCAAAGGAGA
Transcript_332	754	CYT6_ARATH	234	-2	67	312	157	34	122 bits (306)	3e-35	59/93 (63%)	75/93 (81%)	2/93 (2%)	10	GO:0005829; C:cytosol | GO:0005783; C:endoplasmic reticulum | GO:0005576; C:extracellular region | GO:0050897; F:cobalt ion binding | GO:0004869; F:cysteine-type endopeptidase inhibitor activity | GO:0006952; P:defense response | GO:0006972; P:hyperosmotic response | GO:0009409; P:response to cold | GO:0006979; P:response to oxidative stress | GO:0009414; P:response to water deprivation	0				1	PF16845; SQAPI	0			SLLKKHNVFILKITLNVNRAHKQSSFLQ	GTCCTGAACTTGAGGGTCTTCTGTTGGCACAGACACTTGAGGGTCTTCTGTTGGAACCTTTTTGACACCAAGATCAGCAGAAGTAAATGAAACACCAAGATCAGCAGAAGTAAATGAAGGTCCATCACCTTCACCAGCATGCTTAAACTCATGAAGTTCTTTAAAGTTCAACCAGGGTTTAACCCATACTTTAGCGTTATAGATCTTCTTCTCGCCCGCATCAACAGCCTCAATAGTAAGGTGATGCATTGTACCAGCAACAACCTGTTCCTGTGCTTTAACCACTCTGGCAAACTCCAGAAGTGAATTCTTCAACATCATTCAATTTCAACAGTATTAAATTCACAACTCATATCATATTCAAGGAAACGAGAAAGGAAAAGAGAAGGAAACAAAACC…
Transcript_333	722	CYT6_ARATH	234	-3	36	405	157	34	165 bits (418)	2e-48	80/124 (65%)	101/124 (81%)	2/124 (2%)	10	GO:0005829; C:cytosol | GO:0005783; C:endoplasmic reticulum | GO:0005576; C:extracellular region | GO:0050897; F:cobalt ion binding | GO:0004869; F:cysteine-type endopeptidase inhibitor activity | GO:0006952; P:defense response | GO:0006972; P:hyperosmotic response | GO:0009409; P:response to cold | GO:0006979; P:response to oxidative stress | GO:0009414; P:response to water deprivation	0				1	PF16845; SQAPI	0			PTLIYIHTYLKQAHPYTYMYTKCQLICVLWCNLQANKITKHS	GTCCTGAACTTGAGGGTCTTCTGTTGGCACAGACACTTGAGGGTCTTCTGTTGGAACCTTTTTGACACCAAGATCAGCAGAAGTAAATGAAACACCAAGATCAGCAGAAGTAAATGAAGGTCCATCACCTTCACCAGCATGCTTAAACTCATGAAGTTCTTTAAAGTTCAACCAGGGTTTAACCCATACTTTAGCGTTATAGATCTTCTTCTCGCCCGCATCAACAGCCTCAATAGTAAGGTGATGCATTGTACCAGCAACAACCTGTTCCTGTGCTTTAACCACTCTGGCAAACTCCAGAAGTGAATTCTGTTTGGCGTTGTGTTGATCGACGGCGAATCGAGCTAGGGATTCAACTTCGAGGGAGTTTCGAGAGGCTGGGGAATCGTGGATGCCTCC…
Transcript_334	665	CYT6_ARATH	234	-3	34	411	157	34	165 bits (417)	2e-48	79/126 (63%)	102/126 (81%)	2/126 (2%)	10	GO:0005829; C:cytosol | GO:0005783; C:endoplasmic reticulum | GO:0005576; C:extracellular region | GO:0050897; F:cobalt ion binding | GO:0004869; F:cysteine-type endopeptidase inhibitor activity | GO:0006952; P:defense response | GO:0006972; P:hyperosmotic response | GO:0009409; P:response to cold | GO:0006979; P:response to oxidative stress | GO:0009414; P:response to water deprivation	0				1	PF16845; SQAPI	0			LLNCEIHSDFSNCNINYVVYSGMHVTVEY	GTCCTGAACTTGAGGGTCTTCTGTTGGCACAGACACTTGAGGGTCTTCTGTTGGAACCTTTTTGACACCAAGATCAGCAGAAGTAAATGAAACACCAAGATCAGCAGAAGTAAATGAAGGTCCATCACCTTCACCAGCATGCTTAAACTCATGAAGTTCTTTAAAGTTCAACCAGGGTTTAACCCATACTTTAGCGTTATAGATCTTCTTCTCGCCCGCATCAACAGCCTCAATAGTAAGGTGATGCATTGTACCAGCAACAACCTGTTCCTGTGCTTTAACCACTCTGGCAAACTCCAGAAGTGAATTCTGTTTGGCGTTGTGTTGATCGACGGCGAATCGAGCTAGGGATTCAACTTCGAGGGAGTTTCGAGAGGTTGGGGAATCGTGGATGCCTCC…
Transcript_335	469													0		0				0		0			AMLKLYCLEIRYNISSWYTINYSIHN	TTTTTTTAAATCTCTCTCATCTAATTTTTTTCCATTAGCATCTACGAACTTATAAAGGCTTTTTACATAAATAAACTGAACCCAATAAATAAAATTGAAGTAAGAACAAATCACCTGGGGAGCTAAAACATAAGCCAAGGTTCCGAAAATAGCACCACCGAGAAGAAAGCTAGCAACAAATTCCCCACCTCCAGTTCCTCTGTTATCACGGTATTCTGCACGAATTGGTGATGCGAGGTTCCTTCTGTTGACAATGTTCGATTTCCTTTGAACAGCAAGTTTAGTTCCAAGCAGAGATGAATTACCCTTTGCTAAAAACAGCTCAGAGGACTTGAGATGAGATCCACCAACTCCAAAATCAAATCAAATCCCATATTCATAGTAATAATAATCATAATC…
Transcript_336	824	TCPA_ARATH	545	-3	435	735	544	406	198 bits (504)	1e-57	98/110 (89%)	104/110 (95%)	0/110 (0%)	3	GO:0005829; C:cytosol | GO:0005524; F:ATP binding | GO:0006457; P:protein folding	1	K09493;	T-complex protein 1 subunit alpha		1	PF00118; Cpn60_TCP1	1	COG0459; Chaperonin GroEL (HSP60 family)	O	GSFCLYSSARILCMIKYL	TTCTATCAAAAAAAAAAATGGCATTAATCATAATTCCACTTAGCAGGTTCTTACATTAAAAACTAACAATCAATGAAACATCAAAGTTCCTCAAACTAAACCTTGCCTTGGAAAGGCATGTATAAAGCAGCCAGCCAATGCATGACACAAACACTCACTTTTCAATTGTTAACCAATACAAAGTGTTCTCGCCCTACTACAAAATATTAGCTGTAGCAAACTAGTAGAAAAAGAAAAGCAGAAAAGCTACTTTCAGAAAGAAAAATAAAACATTCTGCCTCCAAGACCATCAAGAGCAATAAATATAGCTTTCTCTTCAAATGCACACCAGCACAAGCTGCAAACGCCCTCTCCCTTACGCAAGAAATGGGAAGTAAATGACGTCATAATTCAACTACA…
Transcript_337	867													0		0				0		0			DDLIL	GGGGAAACATGACGACGATTCTGCGACGCCAGCGCAGTTTTTTGATGGTGTTGTGAATTCACAACAGGAGATGTTTGATCCACCAAGGACATTAGGTCACAATATTGATGTATAAAGATCATTTTGGGTGAATGGGGGAAATATAGTCATTAATGGCTAGAGAGTATTGTTGTGAGAATTGATACATGACTCATGAAAAACTGACTCGTACATATTTCTTGTTTCCTTGAAGAAGTCTCTTAGGTAGAGTATGTAAGAAACAGACATGTTTGATATAGAAGTATGTAAGAAATGCATAAGTACATCAGTTTTCACTCAAATAAAATACAAGTTTATTACACAAAACAAAACCTCTCATAATGCATGATAGTGTATAATTACAGTATATGATACATTCTG…
Transcript_338	677													0		0				0		0			VAN	AACTCCAGGAATCAAGGGAAGCTTATCAATTGCTGAAATCAAACCAGTTGAGCTGCATAATGCAATCACACTAGCTACAATAAATGTAGCTAGTGTGATTGCATTATGCAGCTCAACTGGTTTGATTTCAGCAATTGACAATGTACTCACTGCATATTTATCATCATCAACTTTGTCCCAAGTTTCTTGCAGACTCTTAACAAACTCAGGTAGCTCAGTTGATTCAACATCTGCTTGTGCATCTCCAGTGGCCATTACCATAACATCACGACCAATCTTTCGATAATGAGAACTTGTCTTCACTGCATGATTCTGAGACAACAAAGGGAGTGATGGAAGAGAGGTTAGTCTCATACATTGAGGAGAAGAAGGTGAGGATTGAAAAGCAGCTTTGCAATC…
Transcript_339	994													0		0				0		0			FCGVYFFILACLSCNLD	CTCAATTCTCTCAAAATCAATTAGGTTATCCATCAATCCACACACACCATTAAAAAATAACATAATTTCTTTTCAATATTAACATCAGTCAAAACAACTTATGATTTGAAGTATAACAGCTTCGTGATGTATCCACCCAAATCTTGTGCATATATTTTTGTGCCAAAAATTTGAAAAATTCAGAGCAACTTACCAAACTCCGTTTTTATTTATTGAAAATATACTGCACAAGATTAAGAAAGTAATTAAACCCACAAGAAAGCATAACAGTTTCAACTTTCTAAGAAATAACAACAAATGGAAATATTCAATTCGCACAATTCAACCATGAAGTCATCCTTCCTCGTAAACAAATGATACTTCTATACAAAAGTTCAACTGATTATCGCCATGTTACCT…
Transcript_340	782	SC61G_ORYSJ	69	-1	1	608	69	402	105 bits (262)	3e-27	65/69 (94%)	67/69 (97%)	0/69 (0%)	4	GO:0005789; C:endoplasmic reticulum membrane | GO:0016021; C:integral component of membrane | GO:0015450; F:P-P-bond-hydrolysis-driven protein transmembrane transporter activity | GO:0006605; P:protein targeting	1	K07342;	protein transport protein SEC61 subunit gamma and related proteins	ko03060; Protein export | ko04141; Protein processing in endoplasmic reticulum | ko04145; Phagosome | ko05110; Vibrio cholerae infection	1	PF00584; SecE	0			LLTILTTSIHFCSYMAILGSIASKAALLSPLRSPFPSSK	CATGATAGTCCAACCCGCGCCAGGATTCCAGTGGTTTGGATTAGTGTTGTAAAAGATTTAAAAAATATTCAAAAAAAGGACAAAGAAGATCCCAAAACAGGTTCTCATCGGGAACCAATCAAGTACCGAAAAAGCAAATTACGTTAGAAAATAATCATAGCCAAAGTACAACTCCTTTATCTTAACTTTTTCCTCCATGAACATTGGGTCAAAATTCTAACACATGGAAAAATGAGATTTTACATGTTAAACTGTAATGTTTTAGTAAAAGGAACTATGAAAAAGCCAATACAAAAACTAAGATTAACTGCATTGAATGTTCTACTAAAATGGGAACCCTGTCTGCCTCCGTATGCTTCACAGCTTGAATTCCTGAGGCGATTGTAGTTTCCCTTATCC…
Transcript_341	1115	TCMO_PEA	505	-1	65	1037	287	369	354 bits (909)	2e-116	184/223 (83%)	195/223 (87%)	0/223 (0%)	3	GO:0020037; F:heme binding | GO:0005506; F:iron ion binding | GO:0016710; F:trans-cinnamate 4-monooxygenase activity	0				1	PF00067; p450	0			AVQFL	GTAGCTTCTCGAGATCGGGTTCGGTTACTTGGTTTACTTGGTGTCCTGGTCCAACCAACTCTTCCCTTAACTTGTTTTGAATCTCTTAAATCTCTTGGTGATTCACTAGCTCAGCAATTCCCCATTCAATTGACCATAATGTATGTTGATACAATTGAAACAACATTATGGTCAATTGAATGGGGAATTGCTGAGCTAGTGAATCACAAGCTCAGCAATTCCCCATTCAATTGACCATAATGTTGTTTCAATTGCAGCAACATTGATGTTCTAAACAATGTAAAGAACATTGTCATCATTGATCTCACCCTTCTTTTGAGCATCCAAAATATGATCAATGGCACACTTAATCCCTTCATTATCTGTACTCTTTGAGCATCCAAAATATGATCAATGGCA…
Transcript_342	420													0		0				0		0			KRPKNKIWSFYYKNICHTNMAIILQKNCHNHSISRVYIGFALANWQRILSKNDSKLQNKNLHE	TCTTTACTAAAAAAACACAACGTTTTTATTTTAAAAATAACCCTTAATGTGAACAGAGCTCACAAACAATCGAGCTTTCTGCAATAAATCTCATCTAAAGTCATCAATACTAAAGTCATCAATAATGCTCCTAACAAGAGCCAGTTCAAATAGCAAATAATTAGAACACAATCACATTGACAAATATCAAGCTCCTTCTCCTTCAACTAACACGAACAATGATCTGCCACCCAGCTTTTCTCTCCCCTGAAATAATCCAAAAAGCAAGAGAACTATTCATAACATTGAATTTTCAGTTGCAGCGTACAAGATTTGGCACTAAGTATTCGTGTAATGTACTTGAGAAGCTATTCATAGTTACATACTTCGAAACAGTCCAGATTACGTGAATGCAGAAGT…
Transcript_343	675													0		0				0		0			PSNPVSSSNFFLKSSTPFKGLLLHTMIPSNPVSSSNFFLKSSTPFPLKTKEYPSWPTFITHLSIYHLQQHGSI	CCAACTCTTATATACATACATACATACTTAAAACAAGCCCATCCATATACATATATGTATACAAAATGCCAGTTAATATGTGTATTATGGTGTAACTTACAAGCAAATAAAATCACCAAACACTCCTAATTTACAGTATCAACAAATAAAAGATTGGAAGTGCTGTTATATTCAACATCATGGTTGAAATTATTCCACACAAGATGTATTTTGAGTACTACTGGTTTTGACCTAAAAGGGCGAGAAGAAAAGCCCTGTAGTTACCAGATGTTTCCGAGTGAACTGCATCATTTAGTGTCTTCTTATATTTCATGAAATATAAGAAGACACTAAATGATGCAGTTCACTCGGAAACATCTGGTAACTAAATATTCAGCTTTGATATAATGTAGATCAATC…
Transcript_344	923	H2B1_MEDTR	148	-3	57	567	148	292	186 bits (471)	2e-56	90/92 (98%)	90/92 (98%)	0/92 (0%)	3	GO:0000786; C:nucleosome | GO:0005634; C:nucleus | GO:0003677; F:DNA binding	1	K11252;	histone H2B	ko05034; Alcoholism | ko05203; Viral carcinogenesis | ko05322; Systemic lupus erythematosus	1	PF00125; Histone	0			PDIKTK	CTACTGAATTGTGAAATTCATTCTGATTTTTCGAACTGTAACATAAATTATGTGGTATACTCAGGAATGCATGTAACTGTAGAATACTAAACAGCGTATATCAGTTAACATCATGCCCAATAGTCATCTCAGGAATCAATCGTAGCACTTTAATACACAAAGATCCATAAGAACCAATTACTTCGGTTACAATTTTTTAAGCCAGAAATTAACCCTAAATTAAACTTTCTAATGACCTAAAACCTGATCAAAATGAAACAAAGATTATCGACAACATTATATTTTAGTCTAAGAACTGGTAAACTTGGTCACAGCTTTTGTTCCTTCAGAGACAGCGTGTTTCGCCAATTCACCGGGAAGAACAAGTCTGACCGCTGTCTGAATTTCCCTAGAAGTGAT…
Transcript_345	782	H2B1_MEDTR	148	-3	57	486	115	310	122 bits (307)	8e-41	58/59 (98%)	58/59 (98%)	0/59 (0%)	3	GO:0000786; C:nucleosome | GO:0005634; C:nucleus | GO:0003677; F:DNA binding	1	K11252;	histone H2B	ko05034; Alcoholism | ko05203; Viral carcinogenesis | ko05322; Systemic lupus erythematosus	1	PF00125; Histone	0			RFTSFFTSLTTLCTSSELINLVRSEFVIFSLGRR	GCAATGCTTAAATTATATTGCTTAGAAATCAGATATAACATTTCTTCCTGGTACACTATTAACTATAGCATACACAATTGAACCATAGAAGCAATTTTGAAGCCAAATGTCATTAATTCCATCATTTCATACACAGAAGGGATCAGCGCGATCCCATGAATAGTACATTACAACATTAGAAAGATAAAAGCTGAATATAAATAAGTCTAAGAGCTTGTGAACTTGGTTACTGCTTTGGTACCCTCAGAGACAGCATGCTTGGCCAATTCACCGGGCAGAACAAGCCTGACAGCGGTCTGAATTTCCCCAAGAAGTGATAGTTGGCTTCTTGTTGTACCTTGCAAGTCTTGAAGATTCAGCAGCAAGCTTCTCGAAGATGTCGTTGATGAAACTGTTCAT…
Transcript_346	928													0		0				0		0			CRICLYFNMLNVHKLYF	GGCTCCTTCTGTCTCTATAGTTCGGCTAGGATTTTATGTATGATCAAGTACCTATAATGTTAAAAAACTACAAAGAATGCACAAAACAACCTCTTAATAACCATAACCAAACCCTTTTTGATTAAACACAAAAGCTGTTTATGTTCCAAAAAGATTTAAGGAAACAAAAATTATCAAGATGTTTCATTGAGGAACAGTAGCTGTTAATGTGACATGCCTAGGGTCAGTAAGAATTGATGTTATGTTCACGAAACCAACTTCCCTCAGTGTTTCATCCATATCAGTCAAGTAGTACTCGTCAAGAAAAGGTTCTGTGCTCTTCATCAATGTAAACAGAACCGGTGACAAATCCTGTAGGACTTTCGACTTTGGCTGCAAAAGGAAGTATTAATGATATCA…
Transcript_347	824	ACLA3_ARATH	424	-3	226	759	395	229	291 bits (746)	1e-94	148/177 (84%)	162/177 (92%)	7/177 (4%)	6	GO:0009346; C:citrate lyase complex | GO:0005829; C:cytosol | GO:0005524; F:ATP binding | GO:0003878; F:ATP citrate synthase activity | GO:0006085; P:acetyl-CoA biosynthetic process | GO:0006629; P:lipid metabolic process	1	K01648;	ATP citrate (pro-S)-lyase [EC:2.3.3.8]	ko00020; Citrate cycle (TCA cycle) | ko00720; Carbon fixation pathways in prokaryotes | ko01100; Metabolic pathways | ko01110; Biosynthesis of secondary metabolites | ko01120; Microbial metabolism in diverse environments | ko01130; Biosynthesis of antibiotics	2	PF08442; ATP-grasp_2 | PF16114; Citrate_bind	1	COG0045; Succinyl-CoA synthetase, beta subunit	C	ASLHRS	GATGACTTGATTTTATGAACACACGGTGTAACTAAATTTACAAATTCCAGGAATGCGAAAGGAAATTACGAACTAACATTCACTTCAAATCAAACCTGCAAGTGACACGAATACTATCGAAGCATCGACCTGAAATGGATTCTTAAGCGGAAGCAGTAATGCATTGTATCACCTCTTTGCATATACCAGTCATCGTTGCTTCAGGTCCATACACCTCGAGAGGGATTCAATTTCCACTCCGAGTGCTCGCATTTTCGCTAGACCCTTCTGGTAGTTTGGACCTCCTCTCCTCACGTAAATGTGCATTCTTGCTGCCTTTAACTTTGATTCCTTCTCCTTTAGTGCCAGAATGATGCCACTAAAAGTACGAATGATGCCACTAAAAGTAGCAGCAACGTC…
Transcript_348	616													0		0				0		0			DANEGSLQLSSNEFSKNFSWDSISASSSESVFEESCCIGSIS	GTGGCAAACTGAACAGTAAATATTTTTCAAAAAAAAATAAAAACACAAGATAAATTGGTCTCACAATCAAATACTATTAACAAAGTCTTATTAACTATCAGCAACTCAGCATGTGTGAAATACACTATCTATGCTTTATAATGTTGCAGACATCTAAAGTTTCTAACAGCAAAAGTGCAAAATATACACAAACCAAACATCATAGTAATCAATCCACTAGGGAGAAATAAAATGGTATGAGAACCAGATTGCAAAATGAGGACCAGATTGCAAATGCTATTCTTTCGTTCCAACAGCTGACAGATCAGCTAGTCCACCAGCCATCCTCTCAGCTTTTTCCGCACGCTCACCTGTGCGAACTCTTATTACATCAGATACTGGCATCACTGCACAGTTAAA…
Transcript_349	1364	PRS8A_ARATH	419	-3	238	804	419	211	350 bits (897)	5e-160	177/198 (89%)	179/198 (90%)	16/198 (8%)	11	GO:0005829; C:cytosol | GO:0031597; C:cytosolic proteasome complex | GO:0031595; C:nuclear proteasome complex | GO:0005634; C:nucleus | GO:0005886; C:plasma membrane | GO:0000502; C:proteasome complex | GO:0005524; F:ATP binding | GO:0036402; F:proteasome-activating ATPase activity | GO:0017025; F:TBP-class protein binding | GO:0030433; P:ER-associated ubiquitin-dependent protein catabolic proces…	1	K03066;	26S proteasome regulatory subunit T6	ko03050; Proteasome | ko05169; Epstein-Barr virus infection	1	PF00004; AAA	1	COG1222; ATP-dependent 26S proteasome regulatory subunit	O	AFLPRIYIYQGITVCGKLLQNLRYFKAFFRGIRRFPLLMPFAAPQCSLQNES	TAAAATATAATGCGACTAAAATCATACAACTCCAACTAGAGAGTAACAAAAAAAGTGCAATTAAACATGAAATGATCATGATTTGGTACATAACTTAGTCAACATAAGCAAGACGAACACCAGCGTGGCTGTAAAGTGAAAGACCAATAAGGTGTGTTTTCCATTAATCTGCATAGGACAATGCGCACCACAAACATAAAATACAAATCACTTCCATAACTTCCTCAAAGACATGTTTTTCTCTGTCTCCTTCTTCATGACCTTGGCCACAGCCATCCCAAAATCCTCCTGGGTCACATGTACCCTCCTCTCCCTCAAAGCAAACATTCCAGCTTCTGTGCATACAGCCTTTAACTCGGCACCAGATGCTCCATTCATCTTCTCAGCAATCTTCTTCAA…
Transcript_350	965	SUT33_ARATH	631	-3	419	963	622	355	293 bits (751)	3e-92	142/204 (70%)	175/204 (86%)	1/204 (0%)	4	GO:0005887; C:integral component of plasma membrane | GO:0008271; F:secondary active sulfate transmembrane transporter activity | GO:0015116; F:sulfate transmembrane transporter activity | GO:0015293; F:symporter activity	1	K17471;	sulfate transporter 3		2	PF01740; STAS | PF00916; Sulfate_transp	1	COG0659; Sulfate permease or related transporter, MFS superfamily	P	PLYNSILVLC	TTCTGCGGAGTCTACTTTTTTATCTTGGCATGTTTATCCTGTAATCTTGATTAAATAATCAAGATTACAGGATAAACATGCCAAGATAAAAAAGTAGACTCCGCAGAAACAGACCGCATAGAACTTGTATCAAATCAGTTATTGTAACATTCTACACTATAAAATTTAAACGTTTAAAATATATAGTGTAGAATGTTACAATAACTGATTTGATACAAGTTCTATGCGGTCTGTTTCTGCGGAGTCTACTTTTTTTATCTTGGCATGTTTATCCTGTAATCTTGATTAACTAATCAGTTACGTGGCACAGTTTTGTGTTTCTTCTGTCGTGGTTGTTTGGCTCTTCATTGTTGATGAAAGTGATGCCACAGCCTCTCCAACTGTCAAGAAAAGACTGTC…
Transcript_351	525													0		0				0		0			FFFFFFFSKYKHKRNKY	TTATTAACAATCTTAACAACTTCCATTCATTTCTGCTCCTATATGGCTATACTTGGATCAATAGCATCAAAAGCAGCATTACTCTCACCATTACGCTCACCCTTTCCATCGTCAAAATGATCCTCCCGAACATTGCTGGCTAGCATGAGGGCAACCAACCAAAAGAGGCATGAATCAAGGGATAAAAAGGCACCACCTCCAATGAGACCAGTTTTCGCTGTAGGGCAAGTATAGTTGGCGTGTCAAAATGCACTTTGCGTGATCAGTGAATCTGCTCCTGTATTACAGGCCATAACAGCATAGTTGCAGCCAGTCCAGACGTAAACTAAACCTAAGTAAAAACACCAATGATATCCGTAAGGTATAAGGAAGTAAAAACACCGATCAATAGAGGAATGA…
Transcript_352	893	CLPC_PEA	922	-1	580	791	749	282	349 bits (895)	8e-146	167/170 (98%)	169/170 (99%)	0/170 (0%)	3	GO:0009507; C:chloroplast | GO:0005524; F:ATP binding | GO:0019538; P:protein metabolic process	0				5	PF00004; AAA | PF07724; AAA_2 | PF02861; Clp_N | PF10431; ClpB_D2-small | PF02151; UVR	0			FFFA	GCAGTTCAATTTCTTTGACCTTCAGTCGCTGAAACACCTCCTTGAGCATTATGTCTGCTATCTACTTCACTTCCAACTTTGTGAGTTGTCTGAAAACAATCATTTCATCCAACCTATTCAAAAACTCTGGCCTGAAGTATTGTTTTAGCTCCTCGGTCACCAAGCTCTTGATTCTATTATAACTGCTATCTTTCTCATCGTAATCCAAATCAAATCCAATTCGGCGACCTCCTTTCTCAATCACACTGCTTCCAACATTTGATGTCATTATAAGAAGTGTGGTTCTTGAAATCCACAGTTCTACCCTTGCTGTCTGTTAGTCTTCCATCTTCAAGGATTTGAAGCATCATGTTGAATACATCAGGATGGGCTTTCTCAATCTCATCAAAGAGTACAACA…
Transcript_353	805													0		0				0		0			FFIFSAYSPFFLSSCSSSFLNSASVAAFLLFSHAVMVESFL	AAGCGCCCAAAAAACAAAATATGGTCATTTTACTACAAAAACATTTGTCACACAAATATGGCAATTATACTACAAAAAAATTGCCATAATCATTCAATATCACGAGTATATATCGGGTTTGCACTAGCAAATTGGCAACGTATACTCTCAAAAAATGATTCAAAACTCCAGAACAAAAACCTTCACGAATAAATATAGCAGCAATAACAACAAGAGTTGCATAGAGCAACAAGTCAAAATTCAATAGATAAAATCTCAGACAAAATGCAAGAAACCAAAAGCATCAATAAAACTACAAACACTCAAGTCTAATATAAATTCATAGAAGAGATTTAAGCGGCGACTGCTTGTTGAGCAGCAGCAGCCCTTTTCCTAGCTTCCTCGATAACAGTTAGCTTA…
Transcript_354	1244													0		0				0		0			LYKHKNEIIVHTS	CCCTCTAACCCTGTCTCTTCCTCAAACTTCTTTCTCAAATCCTCAACTCCATTCAAAGGACTCTTATTACACACAATGATTCCCTCTAACCCTGTCTCTTCCTCAAACTTCTTTCTCAAATCCTCAACTCCATTCCCTTTGAAAACCAAAGAATATCCATCCTGGCCCACCTTCATCACTCACCTCTCTATATATCATCTTCAGCAACATGGTAGTATATAACCCTACCCTCTTTCGTCTTCGGAGAAACACTAACACTCGATTCATTAGACAGTTGCCTAGAAAAGCTTGCAGAAACAGTAGGCACGACAACAGCAGGTGGAGGGGTGTTGTTGGTTTCAATTTCAAAAGCTGGATCCGAACCATGTTTACTAACATTAATCTCAACAACATCAACAT…
Transcript_355	1964													0		0				0		0			FSFFTWICVTGLILGKSISLNSTSLFFKIFRKSLALQLPKIPGSPNWP	CCAGATATTAAAACCAAATAGAAATCAACATTTGAAGGTGAAATGGACGATAAATCTAACCTGTTAAAATTCAAACAAGTTGGATAACTAAATTGTGTCAAATCTGGTTGTACATCCCTAGAGTAGATCCAATTATAGAATATATAAAACATTTTATGAAGGTATAGTATGAAACACTGTCTATAACCATGTCTTGAAGGGCATGAGTTTGCAATATAAATAACCAGACAGATGATTGATACTTCAGGATTTACCTTTAACCATGTTCTGAAGGGCGTGAGTTTGCACTATCAATAACCAGTACTGACAGATGATAGATACAATCCAAAATCTAAAACACTGTCAATTCTGAGTATTAATTGGTAAGCTCCATAAATAATGGCAGCAACAATGTCTCCA…
Transcript_356	344	RL4_PRUAR	408	-2	246	343	296	191	94.7 bits (234)	1e-22	43/51 (84%)	46/51 (90%)	0/51 (0%)	3	GO:0005840; C:ribosome | GO:0003735; F:structural constituent of ribosome | GO:0006412; P:translation	0				2	PF14374; Ribos_L4_asso_C | PF00573; Ribosomal_L4	0			FDERINSFSHFPKVKTHKDFVCFYLGEVRETVYSLVKV	CGTTTCACATCCTTCTTCACAAGTCTAACAACACTCTGCACCTCATCAGAATTAATAAACCTAGTAAGATCGGAGTTCGTCATCTTCTCCCTAGGGAGAAGATGACGAACTCCGATCTTACTAGGTTTATTAATTCTGATGAGGTGCAGAGTGTTGTTAGACTTGTGAAGAAGGATGTGATCCTAGTAAGATCGGAGTTCGTCATCTTCAACCTAGGAAGAACATAACCCTTCTTCTTCTCCGACGCCTTATCAAAGGACCCGTAAATCGAATCCAGTTTCTCAAAAGCGGTCTTAGTCCAGATCACAAATCTCCCCAAGTGTACACCAGGTGCAAGCTTCAAG
Transcript_357	532													0		0				0		0			MK	TGTAGGATATGTCTATATTTCAATATGTTAAATGTACATAAACTTTATTTTTAATATTTTTCTCATGCTCTTAATTAAAATACTGCTTCGTAATTGCTTTTCTGTTTTTCAAATTGTAATTGCTGAAATTTTGATACACATATCAACATTCAACACTGGCCAGTAAAGGCAGGTTTGCATTTTTGTTTTTGTAGAACTTGAAAAAGACCCATATTTCACACAACCTTAAATTGGGCCTCGAAAATGACTAAACCTAACTACAAAGACACATATTAAACTCAGCCCAACTTTAGACAAAACAACCTAGGCTACACCTTTTTTTTTGGGGCCAACACTTGACACTAATTTGATTCTCCTGTCAAATTACTACATTTGCTAACTAATGCCACCTTGAGGAGG…
Transcript_358	249													0		0				0		0			PSFVGDHRDLSLAIQSI	TGAACATTCTCATCAGGTAAGACATGTACATTATCCTCATTTCTGTTCACGGCAGGTTCTTCCAAACTTGATGGTTGAACATTCTCATCAGGTAAGACATGTACATTATCCTCATTTCTGTTCACGGCAAGATCAGTTTCCGCTCCTTGAGACGCCGGTGATGATGATACATTACCGTCAAATTCCCTTGTCACAGGTTCTTCCAAACTTGATGGTTGAACATTCTCATCAGGTAAGACATGTACATTA
Transcript_359	1122													0		0				0		0			MS	GCAAGTTTACATAGATCCTGAGAAATTGAAACATTTGCATTCTAGCCCAAACACACCATATGGTTTTCAGATGCGCCATAATATGCAACTAGTCACGATTAATATTATCATTACAATCATTACAATTATTAAATCCTTATTCAGATTGATTAACTTTAAAGGAATAAAAACAAAAGTAAGCAACAGATCATACCAAACAGGATAAATTGAAGAAACCCAAAAAGAAATAGAAGCTTATTTTTGTCTTCAAAAAAGCTCGTTATGAAAATAAAGCACCAAAAGACTCTAGCTGAAAGGCTGTTTTATACAAAAAGTAATGAAAACCAAACATTAATTCAACCTATGCTCAGGGTTACCACGCATAACAGTACTGAGAGTTTTGCTCAGTAGCCATTCCCT…
Transcript_360	1208	RAP22_ARATH	379	-1	95	815	299	192	153 bits (387)	1e-40	112/214 (52%)	135/214 (63%)	15/214 (7%)	7	GO:0005634; C:nucleus | GO:0003677; F:DNA binding | GO:0003700; F:transcription factor activity, sequence-specific DNA binding | GO:0009873; P:ethylene-activated signaling pathway | GO:0010468; P:regulation of gene expression | GO:0001666; P:response to hypoxia | GO:0006351; P:transcription, DNA-templated	1	K09286;	EREBP-like factor		1	PF00847; AP2	0			VCVILWFQHALS	GACGCCAATGAAGGGTCACTCCAGTTATCATCAAACGAGTTCTCAAAGAACTTCAGCTGGGATTCGATATCAGCGAGCTCCTCAGAGAGTGTCTTTGAGGAATCATGTTGCATAGGCAGCATATCCTGAGCATTGTTAGACAGCAGATTGATCTGAGAACCGCCTTCCCGAGGAGCAGGAGCGGAAAACCCAGACGAAATCTCAGGGGTTTTCGGGGCTTGTTCGCCCCAACCTAGATCAGAATAATCAAATGAATTGCTTGAATGTTCAGAACTGAAGTAAGCATTAACATCAACAGCTGCAAGCTGAAATCCATTTCCTGCAAACACTCCCACGTTAGCAGGAGCAAACTGGTTGTTAACCATCGGCTTCTGTTCAACCTGCTCCATAGGGGAATAG…
Transcript_361	818	ATP9_OENBI	74	-3	26	390	57	295	67.0 bits (162)	4e-13	32/32 (100%)	32/32 (100%)	0/32 (0%)	8	GO:0016021; C:integral component of membrane | GO:0031966; C:mitochondrial membrane | GO:0045263; C:proton-transporting ATP synthase complex, coupling factor F(o) | GO:0005524; F:ATP binding | GO:0015078; F:hydrogen ion transmembrane transporter activity | GO:0008289; F:lipid binding | GO:0015991; P:ATP hydrolysis coupled proton transport | GO:0015986; P:ATP synthesis coupled proton transport	0				1	PF00137; ATP-synt_C	0			DKFSSTSEPTNKHNLV	GCCTTTTTGCCCCGAATTTACATTTACCAAGGAATCACGGTTTGTGGAAAGCTCCTCCAGAACCTTCGCTATTTTAAGGCGTTTTTCCGGGGAATCCGCCGCTTCCCCTTATTGATGCCTTTTGCTGCTCCACAATGCTCTCTCCAAAACGAAAGTTAAAGAAGCCCGCGTACCCACTCTTCTTTCCCCCCATTGCTGGGGGCCTCGTCCTCAGGGACTACACCTTTCAAAAGGATAAACTTAGAAAACAAATAGAATCAAAAAGGCCATCATTAATGCGAACAAGGCAATAGCCTCGGTTAGAGCAAAGCCCAGGATTGCATATCCGAATAACTGTTTTGCCAATGATGGATTTCTTGCCACGGAATGAATTAATGAACTGAATACGTTTCCAATACC…
Transcript_362	1253	IDI1_CAMAC	235	-3	22	1194	234	547	358 bits (918)	7e-121	178/220 (81%)	190/220 (86%)	11/220 (5%)	7	GO:0016787; F:hydrolase activity | GO:0004452; F:isopentenyl-diphosphate delta-isomerase activity | GO:0046872; F:metal ion binding | GO:0015995; P:chlorophyll biosynthetic process | GO:0050992; P:dimethylallyl diphosphate biosynthetic process | GO:0008299; P:isoprenoid biosynthetic process | GO:0015979; P:photosynthesis	0				1	PF00293; NUDIX	0			AHPDASQPSPQPEAHTQDSC	CCTCTCTATAATTCCATCCTAGTACTTTGCTAGACTTGGATGGATATGGAGACATAGCATTCACCGAAATTTCCAAATATTAGGTATAACTTACAAGTGTATTGGAGAGACATTCACCGTATTTCCCAAATATTAAAAACCCTTATACACTTATTCCTATTTCTAGGTGGGAACTTGTCAAGAAATTGTTGTATAAACTTAAGATCAAGTCATATGCTCATATTGCTAACACCCTTGATTAACTTTAAAAAGATTCGAGTCACGAGCATCCTATATTCATAACACATTTAACTAGAGAACAATTTAAATAGTTTATTATTGAACATACGCATCCCAAAATCTTAAATTTAGCAATAAAACTTTCTGCTAATTACTATAAGATACCCAAGCGTAATGTTC…
Transcript_363	1017													0		0				0		0			MSHHIFEQARFVYSNCDGIGESFSQDLLATLQE	TTTTTTTTTTTTTTTTTTTTTTCAAAATATAAACACAAAAGAAACAAATATTGATACACGAAATATCTGTAAATACACGAAATTTAAAAAAATAAAAATGAACAGTTCAATTTTATTTTTTTAAATTTCGTGTATTTACAGATGGGTATATGATCAATATTTGTCGTTCAATAAATTTCTATGCTACGACAGAAGTTAAAATATTTATATCGTTTTTATATATAAAAAAAGAATAAAATATTGGAAGCTGTCATAGCTTTGTCTTCTGTACTCTGTTTCCAGTCATCTTGAGCTCAAATTTCTTGATCACACCAGCAATGTCTCTCAGAGTTGTATCCAACCCATAAGGTGTTTTGTCATATGTGGTTTCTGTTGAATTTAGAAACAGAAACACTTTAC…
Transcript_364	1341													0		0				0		0			EMELQQSKARKADDGTNEMENSMELITVPPTSSYIQQQQSTFSAPLWRKLPKLY	TTTTTTTTTGCATAAATCAAAATTATATAAAGAGCTATGGCGGTCGCAATCCGGTTATAAAAGTCGAACAAACAATGATAATGAGAACCTGGCCTACAGCATTTGTTCCGAGCTGGAAGATTTGTTTGGCATTGATTCTAATTGGCATGGTGAATAGTTCTATCATGTAATTGAGTTCTATCAGTTACATCTGAATCAAAAAAAAGTAAAAAATAAAAAACAGCAAAAAAAAAAAAAGGAATTTAACAAAATGAAAATTAGAGTACAAAATTAACAGAAGGAAAAACTTGACGTGGTGTTCCTGCTGACTATGCCTCATTGAGACCTTAATGGTACAATTCTACTACAATCCTTCTCTTTGCTTCTAAATCTTTTTCATTTTTTCCCTCTAAAGATAAT…
Transcript_365	536	Y3126_ARATH	212	-2	55	376	152	110	42.7 bits (99)	0.0005	38/101 (38%)	51/101 (50%)	15/101 (15%)	3	GO:0005886; C:plasma membrane | GO:0009506; C:plasmodesma | GO:0005773; C:vacuole	0				2	PF03763; Remorin_C | PF03766; Remorin_N	0			ILKRMKLILILNQL	TTCTTCATTTTCTCTGCATATTCTCCCTTTTTCCTCTCTAGTTGTTCCTCAAGTTTTCTCAATTCAGCTTCTGTTGCAGCTTTCTTACTGTTCTCCCATGCTGTAATGGTTGAAAGTTTTCTCTGAGCCTTGTTCTCTGCTTTAGACTTTTCACTTTCTTCCCATGCTATTCTTCCCATGCTTTGACTAGTGACAGCCTCTTTTCTGTTGCAACTCTTTCAAGGACTAGTGACAGCCTCTTTTCTGTTGCAACTCTTTCAAGAACCGCATCTCGGTTGATAGAGCCCTCTTCTGGTTTCACTTCAGCAGCTTCATCAGTCTTCTTAGCTACAACGAGAGCTTTGGAATCATCAACAACAGGAGGATGAGGGTTATGATCTAGATGATCAGATCAGGTTG…
Transcript_366	974	AOS2_SOLLC	510	-1	323	716	486	207	236 bits (601)	6e-94	113/171 (66%)	138/171 (81%)	8/171 (5%)	12	GO:0009941; C:chloroplast envelope | GO:0009706; C:chloroplast inner membrane | GO:0009535; C:chloroplast thylakoid membrane | GO:0020037; F:heme binding | GO:0047987; F:hydroperoxide dehydratase activity | GO:0005506; F:iron ion binding | GO:0004497; F:monooxygenase activity | GO:0016705; F:oxidoreductase activity, acting on paired donors, with incorporation or reduction of molecular oxygen | GO…	1	K01723;	hydroperoxide dehydratase [EC:4.2.1.92]	ko00592; alpha-Linolenic acid metabolism | ko01100; Metabolic pathways | ko01110; Biosynthesis of secondary metabolites	1	PF00067; p450	0			NLSLLSITNLVVRVFEDTPHAGPEHQDIIHLPKFTVRSKLTISFMNILDLCKMFHVFIKCLYISR	TTATATAAACATAAAAATGAAATAATAGTACATACTAGTTGACAACATTGCAACAATAAACCCCCAAAGTTAATAACACAATCTTCTTAACTAATCAATCAAAAAGTCATTAAATTAAAAACTTGCCCTCTTCAAAGAAGTAATAGTAATAGAAGAACCCAGAGGAGAATTCCCAACTTGAATCTCAAAAGAATCATACCTAAGAAAAATCTAAGAAAAATCTCAACAACCAAAAGCCTAGAAATCAATGTAACAAAATCTTTCCCCGCACATTGCTTATCACCCAAACCCGGAGACGCCGTTTCAGGTCCATTAGACCAAAGCACATGCTTCAACAATTTCTCTCCATCACCAACAAACCTATCCGCAACAAACTCTTCAGCTCTATCAAAAATCCTA…
Transcript_367	434													0		0				0		0			YNKRKIACLRIQCNFDT	TTCTCCTTCTTCACTTGGATATGTGTCACTGGTTTGATACTTGGGAAGAGTATCAGCCTCAATTCTACTTCCTTGTTTTTCAAAATCTTCCGAAAATCCCTGGCTCTCCAACTTCCGAAAATCCCTGGCTCTCCAAATTGGCCTTGAATTGGTCTGACTTATCTTCCTCAGCAAATGGTCTGGCTATGCTTTGATTGGTTTCAGCAGTTGTTGAAGAAACACCTTCAAATAGAGAATCACGACGAGGTTCTTCTCCCTTAACTTTTTCACCTTCAAAACCAATTCCTAAATTTCCGAAATTTTCAACTTCCTTGTATTCAGGTGGAGGTGTAGCATTTTTCACATCTTCACTTGGATAAGTGTCATTGGATTGATGCTTGGGAGGAGTATATGCCTCAA…
Transcript_368	249													0		0				0		0			PGTRK	TTTGACGAGAGAATAAACAGTTTCTCGCACTTCCCCAAGGTAAAAACACACAAAGACTTTGTGTGTTTTTACCTTGGGGAAGTGCGAGAAACTGTTTATTCTCTCGTCAAAGTGTAACTTTTTAATGGTCATTAGTGTTAATATTGTGTTAAATATCATGGTATTAAATAAAGTGCTGGATTATATCAGTACTAAAATATAGCTTTATATAATTCAGCACCAGGAATGTTCTATTGCTAATTTAACTGT
Transcript_369	911	RHN1_NICPL	200	-2	75	490	187	149	195 bits (496)	6e-91	96/115 (83%)	104/115 (90%)	3/115 (3%)	5	GO:0005622; C:intracellular | GO:0005886; C:plasma membrane | GO:0005525; F:GTP binding | GO:0015031; P:protein transport | GO:0007264; P:small GTPase mediated signal transduction	0				1	PF00071; Ras	0			GALK	ATGAAATAGCCAAGAGGTTACCAAGGGCACAGCCAGCACAACCAGCAGGAATGGTTCTTGTTGATAGACCCGCCGAAGGATCCAGAGCTGCATCATGTTGTTCAAAATAATTATGAACAACATGATGCAGCTCTGGATCCTTCGGCGGGTCTATCAACAAGAACCATGTTCCTGCTGGTTGTGCTGGCTGTGCCCTTGGTAACCTCTTGGCTATTTCATAAAATATTTCATTAACATTGGCTGCAGTTTTAACAGAGGCCTCTATGAAAAACAGACCATTTTCTTCAGCATATACACGTGCTTCTTCAGCTGTCACTTTCCTCTTATCTTCCAAGTCAGCTTTGTTACCGGCAAAAGCCACGACCATGTTAGGATTCCCTTGTTTCTGAAGCTCTTGGA…
Transcript_370	790													0		0				0		0			NEFEGLVYETTFAPCTVLCSHNPQALVQTNSQNSIPVTILLIASVAATVENAQQDAIFLDF	CCTTCTTTCGTGGGCGATCACCGCGATCTGTCTCTTGCGATTCAATCAATCTAAGAATGTCCATGCCTTCCAAAACTTGGCCAAATACAACATGTTTCTGATCAAGCCATTGCGTCTTGACAGTGCATATGAAAAAACTGACTTCCATTGGTGTTGGGGCCTGCATTTGCCATACTAAGAGTTCCAGGTCCAGTATGAGAGAGTTTAAAATTCTCATCTTTGAAAGTGCGACCATATATACTTTTGCCACCAGTTCCATTTCCTTTGTCGAAATCTCCCCCTTGAATCATGAACTCTTTGATGACGCGATGGAATGTGGAGTTCTTGTAGCCAAAGCCCTTCTAAGCCCTTCTCGCCGGTGCAGAGGGCACGGAAATTCTCGGTAGTTTGGGAGACGTC…
Transcript_371	959													0		0				0		0			GGLRRVMKHKKLMEL	TGAAGAGCATATTTTCCGAAGCAAATTTTACTACCACGAGAGGCTTTTCCTTTCATTCTTCCTCGATGATGTTTCCGGAATCTCGTTCTTTTTGGGTTATAGTTGATGGTTATTTCTCAATTCCATCTCTATTACAGAACCGAACATGAAATTTTCACCTCATACGGCTCCTCGCGAATAAATTGATTGAAAAATATTGAATCGAGAAAATACTAATAATTACTAAAATAAAAAACATATGTTTCATAAAATGAAATAGAATATAATATAATCGCGGGATTTTTTTTTTTCTATTTCCTAGAATCTATTGATCTATTAGAAATTTTTTTAATCTTGCTTTGATATATAACGAAATATGTATTCTTATAGACCCTTTTTGCTATCCGTATCTAACTAGCG…
Transcript_372	674													0		0				0		0			TYRDLMLPTCLKERQDLEVELVNQEPSHKY	TTGAGTTGAATTTTCATTTAGAAGCTCAGACTGACCCCCTGAAGGGTACACCTCCGTTGAACTTTGGTCTTTCGCATTATCATCTGTATTCTTCTCGCTAGAATTGTCATCAGATTCTTTGTTGTCACTTTAGAATTGTCATCAGATTCTTTGTTGTCACTTTGTTCCACCTTCTCCTCTATATTATTATCTGTTGACTTGTTGCTATCATCTGATTCATCTTTCTTTTCACTCTCATCAGAATCAGATTCCTTACTGGAGTCTCCACTATCTTTGTTACTATCTGTAGCTCCAGAGTTTTGTTCAACATTCTCCGCATTGGTACCTTCCTCTTCTGTTTTCTTACCCTCGTCTTCTGTCTTCGTATCTTCCACAGACTTCTCCGTGGAACTTTCCTCC…
Transcript_373	951	RUTD_METC4	260	-2	42	557	163	177	63.9 bits (154)	2e-10	38/127 (30%)	57/127 (45%)	5/127 (4%)	3	GO:0016811; F:hydrolase activity, acting on carbon-nitrogen (but not peptide) bonds, in linear amides | GO:0019740; P:nitrogen utilization | GO:0006212; P:uracil catabolic process	1	K09023;	aminoacrylate hydrolase [EC:3.5.1.-]	ko00240; Pyrimidine metabolism | ko01100; Metabolic pathways	1	PF00561; Abhydrolase_1	0			LCQLL	GTTTGTGTCATTTTATGGTTCCAACATGCACTGAGTTGACCGTCAAAGCCGTGGTTAGATTGCATTCCACTACATGATATTCCTTTAACATATTGCTGGTACAATATCGCTCTCCTCTTCACGGTTCCTCGCTCTCCTCTTCACGGTTCCAACATATTCCTCAAGATCCTCCTCTTCACGGTTCCAACATATTCCTCAAGATATTCTTGTGAATAGTGGGTGTCCAAATCAACTTCAGCCCTTTGCTCAGGACTCTTTGCCTTAAAAAAACGGTAAGCAACTGAGACTGTTCGTCGGTCAAGCTTTGGAAAACATTGAAAACCCCCACCGGTCGCATTGAGCAACGCCAATGAAAGAACTCTATCCGGAACCATTGCTGCTAATTTACAAGCTATCATA…
Transcript_374	408	DEXHC_ARATH	2171	-2	2102	347	2170	144	105 bits (263)	4e-25	49/69 (71%)	57/69 (83%)	1/69 (1%)	6	GO:0005829; C:cytosol | GO:0016020; C:membrane | GO:0005730; C:nucleolus | GO:0005524; F:ATP binding | GO:0004386; F:helicase activity | GO:0003723; F:RNA binding	1	K12854;	pre-mRNA-splicing helicase BRR2 [EC:3.6.4.13]	ko03040; Spliceosome	3	PF00270; DEAD | PF00271; Helicase_C | PF02889; Sec63	0			IKLAVWNKTGSMESPIDYNQSV	GACAAATTTTCATCAACTTCGGAACCAACCAACAAGCATAATCTTGTTTAAAATACAGTACATGCTACCAAAAGCTAAACAATTAAAATGTTGATTGATAGATAGTAGCCAAACAAAAAAGAATTAAAAAAATTACTTTTTCATTCATCTTCATCACCATCTGCTTCCTTAACATCAAGGGTGAAACCATACTCCTGATCACAACCCATGTAAGAATCGCACATGAAGTAGAGGACATAGGATTTCTTTCCAGCATCAGCAGGAGCAGTGAACTCCAGTTTGGCTTTCAACTTCCGCTGCAACGACACCCGTTTAATTGCAAGCAACATGTTGGTTTTGGTAAAACCAAAACCAACATGTTGCTTGCAATTAAACGGGTGTCGTTGCAGCGGAAGTTGA…
Transcript_375	1292	PGMB_BACSU	226	-3	3	714	167	226	43.5 bits (101)	0.001	44/175 (25%)	77/175 (44%)	22/175 (13%)	5	GO:0005737; C:cytoplasm | GO:0008801; F:beta-phosphoglucomutase activity | GO:0016787; F:hydrolase activity | GO:0000287; F:magnesium ion binding | GO:0005975; P:carbohydrate metabolic process	1	K01838;	beta-phosphoglucomutase [EC:5.4.2.6]	ko00500; Starch and sucrose metabolism	1	PF13419; HAD_2	1	COG0637; Beta-phosphoglucomutase or related phosphatase, HAD superfamily	GR	FFFSMKMQLL	GCTCATCCAGACGCCTCACAACCAAGTCCGCAGCCCGAAGCTCATACACAGGATTCTTGCTAGCAACAGCAACACACTTCATCTGTGCATCATGTGCTGCCTCTACTGTGCATCATGTGCTGCCTCTACTGTTAGATTTGAGTTTCCAAACACAATGCACCTTTCAGGTATGAAATTCAAACCTGAAAGGTGCATTGTGTTTGGAAACTCAAATCTAACAGTAGAGGCAGCACAGTTCAAAAGCTGTGCTGCATACGCAAACATCTCTGGATCAGGCTTTCCCCTGTGAACATCATCGGCAGCAACAATAACATCGAAGTTTCCTACAATACCAATTTCCCCCATTGCAGACTCGATGACTTTTCTAGGTTTTCTAGGCCGTGTAGATACCAAAGCCAT…
Transcript_376	1145													0		0				0		0			HLILNQTPYNKISTQLNLFYSS	TTGTCTCATCATATATTCGAACAAGCTAGGTTTGTATATAGTAATTGTGATGGCATTGGAGAAAGTTTTTCACAAGACTTGTTGGCCACACTACAAGAGTAGCTCACAAATTTACAAGTGCCATCACAAGTCTTCATTATCAACCCATCTTGAAATTCAACTATGAAACAACTATGAAACAAACACCAACTTTGAGAACATAAGGATGCATTCTTCATTGCAAGATCATTCTACTTCACCCAAATAATCATCAATTTCAGCTGGTGTCAATACCCTGAACTTTTTATCCGCACCAATTATGCCAATTTCAATGTTTTTTGCTGAGATCTGTCCCTCAAACCCTTCCTTCAGTGTCAATATTGCTGTATGGACAGCATCATTCGAGCTCCATATCATCTG…
Transcript_377	532	CUL1_ARATH	738	-1	661	481	738	248	141 bits (356)	2e-37	67/78 (86%)	74/78 (95%)	0/78 (0%)	19	GO:0000794; C:condensed nuclear chromosome | GO:0031461; C:cullin-RING ubiquitin ligase complex | GO:0005737; C:cytoplasm | GO:0005829; C:cytosol | GO:0005634; C:nucleus | GO:0009524; C:phragmoplast | GO:0005819; C:spindle | GO:0031625; F:ubiquitin protein ligase binding | GO:0009734; P:auxin-activated signaling pathway | GO:0007049; P:cell cycle | GO:0009793; P:embryo development ending in seed …	1	K03347;	cullin 1	ko04110; Cell cycle | ko04111; Cell cycle - yeast | ko04114; Oocyte meiosis | ko04120; Ubiquitin mediated proteolysis | ko04141; Protein processing in endoplasmic reticulum | ko04310; Wnt signaling pathway | ko04340; Hedgehog signaling pathway | ko04341; Hedgehog signaling pathway - fly | ko04350; TGF-beta signaling pathway | ko04710; Circadian rhythm | ko05168; Herpes simplex infection	2	PF00888; Cullin | PF10557; Cullin_Nedd8	0			HLILNQTPYNKISTQLNLFYSS	GAAATGGAGTTGCAGCAATCAAAAGCAAGAAAAGCTGATGATGGTACCAATGAGATGGAAAACTCAATGGAATTGATTACAGTACCCCCAACTTCATCATACATCCAACAACAGCAGTCTACATTTTCAGCTCCTCTTTGGAGAAAACTTCCGAAACTCTATTAGGGGGCTATAAAGATCAAGATCGATCATCTTGTTTAGCTAGTTGCAACAACCACTTCATTCGCCGAATCATACGATTGCTTCAGGCCAAGTACTTGAACATATTTGGATTTTCTTTGTCTCTTTCCAAGTAGTCCCGAGAAATCAAATCTTCAATCCTCTTCTTAATTGCCTTAACATCAGGCTTAAACATGCGACCCAACTACTCAACGCACTCCATAACTAAATTTTGGTATC…
Transcript_378	230													0		0				0		0			LTI	ATATTAAAGAGGATGAAGTTGATTTTGATTTTGAATCAGCTGTGATGCATCAGAATTTATTAGGGTTGGAACATTCTTCATCTTCCAAGGAAGAATGTTCCAACCCTAATAAATGACCAATCTGATGCATCACAGCTGATTCAAAATCAACTTCATCCTCTTTAATAAAAATATTAAAGAGGATGAAGTTGATTTTGAATCAGCTGTGATGCATCAGATTGGTCATTTAT
Transcript_379	868	Y5258_ARATH	111	-3	6	713	105	408	94.0 bits (232)	2e-22	48/104 (46%)	70/104 (67%)	6/104 (6%)	2	GO:0009507; C:chloroplast | GO:0046872; F:metal ion binding	0				1	PF07876; Dabb	0			HQDLLQHHHHLQVLHHHLNLLLHHHHHQVLHHH	AACCTCTCGCTTTTGTCGATCACTAACTTGGTTGTAAGAGTATTTGAAGATACTCCCCACGCGGGACCAGAACACCAAGACATCATTCACCTACCAAAGTTTACCGTAAGATCTAAGCTCACTATCTCGTTTATGAACATCTTAGATCTTTGCAAGATGTTTCATGTTTTTATAAAATGCTTATATATTAGTAGATAAGTTCAACAAAAATCAATTCACTCAAATACTTGGTATATTAACAAATACCAGTAACTAGAACATCCCATTAATTGTAAAATAAAAGATCATTTCAAGTTCAAATTGAATGAAAACCAGCATCAACAAACTAAAGATACTTGATACACACACATGCATACACTTCAAAAATAAAAACTTCAAATGCTTGAATGTCTTCAACTT…
Transcript_380	500													0		0				0		0			QFYYLSKYRSPL	TACAACAAAAGGAAAATTGCATGCTTAAGAATACAATGCAATTTTGATACATAAGAGAGGTAACTTGAAAATCAAGGCAACCAGAGTCATAGGGATAAAGCCCTACACTTAAATGTCTTATTCAACATGTCGGAAGACTCATGCTACAACCATACATTCTATAGAGATTTAACACAATTTGAAAGTAAACTAAAGCTAATCACAACAACTTAATTCCAAATGATGAATATCTCAAATCTCAAAGCCTCTGAACATGATAAAAATTTATGTCCTTAAAATAACAAAGAAATAAATAAACACATATTAAGCACCTTTATTCATGATACAGAACAATGTATCTCACCTAAACAAATTGTGCAGAAGAACCAGCATCAACACCGAGACATATCTAGCCACCTC…
Transcript_381	1119	FLA11_ARATH	246	-1	17	1005	169	544	135 bits (340)	2e-35	81/157 (52%)	119/157 (76%)	7/157 (4%)	3	GO:0031225; C:anchored component of membrane | GO:0005886; C:plasma membrane | GO:0009834; P:plant-type secondary cell wall biogenesis	0				1	PF02469; Fasciclin	0			ATNLVYHFIKHFPFIITPHIQKFISNGQKKQRISDYAIIQ	CCCGGCACAAGGAAATGAACAAAGAAAATTGCATTTTGAGCCGTATAATATCATTACAGAGTGAAAAAAATAATTTACAGAACCTGAATCCCTCGTGTATAAATTGAATTTCAATAATCCATGTAAGAAACACAAATTACAAGTTACCAAAACAAAACACATAGATGAAGAATAATAAAAAATAGTAAAACAACCTCAAACGAAAACAGAATCACTCACAAAACAAAATAAAACAAAATGTTACAACAAAAACAATAATTCCACATCCACCTTATAGAACAACTGCACCAACCAAAGTCATTCCAAAAACAACAACATTCACCCACATCATCACACACCCTGCAGCAGAAGCTTCCGCTGGCAAAACCTTCCCATCACCATCATCGCTACCAGCACTGC…
Transcript_382	928													0		0				0		0			MPAPRKTSSRLSARLSSNWLKF	GGGGCCCTTAAATGAATAATACTATATATACATGATGTCTCAAGATCAACCACTAACAATCAAAGCCACAACACATTATGTGTTTGCCACATGACACAACTCTCTCTCATTCACAATCACATGCTCTTATCAGACACATAGCTGACTCATCATCTCATCTTCATCTCACTTTTTCTATACCCTTTCACATCACCAAATACTAATCCTCTTTTCCAAACAACTCCATCAACCACACAACACAATCATGAAAAACTAATAAAATACTCAAACATCTTGCCTTAAAGGTTATCAAACAGGCAACACCTTCAAAAACTTATTATGATAATAGTAACAATAATATGATGTACAAAATTCCAATTTCCTCCAAATTACAATTACATAGGAAGGATCTGAGTAACA…
Transcript_383	517	RD21B_ARATH	463	-1	75	421	195	56	91.7 bits (226)	1e-20	57/125 (46%)	75/125 (60%)	7/125 (6%)	8	GO:0005829; C:cytosol | GO:0005783; C:endoplasmic reticulum | GO:0005615; C:extracellular space | GO:0005764; C:lysosome | GO:0005773; C:vacuole | GO:0004197; F:cysteine-type endopeptidase activity | GO:0051603; P:proteolysis involved in cellular protein catabolic process | GO:0009651; P:response to salt stress	0				3	PF00396; Granulin | PF08246; Inhibitor_I29 | PF00112; Peptidase_C1	1	COG4870; Cysteine protease, C1A family	O	FFFNTCKNLIDYYENQ	AATGAATTCGAAGGCCTTGTCTATGAAACCACCTTTGCACCCTGTACTGTACTTTGCTCTCACAATCCACAAGCTCTTGTACAGACAAATTCACAAAACTCCATCCCAGTCACTATCTTGTTAATCGCTTCCGTTGCTGCTACGGTGGAAAACGCCCAACAAGATGCCATTTTCCTTGATTTTTGATACTACCAACAGCCCATCTCCAATCAACAGACTCAGGCAATATATCATTACCATCTGCCTTATAAGCATAACGTTCACTGCTGGTCTTATTATTAATAATATTACTCTTTGTGCCTAAATACATACGATATTCTTCATCACTCATATCTGCAAACTCGTTCAATCCAACTGTATAAGTGTGATTTTCAGCATTGTGCTCGTCAATGAATTTTA…
Transcript_384	397													0		0				0		0			QVLTVVMGSSGESNLELLSQIFLEPTCFPSLDAAKTFLGYYLKNNSQEKS	GGTGGCTTAAGAAGAGTAATGAAACATAAAAAACTGATGGAATTGTAAAAACTGTGTTTGCACAAACACATCATGGCGTTAGATAGAGAAACTGTAGTGATACGTGACCAACTAACCAATACTAAGCAAAATACTAAGCAACCAGAACAAAGTTAAGTAATGTTTTGTGAAAACAAGTAGTCATTTTTGTGTTTTCACTTCAATCGCTTACCACACCACATCTAAGTAATATTCTATTTGAAATACAAAGTTTTTCACCACTTTCTGATTCCTCACTAAATGAAAACTCTCCTATTATTTTTTACAATCTGTCACACATAACAAATAGGGTGGATGGGTAAAATTAAAAAATTTTACCCATCCACCCTATTTGTTATGTGTGACAGATTGTAAAAAA
Transcript_385	329													0		0				0		0			VPKYMQQNVKLKSTA	ACTTATCGCGACTTGATGCTTCCAACTTGCTTAAAAGAGCGGCAAGACCTTGAGGTAGAGCTTGTAAATCAAGAGCCGAGTCACAAATATTAGTGACTCGGCTCTTGATTTACAAGCTCTACCTCAAGGTCTTGCCGCTTGTCAACTGAAGCAACAGACTTTGAACGCGCAATTCCTTTAGTTTATCCTCGTAATTTGCAGGATCATCTCTCTATCCTCGTAATTTGCAGGATCATCTCTCCATCGGAAGAATACTTCCGATGGAGAGATGATCCTGCAAATTACGAGGATAAACTAAAGGAATTGCGGCTTCATCGTCCAACCAAGCT
Transcript_386	1612	P2C54_ORYSJ	360	-2	174	1056	311	628	156 bits (395)	4e-41	81/146 (55%)	99/146 (68%)	11/146 (8%)	2	GO:0046872; F:metal ion binding | GO:0004722; F:protein serine/threonine phosphatase activity	1	K14803;	protein phosphatase PTC2/3 [EC:3.1.3.16]		1	PF00481; PP2C	1	COG0631; Serine/threonine protein phosphatase PrpC	T	LARLNMRWIKIE	CTTTGTCAGCTCCTTTAAGTCATGTGCCATACTAGCTGTACATCATGTCTTTCTATACAATAATGCGAATGAATCTTAATAAATACCCTTTTATTATGCAATGCCTGTAAATATAAAGAATGGGTTATAAACTAATATATTCAGAACTATTCAGAACAAAATTTTATTGATACACAAGAATATGATATGAATGTAATGTGGCGGTCATAATGGGAAAAAATGACTAGTACAAAATAATAATGTAAAAATATTACATATCTACACCACCATCCTCTACCCTGAGCTATGTACATCAACAGACAACGTGAAAAAAATGATGGCTGCTTTTTCCTACGCCTAAACTGAAGCAGTCAAAAACAGCTCGTGTAACCACCACAACACTTTATTTGATTAACTGTA…
Transcript_387	278													0		0				0		0			KLGYRSVFKFEQFFGALFLWNELKCHGTVNFFVQSFFNLPFIGTKANESNTIRIIPFPLPLQINLQFWTKASLLNMFNIK	ATAAAACTGGCAGTATGGAATAAAACTGGCAGTATGGAGTCTCCAATAGATTATAATCAATCTGTATAATCTACAATCTCACTGCAGGCTTCTCATTAGGCTGCTGAACTAACTTTGCAGTTATAACTTTTACAATCTCCATCACTTCATCCTGATTCTCAGTCTTAGTAACAAAGACTGAGAATCAGGATGAAGTGATGGAGATTGTAAAAGTTATAACTGCAAAGTTAGTTCAGCAGCCTAATGAGAAGCCTGCAGTGAGATTGAAAATTTTGATC
Transcript_388	569													0		0				0		0			FFFFMKNSNMINTNVCPVRGEKFHNHYKQLIEK	TTTTTTTTTAGCATGAAAATGCAATTATTATAAGTAAAACGGTGGATTCAAATGCTTACAATTCCAAATTCAAGAGACTTATATAAGTCAAAAGATGGATTCAAATGCTTACAACAATTCCAAATTCAAGAGTTTTACATACAAGCTTTAAACACTACACTGACTAGATACAGGAAGAGAAAATGCTAAAGGTTATAACAAAAACTGTCATAGTAATAATGCGTTGATCTAACGTTGATCTAATTTAACCTACAAAAGTATAAAAATTGAGTCTAATTTAACCTACAAAAGTATAAAAATTGACGCCTCAAAACCTCAAGTAGCAGTAGCAGAAAGACAAAATTTAACATTCAGATCTCCTTGAAGACCCTCTCAGCAGCAGCTATAGTCTTTTTGATG…
Transcript_389	1049													0		0				0		0			TRLGEQNVVGNL	CACCTTATCCTGAACCAAACGCCTTACAATAAGATCAGTACACAACTTAATCTTTTCTATAGTTCTTAAAAATTCATTTCACACTAAGTATCCCACACAAATAACTCCCATAAAATATCATGTAGTACAAAATAATGACTATTCTACGTTCAAATTTAACACGCAAAGCTGAGAGGGAAATTCTTGTCATATATTGCGTAGATTTTTAATTGGAGAGGAAAAAATGTACACGTGAAAGTGATCCATGAAAAATTCTCACCCAAATGACTAGTTTTTATTCTATATGACAACAAAAACAACAATGGAAGATCCACCACCAAATTACTTGTCTTCACCAGACATAGAATAGAGTAGTAGAATAGAGTAGTAGCAAACATGAATGCATAACCTGAGAAATAA…
Transcript_390	1637	CXE12_ARATH	324	-3	1	1497	321	511	289 bits (740)	3e-91	156/338 (46%)	210/338 (62%)	26/338 (8%)	4	GO:0005737; C:cytoplasm | GO:0005829; C:cytosol | GO:0052689; F:carboxylic ester hydrolase activity | GO:0008152; P:metabolic process	0				1	PF07859; Abhydrolase_3	1	COG0657; Acetyl esterase/lipase	I	FFFM	CACCTTATCCTGAACCAAACGCCTTACAATAAGATCAGTACACAACTTAATCTTTTCTATAGTTCTTAAAAATTCATTTCACACTAAGTATCCCACACAAATAACTCCCATAAAATATCATGTAGTACAAAATAATGACTATTCTACGTTCAAATTTAACACGCAAAGCTGAGAGGGAAATTCTTGTCATATATTGCGTAGATTTTTAATTGGAGAGGAAAAAATGTACACGTGAAAGTGATCCATGAAAAATTCTCACCCAAATGACTAGTTTTTATTCTATATGACAACAAAAACAACAATGGAAGATCCACCACCAAATTACTTGTCTTCACCAGACATAGAATAGAGTAGTAGAATAGAGTAGTAGCAAACATGAATGCATAACCTGAGAAATAA…
Transcript_391	1326	PSA_ARATH	883	-2	596	1283	883	411	492 bits (1267)	3e-164	235/291 (81%)	257/291 (88%)	3/291 (1%)	7	GO:0005737; C:cytoplasm | GO:0005886; C:plasma membrane | GO:0070006; F:metalloaminopeptidase activity | GO:0042277; F:peptide binding | GO:0008270; F:zinc ion binding | GO:0043171; P:peptide catabolic process | GO:0006508; P:proteolysis	1	K01256;	aminopeptidase N [EC:3.4.11.2]	ko00480; Glutathione metabolism | ko01100; Metabolic pathways	2	PF11940; DUF3458 | PF01433; Peptidase_M1	1	COG0308; Aminopeptidase N	E	FTETSLSNCYFCCFASVSRQSQRQFSFIKHHLLFLFQTCNFHEFSLSKSLFLSL	TTAACAATATAATTTTATGTAAAATAACTTTAATAGATGCTCAATCACCATCTATTCTGTGATACATAAATAAAGATTCGATAATCATTGATTGAATATAAATATGCTGCTAATGATATGATCAAATAAGATTGCAGTTATCATATTCTAACTTTTGTTATAATGCTGAACCTGGAGATATCAAAATAAAGATAAATGTCTGTTTTTTGCCTTATTGCATAAATAGGGCATACATCCTTGGAAGATTGATATGAAAATCGGGAATCGGGTTAAAGGAAACCGCCTCAATTTGAAAGATGCATCCATGTGATAGGGCTACCAGTAGCCAGAAACAATTATTTTGGCTAAAAATACGCCATAGCAGTTTAAAGACAGCTTTGTAGTTTTCCTTACCAACCA…
Transcript_392	516													0		0				0		0			PRVYFPGLKPSLTTVESTTLL	CACCAAGACCTCCTCCAGCACCACCACCACCTCCAAGTCCTCCACCACCACCTAAACCTCCTCCTGCACCACCACCACCACCAAGTCCTCCACCACCACTAAAGCCTCCTCCTCTTCCACCTCTATCTCCAAAACTACCACGACCTCGACGCCTCCTCTTCCACCTCTATCTCCAAAACTACCACGACCTCGACGGCCACCCCAACCTCTACAACGAGGACCACGTCCAAATCGACAATCATCTCCGAACCTTTCTTGATCAAGCGCTTGATCATTTTGATCACCAAGAGTAACAGTACTAATATCAAGAACAATCCAAAGAAGTAGAACACTCACAGAAAGCCATTTCCTTTGAAAGTCCATAAGTGCCCTATTGAAATGAAAAACTCCTTCACACGT…
Transcript_393	1497													0		0				0		0			ILDEQSNIRVRRSSFFYSLFSHLTKLSYPFSSFFSFICLIH	CAATTTTATTATCTTTCTAAATATAGATCTCCATTGTAATAGCATATGCTGACTTTCATTTGTTCTTTCTCTTTTCAATGAACAATGTGATTTTGTGCTAGCCAAGTCATCAGTTTAAAAAAACCTTTTTGATCTTTAATAGATAGATATTTACTAGTTAACAATCTAAAACATATACAAAAAGAATTTGACGCTGTCACAATCTAGTTATAAAAGATTACAAGTATCAAACAATCATGTAGGGGTAAAATAGCAGCATCATCTTTTGTTTTCAGTTATAACACTTTCATGGTGCGAAATCCTTGTCAGCTTTTCAATACGAGCAATGACAACAACCTCTTCCAATTCTGATTTCCCATCATATTCCATTTTCGCCGATCATATTCCATTTTCGCCGAG…
Transcript_394	676													0		0				0		0			IDFKFWFRCEPHYNSLNIKLGRKKHV	GCAACAAATTTAGTATATCACTTCATAAAACATTTTCCATTCATTATTACTCCTCACATCCAAAAATTTATTAGTAACGGACAGAAAAAACAGAGAATTTCAGATTATGCAATCATTCAATAGCACTTGATAATACTAATGTTTAAACACTCTCATGCTGGATTATGTGATTGCTGTGTCCAGAAAATCAGGTAGCAAATCGTATCATAATATCATATACGCATACTATTTAAGGTACTAAGTAAAAGTAAAATTCATTATACAATATACACCCCACCAGCGTGCCTTGTAATGATACGACGTTACAAACATATGAAATATAGCCCACTAATTCATCATCAACCAACCTCAAGCAGAGTCCTGATATACTGGATTCAACTCAAGTTGCTCTGCCATTTT…
Transcript_395	377													0		0				0		0			FFFKQT	ATGCCGGCTCCGAGGAAGACATCAAGCCGCTTATCGGCTCGGCTAAGCTCAAACTGGTTGAAATTCTAGACGATGCAGAGATCGGCAAACGCGTTAGCCGATCACTGCATCGTCTAGAATTTCAACCAGTTTGAGCTTAGCCGAGCCGATAAGCGGCTTGATGTCTTCCTCGGAGCCGGCATGGACGATATCGATGTGAAGAGTAAGATCTTCAATTGGCTGTGGTGGTAAAGGGATAACGAGAGTTTGATCCCATTCGGCTACGGTGACACCGAAGCCGAATGGGATCAAACTCTCGTTATCCCTTTACCACCACCGCCAATTGAAGATCTTACTCTTCACATCGATATCGTCCATGCCGGCTCCGAGGAAGACAT
Transcript_396	528	RS17_FERNB	100	-3	39	460	97	284	62.4 bits (150)	1e-11	27/59 (46%)	38/59 (64%)	0/59 (0%)	4	GO:0005840; C:ribosome | GO:0019843; F:rRNA binding | GO:0003735; F:structural constituent of ribosome | GO:0006412; P:translation	1	K02961;	small subunit ribosomal protein S17	ko03010; Ribosome	1	PF00366; Ribosomal_S17	1	COG0186; Ribosomal protein S17	J	FFFLKQTNLFHKKHFNSKHSNSIQHQCKSYKLH	TTTTTTTTTAACACATGTAAAAATCTTATCGATTATTATGAAAATCAGTAATTCGCAGACATACAAACCTTTTTGTAATCATCATACACTATAATTCATTTGCACAGTTGGCAATAAAGTTCACACGATATAGCATCTCGATGTCTAAGAAGACTTCAAGTACCGTGAAATTGCAGAAGACTGATTCTAAGTTCTAACCCGTCAACAAACAAGCTAATCAACCTTGGAACATGCCACATAAAAAAATTCTCCTTTAACCATTTTATGATGCAGATGTAGGTCCTCCGGAGCTCACATTCTCAGACACCGGTGCGGAAGGAGGAACATATATGCGTGCTTTCTTGAGAATTTCAGCAACCACCCAATGTTTACGCTTGCTCAAAGGCCTAGAAGAATCCA…
Transcript_397	1022	HSPR2_ARATH	435	-2	275	580	431	128	173 bits (438)	5e-48	85/157 (54%)	113/157 (72%)	6/157 (4%)	4	GO:0005737; C:cytoplasm | GO:0009816; P:defense response to bacterium, incompatible interaction | GO:0006979; P:response to oxidative stress | GO:0009751; P:response to salicylic acid	0				2	PF07014; Hs1pro-1_C | PF07231; Hs1pro-1_N	0			VIS	CAGGTATTGACGGTTGTGATGGGAAGTAGTGGTGAGTCGAATTTGGAGTTGTTGAGTCAGATATTTCTTGAACCTACTTGTTTTCCTAGCTTGGATGCTGCTAAGACTTTTCTTGGCTATTATTTAAAAAATAATAGCCAAGAAAAGTCTTAGCAGCATCCAAGCTAGGAAAACAAGTAGGTTCAAGAAATATCTGACTCAACAACTCCAAATTCGACTCACCACTACTTCCCATCACAACCGTCAATACCTGTTTATACGCATAAAAGAACCTCTTCATCGCCGACTCTAACCCCTGCATCGCTTGCAACACATGAACCTTCTCACACCCCCTCTTCTCCGAATACACCTTCATCGCTTCCTCCATCACTCCGGGCCCACCCCTCGGGTCCACCTCAA…
Transcript_398	966	ALFL1_ARATH	241	-3	118	709	240	284	157 bits (398)	2e-44	90/142 (63%)	104/142 (73%)	19/142 (13%)	7	GO:0005634; C:nucleus | GO:0035064; F:methylated histone binding | GO:0044212; F:transcription regulatory region DNA binding | GO:0008270; F:zinc ion binding | GO:0016568; P:chromatin modification | GO:0006355; P:regulation of transcription, DNA-templated | GO:0006351; P:transcription, DNA-templated	0				2	PF12165; DUF3594 | PF00628; PHD	0			FFFSLRKFNFTYFVLT	GTACCAAAATATATGCAACAAAATGTAAAATTAAAATCTACTGCTTAAATATTTCAATCGATAATTATAACCTTGAAATTTTCCCTGCACCTCACTAAGAGGAGCCAAAATCGTAACACAAACTGTTGATCCATGAAATTAACTATAATATCTGAAATTTTACCCACTAGTCATATATAAACTATACCCATTAAATGAATTTCTACAGGAGATTTGGCAATAATACGGTATCTGTCAGCACCAACAAAGCAATATTGTTCACTTCACATGTTGTCTTTTAGGGCCTGCCCCTCTTCATGCTGCAAGATGGGCATTTGTATTGCTTTATGCTCTCAGCTTTTGCAGGAGTAATCTTCACGCACTTCCCATGGTACCACCTCTCGCATATATCACAGCCAA…
Transcript_399	766	P2C53_ORYSJ	445	-3	333	653	436	354	79.0 bits (193)	2e-15	46/104 (44%)	65/104 (63%)	4/104 (4%)	2	GO:0046872; F:metal ion binding | GO:0004722; F:protein serine/threonine phosphatase activity	1	K14497;	protein phosphatase 2C [EC:3.1.3.16]	ko04016; MAPK signaling pathway - plant | ko04075; Plant hormone signal transduction | ko04931; Insulin resistance	1	PF00481; PP2C	1	COG0631; Serine/threonine protein phosphatase PrpC	T	TLATSPDIYNPQMKDYVIKLSSEINQH	CTTGCACGACTAAACATGCGCTGGATAAAAATAGAGTAAAAGTGAATAAAATTTTGTTCCAACAGAATAGAGGAGTATTTCATAAGAACAAAGTAATTTAAAGATTCCATTATAAACAAAAGAAATGTGTATCAACTGGCTCGATTTGAATCCTTTGTTGACACACAATTTCTAATTACATTTTAGATTAAACATAACTCAAAACATACCTAAGATACCATCCCATAACATTACACGAAAGAACCGTTGATTAACAAAAGCCACGGATTAAGCTGCTTCCCACCGACCTTAGATTAATTAATTGATTAATTAATCTAATTATTGTTGGAATTTGATGATGCTCCTTGATCTCTCCTCAGATCAATCACCACCACACTAACATTATCAGAACTGTGTCTC…
Transcript_400	634	Y1515_ARATH	808	-3	682	632	793	306	169 bits (429)	5e-47	73/112 (65%)	91/112 (81%)	3/112 (3%)	7	GO:0005768; C:endosome | GO:0005794; C:Golgi apparatus | GO:0005886; C:plasma membrane | GO:0009506; C:plasmodesma | GO:0005802; C:trans-Golgi network | GO:0005509; F:calcium ion binding | GO:0016757; F:transferase activity, transferring glycosyl groups	0				1	PF13414; TPR_11	0			LSYCILTLIGVKFSQLHILIYYRYNEKFTVS	AAATTAGGTTATAGAAGTGTATTTAAGTTTGAACAATTTTTTGGTGCTTTGTTCTTATGGAATGAGCTTAAGTGCCATGGCACAGTTAACTTCTTTGTACAAAGTTTCTTTAACCTTCCTTTCATAGGAACCAAGGCTAATGAATCCAACACAATCCGAATAATCCCATTTCCACTACCCCTTCAAATCAACCTTCAATTTTGGACAAAAGCTTCCCTATTAAACATGTTCAACATCAAATAATCTGGCATTATACAATTGTAAGTTTTTCTGAATTCGATTCACAAGCTTCATCAATTGTAAAACTTATCTTTCATGGCTTCCCCCTCATTTCCATACTCCTTAAATCTGTATTCTTCCTGCTTAAATGTAGATGGCACCTTTCCCTCGCTGTAGCAT…
Transcript_401	719	Y1515_ARATH	808	-2	652	718	801	278	221 bits (564)	3e-65	96/150 (64%)	122/150 (81%)	3/150 (2%)	7	GO:0005768; C:endosome | GO:0005794; C:Golgi apparatus | GO:0005886; C:plasma membrane | GO:0009506; C:plasmodesma | GO:0005802; C:trans-Golgi network | GO:0005509; F:calcium ion binding | GO:0016757; F:transferase activity, transferring glycosyl groups	0				1	PF13414; TPR_11	0			FFF	TTTTTTTTTTTCATGAAAAATAGCAATATGATCAACACTAATGTTTGTCCTGTGAGAGGAGAAAAGTTTCACAATCACTATAAACAGTTAATAGAAAAGTGAAATCACTATCATCAGCAATTATTAAAGAAATTGACAGAATAACTGAGCTAAATATTTCACACTGAAAAAAGCCAGAATCATAAGATTGGAGGATGTTACAAGATAATAATCAAACAAAAAACAAAAGAGAGAAAAAAATAATAAGATTAGATTCCTCTATCTACTTTTCATTTCGTGATTGCAAGTTAAAGCACGTACACTTGTCTTTCATGGCTTCCCCCTCATTTCCATACTCCTTAAATCTGTATTCTTCCTGCTTAAATGTAGATGGCACCTTTCCCTCGCTGTAGCATTGAC…
Transcript_402	604													0		0				0		0			KKMVQ	ACTCGTCTCGGCGAACAAAATGTTGTTGGTAACCTCTAATTGTGTCGAGAATTAGACGCTCATAGGCCTCTGGTATGGTTACCCCCTGGTAGCGTTGTCTGTATGACAAATCAAGTTCACTTTGAGCTGTTGACATCTCCAGACCAGGTTGCTTGACCGTAAGCTTCATGTACATAGCTTCAGAAGGTTGCAGGCGTATAACAAACTCATTCCTACCCTGCTTCTGGCACTTGAAAATATCCTGAACAGGAAAAACCATGCAATAAAGTACCAACTTGCATTGAAGACAAATCATTCAAGTTTCAAAAAGGGTGAGGTCCCTTACACTTGAAAATATCGCCAGGAACATCCTTGAACTGAATCCGTATGTCTGCTTTTCTGCTTTTCTTGTTCCTAGGG…
Transcript_403	494													0		0				0		0			QPILCLNIITRGPILCLNSIFSS	TTTTTTTTTATGTAAACAAATATCTTAAAGTTGAACATCAATGATGTCGATCAAAAATAGGAGGGGAAACAGAAAACCACGTGAATACCAATGCTTATAGTACAGATTATGAATGGATAAAATTTTAACCAATTACGGTAACATTCAGCTACACACATAGCCATAAATACTGAGACTTCCTAGGCTACCAACAAACCTATCAAAAATGTCTTTTACCAGTTTTAGCTGTGTCTCACAATAAAAAACATTAAGTAAAAACAAAACTTCAATGGGAAACAAAAAATAAGTTTGTAACTCCTTTCCAACTCCCTTGACAATCTACTTCAGTTTTTTAGTTTTCTTCAACGTATGATGTGCGCTTTAGTTTTCCTCAACGTGTTCTTCCTCCACTTTCTCAGC…
Transcript_404	222	AUX28_SOYBN	243	-1	1	93	30	1	42.4 bits (98)	9e-05	22/31 (71%)	24/31 (77%)	1/31 (3%)	4	GO:0005634; C:nucleus | GO:0009734; P:auxin-activated signaling pathway | GO:0006355; P:regulation of transcription, DNA-templated | GO:0006351; P:transcription, DNA-templated	1	K14484;	auxin-responsive protein IAA	ko04075; Plant hormone signal transduction	1	PF02309; AUX_IAA	0			FFFQISDRNLTIHKL	TTCACTGAAACCTCTCTTTCTAACTGTTACTTCTGTTGCTTTGCTTCCGTTTCCAGGCAATCCCAACGTCAGTTCAGTTTCATCAAACACCATCTTCTCTTCCTTTTTCAGACCTGCAACTTCCATGAATTTTCTCTCTCTAAATCTCTCTTTCTCTCTCTCTAAGCATTCACTGAAACCTCTCTTTCTAACTGTTACTTCTGTTGCTTTGCTTCCGTTTCC
Transcript_405	352													0		0				0		0			FSQILSYDLDDWEWMGVHI	CCGAGAGTTTACTTTCCCGGCTTGAAACCTTCGTTAACCACAGTAGAATCTACAACTTTACTATGAATTCTTTCGTATTCCAACCGGTTTACAATAGTAAATTTTCTAGCCAATTTCAAGCATACAATTCCTGCAAATATCATAATAGCAGAAAGTATCCAACTGAACTGCAAATTGGCTAGTCCTCTAGCTCGAAAATCGGCCTCTTTTGTTCCACAGGTAACTGCTCCATGCATTTCATTACCCCTCTCACTAGCCATATTCATCACACATCCTTCAGGAACAAATGTAGGAACCCAAAGCATAAATCCCATGTTTATAAACCAACATCCTTGAAAAATAACCGAAATTG
Transcript_406	711	U73C7_ARATH	490	-1	313	507	481	1	211 bits (538)	2e-63	105/169 (62%)	134/169 (79%)	0/169 (0%)	6	GO:0043231; C:intracellular membrane-bounded organelle | GO:0080043; F:quercetin 3-O-glucosyltransferase activity | GO:0080044; F:quercetin 7-O-glucosyltransferase activity | GO:0009813; P:flavonoid biosynthetic process | GO:0052696; P:flavonoid glucuronidation | GO:0051707; P:response to other organism	1	K13496;	UDP-glucosyl transferase 73C [EC:2.4.1.-]	ko01110; Biosynthesis of secondary metabolites	1	PF00201; UDPGT	1	COG1819; UDP:flavonoid glycosyltransferase YjiC, YdhE family	G	VFLI	ATCTTGGATGAACAAAGTAACATTAGAGTCAGAAGATCCTCCTTTTTCTACAGCCTTTTTAGCCATCTCACCAAACTCTCTTATCCTTTTTCTTCTTTCTTCTCTTTCATTTGTCTCATTCATTAACTTTTCTATTCCTTTTTCAATATCTTCCTTCTTCACCAACACACTTGTTTCCTCTTCCTCACCCCATCTCATTGGACTCTTCACTCCAATTTTCACACCAACTTTTAATACTTGCACAACTAAAATTTCATTCAAAAATTGATCTGCAAAAAGTGGCCATGTAACCATTGGTACACCTGCACATATTGCCTCTGTGGTAGAGTTCCAACCACAGTGTGTTAGGAATCCTCCAGTTGCAGTATGTGACAGTATCAACAACTGAGGAGCCCAACC…
Transcript_407	706	IPYR4_ARATH	216	-2	113	705	205	418	140 bits (352)	6e-39	70/96 (73%)	80/96 (83%)	3/96 (3%)	5	GO:0005829; C:cytosol | GO:0004427; F:inorganic diphosphatase activity | GO:0000287; F:magnesium ion binding | GO:0006796; P:phosphate-containing compound metabolic process | GO:0046686; P:response to cadmium ion	1	K01507;	inorganic pyrophosphatase [EC:3.6.1.1]	ko00190; Oxidative phosphorylation	1	PF00719; Pyrophosphatase	1	COG0221; Inorganic pyrophosphatase	CP	IIFLLQDYYTMHLLIYIKTLQLHKDFPSQSTK	ATCGATTTTAAATTTTGGTTTAGATGTGAACCCCACTATAATTCACTAAACATTAAGTTGGGAAGAAAGAAACACGTCTGAGAAGATAATTGAGACAAGAATGATATTAAACAGATTTGAATATTAATAAACGAATATATCATTTAAAAATAAAAGTCAAGCAAAATATATGTGTAGGATATGCATGTGTAGTAGTCACTTGTCCTTTGTGAGACAAATGTACATGCTTTAGGAATATGACAGTAATACGATAGTACAAAATATCTTTTTCCGTCGTCATCTTAGTCATCAAAATATATCTTCACCACCAAACAAAATCCCATATGCAATATCAAAATATATCTTCACCACCAAACAAAATCCCAAATGCAATATCAAAGCTACCGCCTCAAGCTCTCC…
Transcript_408	746													0		0				0		0			LLWQHHEPLASLIFSSG	TTTTTTTTTAAACAAACATGATCCTTGATATAAAAGGAAAAGTCACATTATTCAAACTATTTCAAAGTTAAATTACAATCGGTCATAATAACTTCTCTAATAATTGCAACTAACATTGCAGCCTCTTTAGTGTTGCCATTAACATCTCTGCCCCACCATGATTCGGCATTGATTCATATTATTTCTTGAACTCTTGTTCTTTTTCAATATATATTATTTGAAGTTTACACCATAAATATAATTTGAAGTTTATACAACAATGTAACATATATGGTATATCCTATCTCACACCTCACATCAACAAAATAATAAATAACATCTATAAAAAAAATTACTATAAAACAAATAAATGGTATTATAACTTAATTACTAAAATAACAAAAACATCCCTAACAAGAC…
Transcript_409	557	EF2_BETVU	843	-2	743	556	823	314	153 bits (387)	3e-44	69/81 (85%)	75/81 (93%)	0/81 (0%)	4	GO:0005737; C:cytoplasm | GO:0005525; F:GTP binding | GO:0003924; F:GTPase activity | GO:0003746; F:translation elongation factor activity	1	K03234;	elongation factor 2	ko04152; AMPK signaling pathway | ko04921; Oxytocin signaling pathway	4	PF00679; EFG_C | PF14492; EFG_II | PF03764; EFG_IV | PF03144; GTP_EFTU_D2	0			Q	TTTTTTTTTTTGAAGCAAACAAATTTGTTTCATAAAAAGCACTTTAATTCAAAACATAGTAATTCTATCCAACATCAATGCAAATCCTACAAATTACATTGATGCAAAGATAAACAATTAAGAGTACAACACTTCCAGACAGACAAATTGAAAAACAAAATTCAAGGTACAGAACTTTTAAAACTAGGTCAACAAAGTTTTCATAACAGCCTAGTTCATAGATATAAAATAGTACAAATGATTTAAAGCTTGTCTTCAAACTCAGAGAGTGGGGTCATCTGCTCATTGACGCCCTTCCTCTTGCGAATGTCGGTAACAAGCTACGAAGCTTGTAAGCTTGTGAACCAGCCTCCAAGGGATCTGAGGTCATTGTATCCCAATGATCAAAGACACTTTGGG…
Transcript_410	250													0		0				0		0			FWQFNYTCTLNYFCSNTFFKIK	GTCATAAGCTAATTTGATTAAGTCTTCCAAACAGTGTCACAAAACTTATGGCAGTAGATTAGCTCATTTTTTATTTGTAAGTAGAATTCATAATAAGACTCGACACACAATTCGAAAAAGAGTTCTTTTGATTCGCGATAACAAGGAGGGATAAGGTAAGTCAGTAAAATCACGAACCTTAGTGTCAGGATCATTCAACTCAACCAATAAGGCTTCAATAGCTTCTTTGCATCTTTGCAAAGGCCACAAC
Transcript_411	926													0		0				0		0			LHLFLWAIKV	TTTTTTTTCAGTCTTAGAAAGTTCAATTTTACCTATTTTGTTTTGACTTAATATGTTCCAAGACATATTCAAGTATAGTATTATATATAATCACACACTCACTCGTTTTTAAAATAAATCCCATGTTCAGTAATGTATGAACTGTGACCATCCATCCTCACACTACTCCATCACATAAAGCATATTACAAAGAAAATTTATCATGTATGAATCTATATCACAACCAAGAAAGAATCTATATCACAACCAAGAAATCAATAAATTCTAAATCTCACACCACCTAATCTCAATAACCTCAATTTTATAAACTTTTTTCTTTTTTTACATATGTATGTGTATATGTTCCCTTTTTCATCCCTTGAAACGAACTACAACGCAGGAAATATCATCCTTACTGTC…
Transcript_412	891	P2C09_ARATH	281	-2	61	503	185	129	202 bits (513)	4e-61	97/125 (78%)	107/125 (86%)	0/125 (0%)	3	GO:0005634; C:nucleus | GO:0046872; F:metal ion binding | GO:0004722; F:protein serine/threonine phosphatase activity	0				1	PF00481; PP2C	1	COG0631; Serine/threonine protein phosphatase PrpC	T	FFFYFFFFLIKKSQSIY	ACTCTTGCAACATCTCCTGATATATATAACCCACAAATGAAAGATTATGTTATAAAATTGAGCAGTGAGATAAATCAGCATTGAACTTGTAAAATCAACAGCACATAGATTTCAGGGTTAATTGAAGAACCTGGCATGTTTGAGACAAACCCGCCTCTATTCTCAATGCTGCCACGTTCCGTATTCGGTTCATGATAAGTACTCATCTGTACAGCTATGCCTTCCCTTGACAGAACTGCTCGTGAATCACCAACATTGGCAACCCATAGTTTCTGATTATTTATGAGAATTGCAGTCACGGCAGTTGATCCTCCTCGCCCCAAATCAGGACTGTGAGAAAGAATTGCCTGATCTGTTGACTCGAAAGCTTTCGAAATGAACATGAATGGATCGTTCCAG…
Transcript_413	727													0		0				0		0			FFFFFSIRWLKPH	CTTAGCTATTGTATTCTTACATTAATTGGAGTCAAATTTTCCCAGCTGCACATTTTGATTTATTACCGATATAACGAAAAATTTACCGTTTCCTAGTTGGTACTGTTACAAAATAAATAAATCCAATAGAAAGAGTAGATAAACATTTCAAGAAAATATATCTTGAAATGTTTATCTACTCTTTCTATTGGATTTATTTATTTTGTAACAGTATAAAACAGAAGTTTACATTACAAATTGAAAACAGAATCAAAACCAAGGAAAAAAAAAAGAAAGAAAACACAGACACTTCTTGTCACAATGGTAGTGTGTGTCCTTCATTGCAATCACCTTTCTCCTCTTCCTCCAAAAAATACATTAGTAGCTCTTCCTCCAAAAAATACATTAGTAGTACCTGGA…
Transcript_414	1358													0		0				0		0			R	TTTTTTTTTTGATGGCAACCAAACTGTCTTCATATAATGAACAATAAAACTGAGTCAGCAGTGTTATGAATATGAACCAAGCAACCAAATTAGACATATTTATCATAGACAAAGAATAATAAGAATAATAATGGGTTGTGTCTGCAAAACAAAACTTTCCAAACAGGAAAAAGATGGGGCATTTTAATCTACTCTACTGTATATCTGGGCATCAGCCATACTGATACCAAATAAACACAGAAGTTCACTAAGGCAAGCTGCACTTTCAATCGCTGGTTAGAATAGATAAATGCCGCTCCCCCTTGAATGAAGTTCAACTCTAAATTATATACAGAATTCCCCCCTAGATGATCAAAGAATTTGTCTGAAGAACTCAATGAATTCCCAAAGAATCTCTCA…
Transcript_415	871	COPZ2_ARATH	179	-1	6	694	179	173	243 bits (619)	1e-78	133/174 (76%)	153/174 (88%)	0/174 (0%)	3	GO:0030663; C:COPI-coated vesicle membrane | GO:0015031; P:protein transport | GO:0016192; P:vesicle-mediated transport	0				1	PF01217; Clat_adaptor_s	0			R	AAAAAAATGGTACAGTAACTCGATAACTAGAATTCATTAATGCAATTCCAGATCTTAGTAAAGATGCCAAATAAAAATGGAGGAATAAAATCAAACAACTCTCATAACAGAAAAACTGAACTACTAGTAAAATATGAGCAGCACATTTAAGTACATCATCATGAGAGGATCATGTTAGAAGAGTTCTTGTGAAAGTGTCTCTGGCTGTAGCCCATGCCTGAGTTAGTGTCTGCTCTGATAAGGGGGCATCAGCATCCATGTTATGGGAGGTCACTTTTTCGGCAATAAGAGGTCCATTTGTTTCAAGAATAATCCCTCCGTCAACGATCTCGTCAAGACATAAAAGAATGAGGTCCAAGTTCTCAAGTGCCTCACCTTTGTCAACATTGCTCCTCAGCA…
Transcript_416	691													0		0				0		0			FFFFKWKNIKR	CAACCAATTCTGTGCCTCAATATAATTACCAGGGGACCAATTCTGTGCCTCAATTCAATATTCAGCAGCTAGATCAAACCACATTTCTGCAATATTCAGCAGCTAGATCAAACCACATTTCTGCAATTTCAGAATCTTGAATGTCCAGTTCTCCGTAGTCGGAATAGGTGAGTAAAATCCTTCCCTTAGAACCGTACTTGAGAGTTTCCTGACTCATACGGCTCCGGCTCAACAGTCAATTCTTTTGATCTTCCATTTTTTTTAATGAAAGATCACGGCCATATTGTTAAAAGCTTGAGGTAAGAAAGGGTTTCGTTCGATTGCCTCAAAATAGTAGTCCAAAGCTTTTGTAAGTTCTCCGTTACTTGTGTGGATAAGGCCTATGTTATAAAGTATATA…
Transcript_417	1228													0		0				0		0			LQKLVFFFYLSF	TAACATGAAATGAGGAAGAAAACCATTAGTTTCTTTGCTCAAAATATATAGCATGTGAATATATACTCGTATTGAAGAGGTTTCGGAGGGTGTCCGGGAGGAGTGGTGACAAAGCACATTAGTTTTTTAGGAGCACCAAATTTTTTTTAATTTTACATACATATGAAGTAGATTATTTATTTGATACATGTGACTTATAAATCTGGTAAAAAATTATGAATTAAAAAAAATGACACCAAATTCATAATTTTGACATGGCGACGGCTCTGCTGGTATCGCCTGCACTCTTGCGCTTGGATTTGGAGTTACTAGAGGATGGAGAGTTAGGATACCCATTTCTTTTCCTTTGATTCTTTTCCTTTGATTGCTGAACCAATTGGTTCAGCAATCAAAGGAAAA…
Transcript_418	1747													0		0				0		0			KPPR	TTTTTTTTTCAAATAAGTGATAGAAACTTAACAATTCATAAGTTATAGTATTATAATAAGTCACAAAAATCCACACTCAACAATCCATAATTTTTTATGTCCATGAAGTCAAATTGTCATAATCTTGATATTCATATTCATCTTCAGCTTCATTGTCTTCTCCACCAACTTTATCTTCTCCGGTGTTGCTTTTTTCTTGATTCACAATATCAACAATAGTATCTTGTGCATTATCCATGTCTCCATCTTCATCTTCATCTAAATCTATTTGATAAAGGGAATACACGGCATTTTCTTCTTTTTCTCTAACTCATTCATGTCTATAACTCATGTCTATAACTTGAATCATTTTCTCTCTCTCTCTCAAGATGTCTATATGTTTTATAATTTATTCATCCC…
Transcript_419	1185													0		0				0		0			TRCIFTGRVQCYKFISSFTYLYKLFGDMGA	TTTTCCCAAATATTGAGTTACGACCTTGATGATTGGGAGTGGATGGGAGTGCATATATAGTTGAAATGTCTTCCCTGTAGCAATGCTTTTGCACATCTCTATCCTTTTATATATAAGACTGCAATTTTCACATCTTTCCTCAATAGGTAAATTCATGAATAATTTCAGCTATCAAAATATATATGCTGCCTTCAATTATGTATTTGAGAACTACAAGTATACAATACATATGCCACTGAACAAGAGAAAAAAATACATGTAAGAAAAGAATACATACGAATGTGTTGAATGGGTGAAATAATTGTGCTTAAACTGAAACAACAATTTACCTGAATCCCCATCACAAAAGATACAATAAATACAGTATGCAAAACCAAGATGATAAAAGAGCCCCATTCT…
Transcript_420	345													0		0				0		0			VINIMKQTLRNSGLSKCT	GTCTTCCTGATCTAAGTTGTTGTTCTCTTCTAAAAGCATTAACACTATGAAGATTGAGAGGTCTCTTCTGCAAACCAACTCTCATAATTCCGATGGAGAAAGAAGGAAGCAGGGAACATGTTAAAGCCCACAAACAGAACCGATGGAGAAAGAAGGAAGCAGGGAACATGTTAAAGCCCACAAACAGAACCCCACAGCAAAAAGCTTTTGCCCCATGTTGTCTTAATAGCTAGAGAAGGTGGTTTGGCTGCAGTTACAAAGGTTAGGTGTGGATGAAGAAAGTGTGTTGGGAGAAGCAAATATATAAGCGCATGAGTTGGAAAGTCATTTCATCTACTACAACGG
Transcript_421	920	PER15_IPOBA	327	-2	138	817	323	260	250 bits (639)	2e-79	123/186 (66%)	136/186 (73%)	0/186 (0%)	6	GO:0005576; C:extracellular region | GO:0020037; F:heme binding | GO:0046872; F:metal ion binding | GO:0004601; F:peroxidase activity | GO:0042744; P:hydrogen peroxide catabolic process | GO:0006979; P:response to oxidative stress	0				1	PF00141; peroxidase	0			GLCQEREKNDFKLLLEF	ATAATATTCCTACTACAAGATTATTATACAATGCACTTGCTGATATACATCAAAACACTTCAGTTACACAAAGATTTTCCCTCACAAAGTACAAAGTAATAACTCTAAGACACATACCATGAATGTGCCCACTTACAACTTCTTTATTACTTTCCTCCCATCACTACATTTATATTGAGCTAACCATACCCTCCTCAGATGAATCTGTAGAAGCCATATTGATAAGACCAAGTTCTGCTGATTTTGAATTAATAAAGTTACACTGTTTTCTAATCTCTCCTTGTTTCCCAGTCAACACACCAATATTACCCATCTTAATCATTGCAGCCCTAAAGCTCTCAAAGAAAGCATTCTGATCAGCACTAAACTTGTTGACAATGCTAATAGTATCTGCACCAG…
Transcript_422	639													0		0				0		0			CYLNKFYLVKSVKREMILP	CTTCTCTGGCAGCATCACGAACCTCTGGCTTCTCTGATCTTTTCTTCTGGATAAAATCCAGAAGAAAAGATCAGAGAAGCCAGAGGTTCGTGATGCTGCCAGAGAAGCTGCTCTTCGTGAAATTAAGGAGAGGGTGAAGAAAACTAAGGATGAAAAGAAAGCAAAGAAGCAGCTTCTCTGGCAGCATCACGAACCTCTGGCTTCTCTGATCTTTTCTTCTGGATAACTTCCAAAGTAGCACCAACAATAGACCTTGAGTAAGGCTTCTTGGTAGCTCTACGCCTCTTCTTCGCAGCTTCTTGTGCAATGTCCTTCTTATGTTGCTTCCGGAACATAGCAGTCCAGGTAAGCACTTTGAAGGCTTCAACTTGTTATGGAAGTACCTTTTGCATTTCGAAT…
Transcript_423	1837													0		0				0		0			RLFTYKESSTTLSLETWE	CAGTGAAGGAAATAAAACCCGAGCAGCAACTCTGGTACGGCTATAATATTGTAGCATCGCAAATACATAGTTAATCCGAATACGTATGAAAAGGTCTTTTTAGAAAGATCAATTGCTGTGATCACGTCTTCCAAATTATCTCTCATCAAAACATAGTTAGCAGCTTCTATGGCAATATCTGTCCCAGCCCCAATTGCCATGCCAACATCTGCAGCAGAGCTAATGCAGGAGAGTCATTTATACCATCGCCCACCATTGCAACTATACTTCCATCTTTTTGGAATGAACGAACAACATCAGCCTTACCTGCAGGCATAACCTCTGCTCTAACATCTTGAATGCCAACCTCCTTGGCAACACAGCTCGGGCTGTTCTCCAGTTATCTCCTGTAACCATTAC…
Transcript_424	634	APT3_ARATH	183	-3	5	587	137	189	223 bits (568)	5e-72	110/133 (83%)	124/133 (93%)	0/133 (0%)	4	GO:0005829; C:cytosol | GO:0003999; F:adenine phosphoribosyltransferase activity | GO:0006168; P:adenine salvage | GO:0044209; P:AMP salvage	1	K00759;	adenine phosphoribosyltransferase [EC:2.4.2.7]	ko00230; Purine metabolism | ko01100; Metabolic pathways	1	PF00156; Pribosyltran	1	COG0503; Adenine/guanine phosphoribosyltransferase or related PRPP-binding protein	F	RLFTYKESSTTLSLETWE	TTCTGGCAATTCAATTACACATGCACACTCAACTACTTCTGCTCCAACACGTTCTTCAAAATAAAATAAAAAATAAAAGAAAACATTAACATAATGAAGGAGAACTCAAGTAATTTATGGTAGAAATTTTCTTACCAAGTAAATCCATAGCAGCACAGAGAGTTCCACCGGTTGCAATCAAATCATCAACCACCGGTTGCAATCAAATCATCAACAACAATAGCACGTTCACCATCTTCAACAGCTCCAACATGCATTTCAAGACAATCGCTTCCATATTCAAGAATATATTCTTGAGATATAACTTTCCCTGGCAACTTCTTTGGTTTCCTCAACGGTACAAACTTTGCTCCAATTGCCAAAGCAATGGGAGGACCAAAAATGAAACCTCGAGCTTCA…
Transcript_425	874													0		0				0		0			HP	CTCCATCTCTTTCTCTGGGCAATCAAAGTATAGGACAAATGTTGGCTCTATTCCTGTCACTTTCTCAAAGGCTGCACGGTTTTCCTCATTGCGAGGAAAACCAACAATAAGAAATTTGTCATTGCCATTTTCCTGCATTGCTCGTTGCAGAAGCTTAATGCATTGCTCGTTGCAGAAGCTTAATTGTTACATCAGAAGAAACAATTAAGCTTCTGCAACGAGCAATGCAGGAAAATGGCAATGACAAATTTCTCTCAGATGGAACAATCTTTCCTTCTTTAGTCATATTCTGGATCATTGTTCCATTTTCAGAGCCAGATTTGATTTCTGCACGCAGAAGATCACCAGCACTGAGATGAGTAAACCCAAAATTTTCGACAAGGTTTGCACATTGGGTAC…
Transcript_426	819													0		0				0		0			DPSSQAQREPKTAKPSYSDPLEVE	TAAAAATAACATGTACTCATATCCTCTCATTTCATCCCACTATAGTTGCTTTGCTTTGCTTTGCTGGCCCATGTGAACTGTTTTGTTAGTGTTTAACAATATTGAATCTATGATCCCAGTTCATGACGGCTTCAATATGACCCACATCTGCAATCCTCTACTTTTAACCTGGCCCATGATTTTCAGAATGTATTGTGTCAGAACCCAGATGAACACCAACATGAACATACGTAATTATGCTTTTTCACAAATGGGACCATCATATTTAAATAACTAAACAAAAAATAATTGAATTTTTATGGTGCAGGTGTTTGTTACATATACTTTAATATATATCATGTATATTTTCAATGATACAGTTCAATAACATCTTGTAATATACCAAATGCACAAAATAAT…
Transcript_427	757													0		0				0		0			TDNNKKKKKDKRKKLTPKMQSGDSRRGELTKRRTNSGTHEKENKLRRYSYISDILTSYDILTSYLLFKVDHLAKFMIQNLIILLNS	TTTTTTTTTTATTTTTTTTTTTTTTTAATCAAGAAAAGTCAAAGCATTTATTAATATCTCAAATTGCAATAGCAGCCACATATGACCTTACATTACTTTATAGAACAATCTGAACTAACCATATGTCATTGAATTTCACACAATTTCTTGTAGCATCAACAAATTATTACATAGCATATAATCAATAAGCTTACACATACTCATTGTATCAAATACTAGCTAGTAACAATCTAGCATAACATATAGTTCCAATAATCCAAACTCAAACCCTATAATTCTCCAGCTGAACATCCTTAGCTGTAGCTGAACATCCTTAGCTGTCAATGGCACATACTCCCCAAGATAAACCTCAAGATGATCAGCCAAAGCAGACTTATCAATATTCTCATGATGATAACT…
Transcript_428	649													0		0				0		0			LPST	TTTTTTTTTTTTTTTAGTATTAGATGGTTGAAACCTCATTAAAGAAAACCGTGTCCAATAAAAAACACTTACATAAGCTATGATGATCTAAGCAAAACATAAACAACGGCTTATAACTCATGCACACAAAATGTCAAAAACTGTCGAGTGGAACTTCATAAATCACTCAGTTATTATATTATAGGAAGGGATGGAGAAACAAAACTTTGAATAAAGCAAAACTCATACAATCCCATGTTGACAAAATCACTTATTTCTAAAAAATGTTGTGCCAGAAATTTTCGATAAAGAATAAAACTCTCGCATTCGATTAAATGGATGATGTGTGGCCAGAAGCTGAAGACATTGCAGTTAGAACTTCTGTAACGGATCCCATGACGCTCAGAGCCGCTTTCAGAA…
Transcript_429	2450													0		0				0		0			VATS	CGCTAAATATGATTTACCAAGTCATTTATAATACGAATTGAAATTACATCTTTCTAAGTTTAATGCACCAAAACAGGATAATATTGATCTCTCTGTACTGAAATACAGTTTGTGTCCGGCTCCAAAAAAACAACTACGAGAACCAGGGAGTGGTTATTTTGGAAACGCACGATCCCATCCCATACAACCAAGAGAATAATAAGCTCCTTGGAACTTTCCCATACAACCAAGAGAATAATAAGCTCCTTGGAACTATAACAGTTTTCCATTGTTTGCTTTTGAAGTAGTAGCTCCAATACTTAAGAAGTGTACATGAAAACTCAATTAAAAAAATATAACTACTTTAAACACAGGAATGCTTCAATATCATTGTTGAAAAAGCTAGGTAGACATATCATA…
Transcript_430	2380	FUBP3_HUMAN	420	-2	253	2148	420	1669	83.6 bits (205)	1e-15	56/173 (32%)	87/173 (50%)	18/173 (10%)	10	GO:0005737; C:cytoplasm | GO:0016020; C:membrane | GO:0005634; C:nucleus | GO:0044822; F:poly(A) RNA binding | GO:0000978; F:RNA polymerase II core promoter proximal region sequence-specific DNA binding | GO:0001077; F:transcriptional activator activity, RNA polymerase II core promoter proximal region sequence-specific binding | GO:0010628; P:positive regulation of gene expression | GO:0045944; P…	1	K13210;	far upstream element-binding protein		1	PF00013; KH_1	0			HIEILNCNPKWSWIHLLSEGWSQ	CGCTAAATATGATTTACCAAGTCATTTATAATACGAATTGAAATTACATCTTTCTAAGTTTAATGCACCAAAACAGGATAATATTGATCTCTCTGTACTGAAATACAGTTTGTGTCCGGCTCCAAAAAAACAACTACGAGAACCAGGGAGTGGTTATTTTGGAAACGCACGATCCCATCCCATACAACCAAGAGAATAATAAGCTCCTTGGAACTTTCCCATACAACCAAGAGAATAATAAGCTCCTTGGAACTATAACAGTTTTCCATTGTTTGCTTTTGAAGTAGTAGCTCCAATACTTAAGAAGTGTACATGAAAACTCAATTAAAAAAATATAACTACTTTAAACACAGGAATGCTTCAATATCATTGTTGAAAAAGCTAGGTAGACATATCATA…
Transcript_431	1184	RS31_ARATH	250	-1	1	1064	134	654	231 bits (589)	1e-71	125/139 (90%)	129/139 (93%)	7/139 (5%)	16	GO:0009507; C:chloroplast | GO:0005829; C:cytosol | GO:0022626; C:cytosolic ribosome | GO:0022627; C:cytosolic small ribosomal subunit | GO:0016020; C:membrane | GO:0005634; C:nucleus | GO:0009506; C:plasmodesma | GO:0005774; C:vacuolar membrane | GO:0005773; C:vacuole | GO:0003684; F:damaged DNA binding | GO:0008534; F:oxidized purine nucleobase lesion DNA N-glycosylase activity | GO:0003723; F:…	1	K02985;	small subunit ribosomal protein S3e	ko03010; Ribosome	1	PF07650; KH_2	1	COG0092; Ribosomal protein S3	J	RDFKLSYYKGIIENQSPE	TTTTTTTTTTTTAAGTGGAAGAATATTAAAAGATAGAGATGAATGTAAATAAAAACTGGCAACCAAATGCATATTAGTCCTATATTACAGGAACCATAACCACTATTAATAAAAATAAAATGATGATTAAACACTTGTAACAGAGTATAGCAACTTCCTTAATGAGAAAAGAAAATACAAGCCACTATGAAATGGTCCAGAAAAATCAAAACATCTTCAAGCAACGGGCACCTCAATATCGGTAGAGGCCAAAACAGCAGGAGGAGGCTGGCTGTATTCCTGAGGTGGGTTGTATTCCTCCTCCTTTGGAGTGTGGATAGTGACACTATCCACACTCCAAAGGAGGAGGAATACAACCCACCTCAGGAATACAGACAATATCAGGGAGAGGGGTTTTAG…
Transcript_432	594													0		0				0		0			LRKIILRRPWFNTILFTKRNPPSRKLGSFSQTIKQKHRSTIIRNIGCDFLNRVVNRKNRQHSVCCYNRWFFQRINRTNKNINRRKLVRFTFGFESYR	CTTCAGAAGCTAGTTTTTTTCTTCTATCTTTCTTTCTGATATTTAACAATTTCCTCAAATAGATACATAGTAATAGATTATATATAATTTTTAAATTTTACAATAACGAGGAAAGATTAATACATCAAAAAAGAAGAAAAAGATAACATTAGGTTTAACATTCTACAACAATACATTGATCAAATTGTGTAACAAAAGCAAAAAAGGTCTAAGACCTTTTTTGCTTTTGTTGAAATCCCTCTATCATTAATCTTCAGCTGGGGGTATTTCACCTAGATCCAGTCCCTCTGCAGGCAAATCTGAACCAAGTGGTCCTAAGATTCCGTCGGTGAGAGTTAAACCACTCTCTGGATGGAACCTAAGCATATCAGCGCGAGCCATGGCTTCTGCTTGCGCGAT…
Transcript_433	677	CIPKB_ARATH	435	-3	1	429	124	4	133 bits (335)	5e-35	83/143 (58%)	97/143 (68%)	20/143 (14%)	6	GO:0005524; F:ATP binding | GO:0004672; F:protein kinase activity | GO:0004674; F:protein serine/threonine kinase activity | GO:0006468; P:protein phosphorylation | GO:0009268; P:response to pH | GO:0007165; P:signal transduction	0				2	PF03822; NAF | PF00069; Pkinase	1	COG0515; Serine/threonine protein kinase	T	MNCKSMKMKTNQLSLYCFEFEILLKVIFFSQTSYTYEVVGQIH	AAGCCGCCGCGATAGATCTTCGCTGAAACGGCCTTTACTAGAGATTTTCGCGAAGAGTTCGCCGCCTTTAGCGAACTCCATGACGAAGTAGATTTTCGTTTTGGTGGCGAGAACTTCGTGGAGCCTAACAAAGTTAGGCTCCACGAAGTTCTCGCCACCAAAACGAAAATCTACTTCGTCATGGATGTTAGGGTGACGGAGACGGCTCATGATTGAGATTATTTCACGTTTCACGTTTCCGGCGAGGCCTATGGCGTTGATTTTCTTCTTGTTGATTACTTTGACGGCCACGCTTTGTCCGTTTTCGATGTTCCGCGCGTGATAGACTTTGGCGAACGCGCCGCATCCTAGGAGCTTGCCGAATTCGTATTTGCCGAAGAGTTTTGTGGTGGATTCCGC…
Transcript_434	790	CAPP1_SOYBN	967	-1	723	718	902	179	343 bits (880)	7e-112	159/180 (88%)	171/180 (95%)	0/180 (0%)	8	GO:0048046; C:apoplast | GO:0009507; C:chloroplast | GO:0005829; C:cytosol | GO:0008964; F:phosphoenolpyruvate carboxylase activity | GO:0015977; P:carbon fixation | GO:0048366; P:leaf development | GO:0015979; P:photosynthesis | GO:0006099; P:tricarboxylic acid cycle	1	K01595;	phosphoenolpyruvate carboxylase [EC:4.1.1.31]	ko00620; Pyruvate metabolism | ko00680; Methane metabolism | ko00710; Carbon fixation in photosynthetic organisms | ko00720; Carbon fixation pathways in prokaryotes | ko01100; Metabolic pathways | ko01120; Microbial metabolism in diverse environments | ko01200; Carbon metabolism	1	PF00311; PEPcase	1	COG2352; Phosphoenolpyruvate carboxylase	C	VQVKTRHHLVQVLLMVVQMDPTAPPSEAPGPSDGASSPPNSDGDGAGALCFLPFFPLLGAGAGTAGVVGANTGVTAGGELTGAGVGGELTGTGVTVGGDAAGGLVAGAGAEALGETTGDGEAGLGGAATGDETGAVTVGVVVGAAEGDWPPTPAT	ACCAGGTGCATATTCACTGGTCGGGTTCAGTGTTACAAGTTCATCAGCAGCTTTACTTATCTCTATAAACTCTTCGGAGATATGGGGGCGTAGCTTCACATTATAGTTTGGATCACGGATGCGTTTCAATTATAGTTTGGATCACGGATGCGTTTCAATGTGTAAGACTAACACATTGAACCTGACAAACATTCAAGGTAGTAATGTAGGAATCACGCAGGCGGAGTCTTTGCTTCAAGTAAGGATCTCCCTCAAGAAGATCCTTGTGTGCAGCCACCTGAAGAAGAAGTTTCTTAGTTTCTTCAAATTTGGTTCTCAACAGCTCCCCAAATGACCATAGATCGTCTGAAACAAGGAGTCTGTCATAAAGAGCAGCAATACCAGGGTCTCCCTTGGCAA…
Transcript_435	293	PHR2_ARATH	447	-3	409	162	447	43	72.4 bits (176)	1e-14	32/40 (80%)	34/40 (85%)	1/40 (3%)	2	GO:0009881; F:photoreceptor activity | GO:0018298; P:protein-chromophore linkage	0				1	PF00875; DNA_photolyase	1	COG0415; Deoxyribodipyrimidine photolyase	L	TFS	GTAATCAACATCATGAAACAAACTCTTAGAAACTCTGGCTTAAGCAAGTGCACCTGAACAAGCAGTGACTGCGGGAGCACCCTCCAGTTGTTTCTTTGTGGAACTGTACTTCTTGGTAATAAACCTAAAGAAGTCCCTCCATAGCAACTCATACATCAACCAATTAGTTCCAGAGTTGGATGAGCCATTGCCACCACCATTTCGGCTTGATGAAGCGGAAACAACACTGCTAGCAGTGTTGTTTCCGCTTCATCAAGCCGAAATGGTGGTGGCAATGGCTCATCCAAATCTGG
Transcript_436	685													0		0				0		0			TFS	GGATTGTGTCAAGAGAGAGAGAAAAATGACTTCAAACTTTTATTAGAATTTTGATAATGTCTTGACGGGATGAATAGTCAGGAGGTGATTGAAGTAATGAAGGGACTAATAGTTTTGTCTGAGTTGCTGCTAGAGCTGGTGTGATTAGTAGGGGCGGGTTTTGGTGTTGCAGTAGGTGATTGAGGCAATGTATTCTCTTATATATTCTTTTTCTTTTTTAGTCGATATAGGACTTAACCACTCACACTTGAAGTTCATATATCTTGACTAACTTCTTACACATTCTAGAAAGCACTTGATTTAATTTCTAACAAACACTTTATAACAATCTGTTTTTGTTATTACTGAAAAATCAGGCAAGAGTACTGACACTTTCACAATCTCTCAAAGAACACAAAC…
Transcript_437	868	MUB3_ARATH	118	-2	6	789	105	490	182 bits (462)	9e-56	86/100 (86%)	93/100 (93%)	0/100 (0%)	1	GO:0005886; C:plasma membrane	0				0		0			SSLIKSQLYRVLVTNLFTVNSVLITQHKCLLLTLLEHSSLNLIESTHSTNQIPNFQVTR	TGCTATTTAAATAAATTTTATTTAGTAAAGTCAGTGAAGAGAGAAATGATTCTTCCTTAGTTACCTAGACATCATTCTCCATAAACAACCACCATAATGAATTTATGGAAGCTCTTTTGGACTCTAATAATGCATAAAATATCACACACGTTTAAAATGCAAAATGAAAACATGATGCATAATGATAACAACCAATGGTTGGTTACATTGTTTTCAATCTTTTTAGACGTTGTAATAAAAGAATGACATCGTCTTCACAAGTCACCATTAACACAAACTTTCTATAAACATATAATTGCTTGTATACGAAACTTTACACAGGAATGCTGAAAATCAAAGGGTTTTGTTCAGACGGGTGGTTTCGATGAAAGCTTCTCCGGCTCACAAATTGTCTTCACA…
Transcript_438	868	YCF17_PORPU	48	-2	14	240	46	142	39.3 bits (90)	0.003	19/33 (58%)	23/33 (70%)	0/33 (0%)	3	GO:0009507; C:chloroplast | GO:0016168; F:chlorophyll binding | GO:0018298; P:protein-chromophore linkage	0				1	PF00504; Chloroa_b-bind	0			QQHS	CGTCTTTTTACGTATAAAGAAAGTTCAACTACACTCTCTCTTGAGACATGGGAATAAGAATACCTCAAAGGAATAAGAATACATAATCAATTTCTAGATTAGCTTCAAACCACAAATCCTATAGACCTTAATTGTGTATCCCAAAGAACTCAATTACACAAGGGATGTACCCTTAACAAATTCTGTGAAAGCCAAAGCAACTAAACCCAACATAGCAAATCTTCCATTCCAGAGCTCTGCATCTGAGGACATGATACTTTTAGATTTTGACTCAACACTAACACCTTGCGAAAATGGAGAAAATGGAATCAATGAAGCAAGTGACAGCAACACACTTGTCCCCAAGAACCATGGAACTCCACCACCAGACAATTGTTGTTGTCCCCAAGAACCATGGAA…
Transcript_439	738	ELI_PEA	196	-1	16	648	196	157	254 bits (649)	2e-83	149/184 (81%)	154/184 (84%)	23/184 (13%)	2	GO:0031969; C:chloroplast membrane | GO:0016021; C:integral component of membrane	0				1	PF00504; Chloroa_b-bind	0			F	CGTCTTTTTACGTATAAAGAAAGTTCAACTACACTCTCTCTTGAGACATGGGAATAAGAATACCTCAAAGGAATAAGAATACATAATCAATTTCTAGATTAGCTTCAAACCACAAATCCTATAGACCTTAATTGTGTATCCCAAAGAACTCAATTACACAAGGGATGTACCCTTAACAAATTCTGTGAAAGCCAAAGCAACTAAACCCAACATAGCAAATCTTCCATTCCAGAGCTCTGCATCTGAGGACATGATACTTTTAGATTTTGACTCAACACTAACACCTTGCGAAAATGGAGAAAATGGAATCAATGAAGCAAGTGACAGCAACACACTTGTCCCCAAGAACCATGGAACTCCACCACCAGACAATTGTTCAAACAAACCCTGCCCTCTTGC…
Transcript_440	341													0		0				0		0			FFFFKKVK	CATCCTTAATGGGACAAGCAGCCTGCCCCAACCATTTCTCTGTTCTTTCCTTCACATGAAAGAAACATAGCCATAGATTTGATAACAAAACTATGGCTATGTTTCTTTCATGTGAAGGAAAGAACAGAGAAATGGTTGGGGCAGGCTGCTTGTCCCATTAAGGATGGTTTGGGATTAAGGTTTGATTATGGCTCTGGGATGGGGTTGAATAATTAGTAAGTGGTAATGATGAAAATCCATGGTGTAAATTATTTTAATTCAAGCATAAAAAATTGCTTCATCTTTCTCTTATTTTACTTTTATAATTAATAAAGTTCAATTTTTGTTATGTTTTTTTAGGG
Transcript_441	962	SUI12_ARATH	113	-3	1	828	113	445	120 bits (302)	6e-32	67/129 (52%)	79/129 (61%)	17/129 (13%)	2	GO:0003743; F:translation initiation factor activity | GO:0006417; P:regulation of translation	1	K03113;	translation initiation factor 1	ko03013; RNA transport	1	PF01253; SUI1	1	COG0023; Translation initiation factor 1 (eIF-1/SUI1)	J	FELSHITGTSLAPVLHLKPLSKPG	GATCCTTCCTCACAAGCCCAACGTGAACCAAAAACTGCGAAACCTTCTTACTCTGATCCCCTTGAAGTTGAATAACTTTTCCAAGCTCCTTATCCTGCACAACATTCCCGTTGCAACAAAACTCTTTCTTAAGATACTAAAGAATCTTAAGAAAGAGTTTTGTTGCAACGGGAATGTTGTGCAGGATAAGGAGCTTGGAAAAGTTATTCAACTTCAAGGGGATCAGAGGAAGAAGGTTTCGCAGTTTTTGGTTCACGTTGGGCTTGTGAGGAAGGATCAGATTAAGATTCATGGTTTTTGAAGGGTTTGGGTTTTCATAGGTTCAAGTTGGAGTGTCTTTTGTTTTTGTTTTAGTTTGATTGGTGTTATATAAATAACACCAATCAAACTAAAACAAAA…
Transcript_442	1353													0		0				0		0			KKSEQVVKK	ACAGACAACAACAAAAAAAAGAAAAAGGACAAAAGGAAGAAATTAACACCCAAAATGCAGTCAGGGGACTCCCGAAGAGGAGAACTCACGAAAAGGAGAACAAACTCAGGAACTCACGAAAAGGAGAACAAACTCAGGAGATACAGTTACATCTCAGACATATTGACATCTTACGACATATTGACATCTTATTTATTATTTAAGGTTGATCATCTTGCTAAATTCATGATTCAAAATTTGATCATCTTGCTAAATTCATGATTCAAAATAAACCCTTTTCCTTGCAACTTTGAATCGCGTCCTCCAACGTTTCTTCGAGACTATGTTTGAACTCGAATCCAGCATCAGTGAGTTTCGTTGATGTTAAATGTGGAAGCTCAAGACCTTTAGGTCCCTCAA…
Transcript_443	701													0		0				0		0			IQCSEF	CTTCCATCAACTTAAAATGCTATCAGAAATTATTTAGGTCGAAGATGCACTTATAGACTCACCTTACAACAAAATACGAAGATATATCTCCAAACTATTTCTTTGACAAAAATTGAATGGATGACTCACTTAACTATGCAAAAACACTATTTCATCCACTCAAAATACTTTTATGGATTAGTCTACAAATGCAATTACGGATTAACCCTACAAAAAATACTAAGATGCATCTTCAAACTTTTTTTTTTTTTGCCGTAAATGAGATAGATGGCTCACTTATAAAGTGCCGATACCATGATTAAATTGCGTCCCAATATGCACTTTTGAAATTTGACAAGGGTATTTTCAGGTCCTTCACCCCATGGTCCTTCACCCCATGAGTGGGAAAAGTAATGAATT…
Transcript_444	458	C94B1_ARATH	510	-1	215	395	288	189	62.8 bits (151)	2e-13	35/74 (47%)	49/74 (66%)	5/74 (7%)	6	GO:0016021; C:integral component of membrane | GO:0020037; F:heme binding | GO:0005506; F:iron ion binding | GO:0004497; F:monooxygenase activity | GO:0016705; F:oxidoreductase activity, acting on paired donors, with incorporation or reduction of molecular oxygen | GO:0009611; P:response to wounding	0				1	PF00067; p450	1	COG2124; Cytochrome P450	QV	LGLLCLGIEEQDTLGRRI	GTAGCAACTTCCTGAACCGGGTTCATTATCCGGTCTAACTCAACCCGAATCTTTTTCTCAACTTCCGGGTTCTTAGACAATAATATAAAAAAACCCGGTTAACCCAGAAGCAACCGTATCACGACCCGCCAAAAGAAAACTACTAACTACAATATCTCTCAAATATTCATCTTCGCGTTTGAATTCAAAGAAGCCATAAAACGTGAGAGAAGATCTTTTCGTGAGTCAACTCCAATTTCTCGTTTCTGTTTTATCATCTCTTTGGCCATGTCGTTCACCACTTTTATCGCTTCTTTCAGCTTCTTCTCTGACCCAACGTTGAAGAAACGCTTCATCTTCCATATAAACGGTGACGCGTTCATTGCTCTTTCAGCTGAAAGAGCAATGAACGCGTCACCG…
Transcript_445	448	NDUS1_ARATH	748	-2	617	324	724	1	165 bits (417)	2e-46	76/108 (70%)	90/108 (83%)	0/108 (0%)	13	GO:0009507; C:chloroplast | GO:0031966; C:mitochondrial membrane | GO:0005747; C:mitochondrial respiratory chain complex I | GO:0005739; C:mitochondrion | GO:0045271; C:respiratory chain complex I | GO:0051537; F:2 iron, 2 sulfur cluster binding | GO:0051539; F:4 iron, 4 sulfur cluster binding | GO:0009055; F:electron carrier activity | GO:0046872; F:metal ion binding | GO:0008137; F:NADH dehydro…	1	K03934;	NADH dehydrogenase (ubiquinone) Fe-S protein 1 [EC:1.6.5.3 1.6.99.3]	ko00190; Oxidative phosphorylation | ko01100; Metabolic pathways | ko04723; Retrograde endocannabinoid signaling | ko04932; Non-alcoholic fatty liver disease (NAFLD) | ko05010; Alzheimer's disease | ko05012; Parkinson's disease | ko05016; Huntington's disease	3	PF00384; Molybdopterin | PF10588; NADH-G_4Fe-4S_3 | PF09326; NADH_dhqG_C	1	COG1034; NADH dehydrogenase/NADH:ubiquinone oxidoreductase 75 kD subunit (chain G)	C	GSK	CATATAGAAATTCTCAACTGCAACCCCAAATGGAGTTGGATCCACCTTCTGAGTGAAGGTTGGTCTCAATGAAGATGGCAATGCAGCTGGTTCTCTCTCATCCATTTGCGCAAGGTTTGGTGCTACATTCCTCAATCGGGAGCGGACACCCCCAATTGTATCATAGGGTAAACGCACCCCTGCTACCTCAGACAGAGCTCGAATTATCTTCCAATCATCTCTGGAGTCACCAACTGTTGGAACTGCAGGCCATGTTTGTTGTGTGAATCCTTCAGTATTTTCATACGTACCTTCTTTCTCACTGAATGCTGCTGCTGGCAAAAAATGACGTGAGCACGATAAACACTCTTATCACCAAGGTAACCTTGGTGATAAGAGTGTTTATCGTGCTCACGTCAT…
Transcript_446	921													0		0				0		0			GSK	CGGGACTTCAAACTATCTTATTATAAAGGTATCATAGAAAATCAGAGTCCAGAATAAAATATACATTAAATTTAAAAAAAAAAGTAAGTAAAAAGAATTTTTTATTTACAGCTCTGATATCACTTAAGAATCAAATAGTAAATACTTAAAAGCTGTTCAGTTATGAATAGTACATATTAAGAACTAGTCTTGCTAGAGTAGTTACAGATACCAGTCAGTGTATCTGTAACAACTTCAAGATGTACAGGTATAGTAACTTCAAGAATGTGAATACTGAATGAATTGAAAGAAATATATTGAACGGTAGAGATATCTAACTTTATTGTGATCAAATGAATTAAAGAGTATGAGTAATCTTCACCTTACTCTTGAGAGCATGAGCATAAGAGACCTTCTTGG…
Transcript_447	486	CESA4_ARATH	1049	-1	257	357	375	1	183 bits (464)	4e-52	98/119 (82%)	110/119 (92%)	0/119 (0%)	9	GO:0016021; C:integral component of membrane | GO:0005886; C:plasma membrane | GO:0016760; F:cellulose synthase (UDP-forming) activity | GO:0046872; F:metal ion binding | GO:0071555; P:cell wall organization | GO:0030244; P:cellulose biosynthetic process | GO:0042742; P:defense response to bacterium | GO:0050832; P:defense response to fungus | GO:0009834; P:plant-type secondary cell wall biogenes…	1	K10999;	cellulose synthase A [EC:2.4.1.12]		2	PF03552; Cellulose_synt | PF14569; zf-UDP	1	COG1215; Glycosyltransferase, catalytic subunit of cellulose synthase and poly-beta-1,6-N-acetylglucosamine synthase	N	AFYNLVIGSHLQQKQQSNFVPISEVG	CTCCGGAAAATAATACTCAGGCGCCCTTGGTTCAATACTATACTTTTTACAAAAAGGAACCCACCTTCTCGCAAACTCGGAAGTTTCAGCCAAACAATCAAACAAAAGCATAGAAGCACCATCATCAGAAACATAGGCTGTGACTTTCTCAACAGGGTAGTCAACAGAAAGAATAGACAGCACAGTGTTTGCTGTTATAATAGGTGGTTCTTTCAAAGGATCAACAGAACTAACAAAAACATCAACAGGCGAAAGTTGGTTCGGTTCACCTTCGGGTTCGAATCTTATAGATAAACGGTCTAAGTAAGTTTCACGCGTGATTGGTAACCATTTCGGAAACTGATCAAGTATACATGAACAGTTTCCGAAATGGTTACCAATCACGCGTGAAACTTACTT…
Transcript_448	417													0		0				0		0			V	ATGAACTGCAAATCAATGAAGATGAAAACCAATCAATTGAGTTTGTATTGTTTCGAATTTGAAATCTTATTAAAGGTTATTTTCTTCTCTCAAACGAGTTATACCTATGAAGTTGTTGGACAAATTCACTGAACGAAGACTGGAGAAGTGTGCTATTGCGGGGATAGCTTTTATACCAATACCACATATATGAGCTGTAGTTGAGGCTGAATTCAGAGATTGGACCACGCTATTGGCGTCCAAAATATCTTTTGAAAATTCGGCATCTTGATGTCGAGACAACTAAGTTGACTCGACATCAAGATGCCGAATTTTCAAAAGATATTTTGGACGCCAATAGCGTGGTCCAATCTCTGAATTCAGCCTCAACTGCAGCTCATATATGTGGTATTGGTATAA…
Transcript_449	465													0		0				0		0			MQYVGIIGEERHHIWAV	GTCCAGGTGAAGACGCGCCATCACTTGGTCCAGGTGCTTCTGATGGTGGTGCAGATGGATCCAACAGCACCACCATCAGAAGCACCTGGACCAAGTGATGGCGCGTCTTCACCTCCCAACAGCGATGGTGATGGTGCTGGTGCACTGTGTTTCTTGCCTTTCTTTCCCTTGCTTGGTGCAGGAGCTGGTACGGCCGGTGTGGTTGGAGCCAACACGGGTGTTACGGCAGGAGGTGAGCTAACTGGAGCAGGAGTGGGGGGTGAGCTGACCGGAACTGGTGTTACGGTCGGTGGAGATGCGGCTGGTGGGTTGGTTGCCGGAGCAGGTGCGGAAGCTTTGGGGGAAACAACGGGGGATGGTGAAGCTGGTTTGGGAGGAGCGGCTACCGGTGATGAGACT…
Transcript_450	640	LEA14_SOYBN	152	-1	4	322	94	32	56.2 bits (134)	7e-09	27/97 (28%)	51/97 (53%)	6/97 (6%)	1	GO:0009269; P:response to desiccation	0				1	PF03168; LEA_2	0			MQYVGIIGEERHHIWAV	ACGTTTTCTTAATATCATCATAAATCAAAGTAAGAGGAATCTTGACAGTTTCCTCTCCATGAGCATGGATAGTACCCGCATCCGGTATCAAACCGGAAACAAGCTTCCTTCCATCACTCTCAATCAAATAATTGATATCAATCAAAGGAATAGGAACCGGATTAGGGTTCTTAATAAGAACATCAACAACAAGATCAATCTTATGAAGATTAACCTTCGGAATGTGAATCCCTTTCACATCCGCAGTCGGTTTCCCGAATCCAATAACTCCCTCGAGCTTCTCACCAATGTCATGAATAAAATCCTTCACTTTCTCAACAAATCCGTCTTTCTTTTCGTGTCTTTATCGTCTTCCTTGTCCTTATCAGACTTGAACAAACCCCTTTCCGACACATCCGG…
Transcript_451	912	LEA14_SOYBN	152	-3	4	322	94	32	56.2 bits (134)	2e-08	27/97 (28%)	51/97 (53%)	6/97 (6%)	1	GO:0009269; P:response to desiccation	0				1	PF03168; LEA_2	0			FFF	ACGTTTTCTTAATATCATCATAAATCAAAGTAAGAGGAATCTTGACAGTTTCCTCTCCATGAGCATGGATAGTACCCGCATCCGGTATCAAACCGGAAACAAGCTTCCTTCCATCACTCTCAATCAAATAATTGATATCAATCAAAGGAATAGGAACCGGATTAGGGTTCTTAATAAGAACATCAACAACAAGATCAATCTTATGAAGATTAACCTTCGGAATGTGAATCCCTTTCACATCCGCAGTCGGTTTCCCGAATCCAATAACTCCCTCGAGCTTCTCACCAATGTCATGAATAAAATCCTTCACTTTCTCAACAAATCCGTCTTTCTTTTCGTGTCTTTATCGTCTTCCTTGTCCTTATCAGACTTGAACAAACCCCTTTCCGACACATCCGG…
Transcript_452	748													0		0				0		0			CLFRIQKENIGIKENHLLYFSKHKYMVK	TCTTCATTAATCAAATCACAACTTTACCGAGTACTAGTAACTAATCTCTTCACGGTCAATTCAGTCTTAATAACTCAACACAAATGTTTATTACTTACACTACTAGAACATTCTTCCCTAAACCTTATTGAGAGTACTCATTCAACAAATCAAATCCCAAATTTCCAAGTTACACGTTAACATGGCATTCAACAAGAAAACAAAGAGAAAGACAAATTCAAAGTACTTGTGTAGATTGTGAATCTAAACATTCATAATATCATTCATTCATTTTTCCTGTACAATGTATCTAGACAAAACTTCAAAAACATAATATACATTAAAAAAAAAAAGACAACCTTTTTTTTTTCTCTCACAAAACCCATTCCTCTAATAATTTTTTTATTCTTTCATTTTAAC…
Transcript_453	719													0		0				0		0			F	CAACAGCATTCTTAAAGCCTTATCCAGGCAAATCTAAAGAAAAATATGAAATTCAACCAGATTCCTTCAGCAAAAGTTTTATAACTTCAAAATGAAGAAAGAAATCCTCAACAATAAATTACAAGGCAAACTTGTTTGGTAAGTTTTGAACTACCAATTGCTCATTTACACTTGATCAATCTAGCTGATTTTCACTAAATAAAACAAATTAACTATTGTTACATATGCTAGCCAACGGCTTGCGGCGATCGAAAAATAGCAAAACAAAAAGCAACTAGAAGAGGTTACTGACTTATTGTGAACATCCTCAATTTCAAAGAGTGGAAAATTCAAGCCAGCTCAATTTACATTCAGTTACTCTTTCCTGGAATGTCAAAACCATACTTTTCTTCTAGTTAT…
Transcript_454	312													0		0				0		0			VATMWQSSASSEGAITTMLGRHAIKVTSKVPLCVGPSEPTNPALSIANLTGSFCKYTSCTT	TTTTAAATCGATTAATTGAATCTTTTATTTGATATATTGATTAATGAATGGATCAACTTGCGATCCCTGGAGCTTAGTAACCAAGCTTGATCTGCATGACCATAATAATAACATGACAATGTGAAAACATCCACATCTCTTACAAAAAGAATCAACTCTTACATTACATCTGAACAAAACAAGTGGTACAACATAGTGTCTCTTCTGGTTACAACCTTAGTTCATTATTCCTCTGATTTTGCATTCATAAAAATGATTTTACTTCCTTGCTCTATCTCCTCTACCCTTTGATTTTGCATCAAAATGATGAGA
Transcript_455	730	TIL_ARATH	186	-1	35	730	180	290	177 bits (450)	1e-53	104/148 (70%)	123/148 (83%)	3/148 (2%)	29	GO:0009941; C:chloroplast envelope | GO:0031969; C:chloroplast membrane | GO:0005737; C:cytoplasm | GO:0009898; C:cytoplasmic side of plasma membrane | GO:0005783; C:endoplasmic reticulum | GO:0005794; C:Golgi apparatus | GO:0005739; C:mitochondrion | GO:0005886; C:plasma membrane | GO:0009506; C:plasmodesma | GO:0005774; C:vacuolar membrane | GO:0005773; C:vacuole | GO:0045735; F:nutrient reserv…	1	K03098;	apolipoprotein D and lipocalin family protein		1	PF08212; Lipocalin_2	1	COG3040; Bacterial lipocalin	M	IFYCF	TTTTTTTTTTTTAAAAAGGTAAAGTAAAACCTAATATTTAAGACCAAATTAAGCCATCAAATACATGTATTAGGTAAAGTCAAACCTAATACATGTTGCTTTTACACAATTTTAGCCATCAAATTAAGACCAACTTTTAATCTATTTACACAACAAAGCCATACAAAATATTACAAATTAAATGACTCAATATTAAAGTTCTTGAAATCTTTATTTAATACATGATAAAATTAACACTTGTTGAAATCTCCATACAACTTTATTTATTTCACAAAAAAAGGATTTAACTTATCCACCAAATTTCTCTAGTGGCTTCATAATCTTCTTACTCAGGTGGAGAATCACTTTGTGGAGTCTTGTGCAATTTGGTGGTCACATCATCATACCCTTCATCCTTAG…
Transcript_456	584	1A1C_SOYBN	484	-2	10	571	121	236	197 bits (500)	4e-71	88/112 (79%)	103/112 (92%)	0/112 (0%)	4	GO:0016847; F:1-aminocyclopropane-1-carboxylate synthase activity | GO:0030170; F:pyridoxal phosphate binding | GO:0009693; P:ethylene biosynthetic process | GO:0009835; P:fruit ripening	1	K01762;	1-aminocyclopropane-1-carboxylate synthase [EC:4.4.1.14]	ko00270; Cysteine and methionine metabolism | ko01100; Metabolic pathways | ko01110; Biosynthesis of secondary metabolites	1	PF00155; Aminotran_1_2	1	COG0436; Aspartate/methionine/tyrosine aminotransferase	E	FFLQLIDLHLLLLLLLSLKIYI	TTTGAGCTTTCACATATAACTGGAACAAGCTTAGCTCCTGTTCTCCACCTCAAACCTCTGTCAAAACCTGGATAATAAGGAGTAGGCACCAATAAAGCTTCACCAGGGTCCAGGGTTCACCAAACAAAACGCCGTAGTCTCATGAGCTCCGGTTGCTCCGCCGCTCATCACGATCAGATCGAGATGAGCGGCGGAGCAACCGGAGCTCATGAGACTACGGCGTTTTGTTTGGTGAACGATCGGGATCAAATGTCACTCTATTTCCTCTTGTTCTTGACATGAATTTCGCCACAGCATTTCTGAACTCTGGTAAACCATGATAGTCCTGAAAATTTGCCATATGTTTGAAATTATGAACTCCTTCTAGGGTACAAATTGAGGCTTCTGGATTCTCCATTA…
Transcript_457	269	ASR3_ARATH	314	-2	260	265	314	101	63.5 bits (153)	6e-12	29/55 (53%)	45/55 (82%)	0/55 (0%)	10	GO:0005634; C:nucleus | GO:0003677; F:DNA binding | GO:0042803; F:protein homodimerization activity | GO:0003700; F:transcription factor activity, sequence-specific DNA binding | GO:0071219; P:cellular response to molecule of bacterial origin | GO:0006952; P:defense response | GO:0050777; P:negative regulation of immune response | GO:0045892; P:negative regulation of transcription, DNA-templated …	0				0		0			YLYI	AAAAAAAGTGAACAAGTGGTCAAAAAATAATGAAGGGACCCACTATTGTTGATTCCAAATGTTATGTACACTACTCCTCTCTCTGATCCTTCTTGCACTACAATTTATCAGCAATTCTTCCAAGAGCAGTTGCGAGCTTATCGAGCACAGCAACTATGTTACTCGCAGTGTCGTTCTGGTGCTGGCGATCCAGTTGGAAGTTCATGTTCTGAGCCTCTAGCTGTTCGCTTAGCATCTTGCCGTTTTTCTCTAACAAGTCAATTAATAGA
Transcript_458	601													0		0				0		0			SRTKPIIESTPIFLSLLHLGNSVTTFKLTLTAFF	ATTCAATGCTCCGAATTCTGAAAAGTTATAAAGGTACAACGTATGCCACAACTCAGTCTCAACAGACGATTCCGCCAACAGGCTGACGCATATTCAGTTTCATGCTCTGTCATCGTTGACATGATTTACAACTTCTGATTGGCTGTCCAACGGCATATACTGTGCCATGATGGCCCTTATTTCAGAATCCATATAAGACCTTATTCTATATTTGTAGACAAGGTATGCCACTGCAGAGGCCGGCCAGAACTAAGCCGGTTACAATGACCCAAAATGCAGCCCAAGCAGACTTCCCTTCCTGGCTAGAAGTTTTACTTATGCAGGAAACATGATACCTGCATAAGTAAAACTTCTAGCCAGGAAGGGAAGTCTGCTTGGGCTGCATTTTGGGTCATTGTA…
Transcript_459	915	PPCT_MOUSE	214	-3	49	358	137	92	43.9 bits (102)	0.0007	27/92 (29%)	45/92 (49%)	6/92 (7%)	5	GO:0005737; C:cytoplasm | GO:0031210; F:phosphatidylcholine binding | GO:0008525; F:phosphatidylcholine transporter activity | GO:0008203; P:cholesterol metabolic process | GO:0015914; P:phospholipid transport	0				1	PF01852; START	0			SEDISFVPK	TTAGGTTTGCTCTGCCTTGGCATAGAGGAACAAGATACTCTAGGTCGGCGAATTTAGTAAGCTCGGTCTGCATTCCAAATTCGCCGACCTATGATTCCTTAGTGACACAATAGTAAGCTCGGTCTGCATTCCAAATTCGCCGACCTATGATATATTCTCTATCACTGCAAAAGAAGGGAAACTTGCGCACCCACTGCACAATCATTGTTCCAGTAACCTCACACTCTTGAATAGTTGAAGCATGTAAAAGCATATCATCCCACCTCAGCCGATACTCATCATCCCAAAAGAAATCCCTAACCATTTCAGGAGTGGCATCTTCAAACGTCGTTCTACTTCGATACTGGGGCGGTCCACTCAGGGTCCCTACGCCAAGCTTGATAACTCATGGTTGGAGTA…
Transcript_460	947	IF2P_SCHPO	1079	-1	846	896	975	495	149 bits (375)	4e-42	77/134 (57%)	107/134 (80%)	4/134 (3%)	8	GO:0005829; C:cytosol | GO:0005622; C:intracellular | GO:0005525; F:GTP binding | GO:0003924; F:GTPase activity | GO:0046872; F:metal ion binding | GO:0003743; F:translation initiation factor activity | GO:0002183; P:cytoplasmic translational initiation | GO:0006412; P:translation	1	K03243;	translation initiation factor 5B	ko03013; RNA transport	2	PF03144; GTP_EFTU_D2 | PF11987; IF-2	0			VNLWVSSFL	GGAAGCAAATGAGAAAACAGCGGTTCCGCGCCATTCCTGTTCGCCCCATTCTGGAACAGTCAACGCGCTTTTTCTGACTGCCATTCTGCACCAATATCTCAGCCATTTCGGCTAAGTTTAACAAAGCATTTATCTAGAATTATTTTTAGTATTATTAATGACTTACCCGATAATCAGATTTGAGAATATCAATAGATCTCCGTGAAATATGGCTTACAAGTATGGCTTACAAGTTCATCATCAATCTCAAAATGTCTGCCAAACATTTTCTGCTGTTCCTCAGAATTGGAACATTTTCTGCTGTTCCTCAGAATTGCTGCCAACAATCTTAATGGCTACTTTCTGCCCTTTCTTTGCATAATCAACTGGTTTGTGGTTATTCTCAATGGAAGCAATGCG…
Transcript_461	919	IF2P_PONAB	1220	-1	982	907	1124	467	145 bits (367)	6e-50	77/147 (52%)	106/147 (72%)	4/147 (3%)	5	GO:0005737; C:cytoplasm | GO:0005525; F:GTP binding | GO:0003924; F:GTPase activity | GO:0046872; F:metal ion binding | GO:0003743; F:translation initiation factor activity	0				2	PF03144; GTP_EFTU_D2 | PF11987; IF-2	1	COG0532; Translation initiation factor IF-2, a GTPase	J	IIYIMKIKISIMKIKKV	GGAAGCAAATGAGAAAACAGCGGTTCCGCGCCATTCCTGTTCGCCCCATTCTGGAACAGTCAACGCGCTTTTTCTGACTGCCATTCTGCACCAATATCTCAGCCATTTCGGCTAAGTTTAACAAAGCATTTATCTAGAATTATTTTTAGTATTATTAATGACTTACCCGATAATCAGATTTGAGAATATCAATAGATCTCCGTGAAATATGGCTTACAAATATGGCTTACAAGTTCATCATCAATCTCAAAATGTCTGCCAAACATTTTCTGCTGTTCCTCAGAATTGCTGCCAACAATCTTAATGGCTACTTTCTGCCCTTTCTTTGCATAATCAACTGGTTTGTGGTTATTCTCAATGGAAGCAATGCGTCCAATGTCAATGAAATCTTGGGAAGGA…
Transcript_462	1785													0		0				0		0			TALRIISWCWSGAIDLWTINSMPKLATASSDNFVEYLTFSNRRR	GCTTTCTATAACTTAGTTATTGGAAGTCATCTTCAACAAAAACAACAATCAAACTTTGTCCCAATAAGTGAGGTTGGCTAGATATGGATCAACTTATACCATAATGTTCTATTCAGGACCATGCTTCTATTCAAATTGTTAATCTCAAGATCTTTTTAAATAATTTCTCTTATAGTTCTTTTAGGTCTTCTTCTACGTCTATCTATTAGCTCATCTCTATCAGATATACTCTACTTACCACATAATCTATAGGTCTTATCTCGGTTTTTTTTCCACCATTTTTTCTACTATAAGTGTTACCCCAATACTCTCTAATATTGTTATTTCTAATCTTATCTTGTCTAATCTTACCACATATCCAACGCAACATCCTCATTGAAAGTCATCTGACGAAATAAA…
Transcript_463	1250	COBRA_ARATH	456	-2	9	1099	229	440	349 bits (895)	2e-114	156/221 (71%)	190/221 (86%)	1/221 (0%)	10	GO:0031225; C:anchored component of membrane | GO:0046658; C:anchored component of plasma membrane | GO:0009897; C:external side of plasma membrane | GO:0016328; C:lateral plasma membrane | GO:0009930; C:longitudinal side of cell surface | GO:0009505; C:plant-type cell wall | GO:0005886; C:plasma membrane | GO:0010215; P:cellulose microfibril organization | GO:0009825; P:multidimensional cell gro…	0				1	PF04833; COBRA	0			KKKLAFTKT	GTATGATTTATATTTATGGCCCATCAAAATATTGTACCTGACTCCGCCACCAAAGATTACATAGAAGAAAAAATTAACTACACAACCTGCTATAGCAAAAACAAATAGTAAGACAAGACACGTATATCATGGTTTAATAAAAATAATTAATCACCCATTTCTAAATAGAAACGTTTCATTACAATAAAAGGATAGAGACGGAAAGATGTAGCAAACAAAACAAGAAAATAAAATATTGAGAAAGACAACTACTCATTGTCCCTAATCATCAATATCACGAGGCATTTCAAGTTACTCTTTAGCTCCAGAATCAATAGTACGCTTTGTCAACAAGGCAACTTGCTTGAATAGCTGACGAAGAGTTTTGAGTTTTCTCGAGTGCTTGAAAAAACATAGGTC…
Transcript_464	835	RUB1_ARATH	156	-3	15	833	152	468	111 bits (278)	2e-28	83/138 (60%)	97/138 (70%)	16/138 (12%)	6	GO:0005829; C:cytosol | GO:0005634; C:nucleus | GO:0005886; C:plasma membrane | GO:0009693; P:ethylene biosynthetic process | GO:0045116; P:protein neddylation | GO:0009733; P:response to auxin	1	K12158;	ubiquitin-like protein Nedd8		1	PF00240; ubiquitin	1	COG5272; Ubiquitin	O	LT	ATGCAATATGTGGGTATAATTGGGGAAGAAAGACATCATATTTGGGCTGTCTGACAATTACGTTAAGATCTTATCTGGGCCACTTATGAGTCCAACCAGGCCACCATCATTGTGCTTTTGGCTTTAAAACTAAAATCAAACTTTCGCCTCTCTCTACACATGATCACAGAGTAAAACTCTAACCATAGTTTGTTTTTATGAATTATCAGTTTAGAGTTTTCATTAAGTTACCAATTTTTGGGTTTAAAAGCATATAACCAAGAGGTATCGACCACCTATAAAATCCCCAAAATTACAAAAACCAAGCAGATAAAAGAACAACCATGTCCTCAGAGACGGACAGTATAGAGCTTCCTTTCATGTCTTTAGATTCAGAAGCAATTCAAACATTTACCAAGA…
Transcript_465	892	RUB2_ORYSJ	153	-3	15	890	152	468	129 bits (324)	6e-35	93/141 (66%)	108/141 (77%)	3/141 (2%)	2	GO:0005737; C:cytoplasm | GO:0005634; C:nucleus	0				1	PF00240; ubiquitin	1	COG5272; Ubiquitin	O	LE	ATGCAATATGTGGGTATAATTGGGGAAGAAAGACATCATATTTGGGCTGTCTGACAATTACGTTAAGATCTTATCTGGGCCACTTATGAGTCCAACCAGGCCACCATCATTGTGCTTTTGGCTTTAAAACTAAAATCAAACTTTCGCCTCTCTCTACACATGATCACAGAGTAAAACTCTAACCATAGTTTGTTTTTATGAATTATCAGTTTAGAGTTTTCATTAAGTTACCAATTTTTGGGTTTAAAAGCATATAACCAAGAGGTATCGACCACCTATAAAATCCCCAAAATTACAAAAACCAAGCAGATAAAAGAACAACCATGTCCTCAGAGACGGACAGTATAGAGCTTCCTTTCATGTCTTTAGATTCAGAAGCAATTCAAACATTTACCAAGA…
Transcript_466	1294	LHY_ARATH	645	-3	455	914	645	309	129 bits (325)	4e-31	91/210 (43%)	125/210 (60%)	27/210 (13%)	19	GO:0005634; C:nucleus | GO:0003700; F:transcription factor activity, sequence-specific DNA binding | GO:0044212; F:transcription regulatory region DNA binding | GO:0007623; P:circadian rhythm | GO:0048574; P:long-day photoperiodism, flowering | GO:0042754; P:negative regulation of circadian rhythm | GO:0043433; P:negative regulation of sequence-specific DNA binding transcription factor activity |…	1	K12133;	MYB-related transcription factor LHY	ko04712; Circadian rhythm - plant	1	PF00249; Myb_DNA-binding	0			NLRTIGDGITFLVCTSIFVSLITIILDTSWYGIIWTKRPNNSVP	TTTTTTTTTTGATAGAATGAAGGATTATCATAAATTACTTAAATTTCCAATGCTCAAACAGTACTAAATGTTTCTTCTCTAATGCTATTTTAGCGGAATTTTTAACTGCAGCAACATCAGTCCCAGAAAGTAAAACAACGTAGGTAGTAATTTAATATGGTACACACACCTACACGACAAGTTTTATGAGCTGCAGAATTAGAAAATAACCAATACAGAAACCGAGCAAGGGGAGTTAGAAGGGGAGTTAGAAATAATGCGCAAAACTCGGAGTTTCTGTGATTGTGTATGCATTATATCAAGCATCAAGTAGAACTCCCTCCTTCCAGGCGTATCCTCTTGGGACCAGTCTCTTCAACTTGATTACAGGACGTTCCGATCCTGTTTTCTTTGGCTTCT…
Transcript_467	1009	ASOL_BRANA	555	-1	176	718	407	32	247 bits (631)	4e-75	122/236 (52%)	166/236 (70%)	11/236 (5%)	3	GO:0005576; C:extracellular region | GO:0005507; F:copper ion binding | GO:0016491; F:oxidoreductase activity	0				3	PF00394; Cu-oxidase | PF07731; Cu-oxidase_2 | PF07732; Cu-oxidase_3	0			VQEKDKVQQSFINAKYLKIKCRKERKGTLLLQLETYQTCNK	TGACTGAAGTATCCAAATGAGTTGATTTACCCGAAGGGCTATCGGGGATGCTTCCAACTTTGAAAACTCCGTCAATCTTGAAGTAATCAGCTAACTTCAAAGGAGTGTCGGCCGGTACAAAAGATACACCGTTGACCGCATATCTTTGCTTACCATTCACAAGTGAAGCTGAGCTCACTAGCTCGATTGTTCTACTAATGTTTATTGTACCATAGTGGTATGAACCTTGTGGATTAGGCCTTGGGCCACTTGCAGTAAGATTTGTCCTGATTGATCGCGCTTGTTGGATGGACCAATCGATATCAGTTGGTCCACCAGGAATGACGTTCGAAAGAGATCCTTGTGAGTTACTGTAGTGAAGTACTGCAGTACTTCACTACAGTAACGTGAGGATCTCTT…
Transcript_468	921	ASOL_BRANA	555	-3	146	808	407	32	288 bits (737)	3e-91	141/266 (53%)	189/266 (71%)	11/266 (4%)	3	GO:0005576; C:extracellular region | GO:0005507; F:copper ion binding | GO:0016491; F:oxidoreductase activity	0				3	PF00394; Cu-oxidase | PF07731; Cu-oxidase_2 | PF07732; Cu-oxidase_3	0			IQLELHLLPQLLSHIQSPMHQACSL	TGACTGAAGTATCCAAATGAGTTGATTTACCCGAAGGGCTATCGGGGATGCTTCCAACTTTGAAAACTCCGTCAATCTTGAAGTAATCAGCTAACTTCAAAGGAGTGTCGGCCGGTACAAAAGATACACCGTTGACCGCATATCTTTGCTTACCATTCACAAGTGAAGCTGAGCTCACTAGCTCGATTGTTCTACTAATGTTTATTGTACCATAGTGGTATGAACCTTGTGGATTAGGCCTTGGGCCACTTGCAGTAAGATTTGTCCTGATTGATCGCGCTTGTTGGATGGACCAATCGATATCAGTTGGTCCACCAGGAATGACGTTCGAAAGAGATCCTTGTGAGTTACTGTAGTGAAGTACTGCAGTACTTCACTACAGTAACGTGAGGATCTCTT…
Transcript_469	617													0		0				0		0			QFLHPIACELCIRFSTI	TGCTTGTTCAGAATACAAAAAGAAAACATCGGTATAAAGGAAAATCACCTACTATACTTCTCGAAGCATAAATATATGGTCAAATAATTAAAGTGACATGAAAAATAGACATGCAACAGGACGAGGCAACAGAACCTGCAACTTATGTGTTGTCCGATTGGTAGACCCAAAACAGAAGTAGGTGTTGGAAACCCAAAACAGAAGTAGGTGTTGGGAGTGCAAAAGTAGTGTTGGGAGTGCAAAAGTGAACTTTGCAACATTATGGCTCAGTTGATCTTTCTTGGGCTCAGTTGATCTTTCTTGACAAGTTTAAACTCCCTGAACTGCTCCGCGTTCAAGATACCTTTGGACTTCTTGGAGGAAAAGAGATAGACAGCAGCAACCCCAACAGCTACAACA…
Transcript_470	548													0		0				0		0			SILNLVYEPSTNYCKYRSLNASSC	TTTTAATCAGAAAAGAAAAATCCATTGCCTTTTAGTTATGAACTTTCCTGTATCAACCATAAAATGGTCCTTTTTTTCTTTTTCTGTCCCTACTTGTTTAACTGTCAGATGAAATCAATACTTGGTCCAAAATCAAAGAAAACAACTTTGTGCTAAGTTTCAATCATTCAGACTTAAAAAACACAATTATAATTCATACTGCAGTGACACAAACTTAAGCACCAAGTAATGCCAAGAACAGGCTACACATAAAACACAATAACCGCATTATAAATTATTCCGATATTAAAATTAACCTTAATATAACTTATTAACTATAGCCAAAGATCTATTCAAAATAGCAATATAAAACTAGTCCTTCACTCGAAACATTCATGTGAATAAACCGACAACTGCACT…
Transcript_471	781	DXS_CAPAN	719	-3	379	491	541	3	268 bits (686)	9e-83	149/163 (91%)	154/163 (94%)	0/163 (0%)	6	GO:0009507; C:chloroplast | GO:0008661; F:1-deoxy-D-xylulose-5-phosphate synthase activity | GO:0046872; F:metal ion binding | GO:0052865; P:1-deoxy-D-xylulose 5-phosphate biosynthetic process | GO:0016114; P:terpenoid biosynthetic process | GO:0009228; P:thiamine biosynthetic process	0				3	PF13292; DXP_synthase_N | PF02779; Transket_pyr | PF02780; Transketolase_C	0			FLCNLSQRLQITPYNRINKTTRLVLRIPMRYINHIRLNNHRPSIPVAVQRRHRPVIPQPMNPTNNTETNNMPFFIKYIKPLGARHRRKSRNQPNLT	GTGGCAACCATGTGGCAAAGCTCTGCTTCATCAGAAGGAGCCATCACCACCATGTTGGGGAGGCATGCCATAAAAGTGACGTCGAAAGTACCACTATGCGTAGGACCGTCTGAACCAACTAATCCAGCCCTGTCCATTGCAAATCTTACAGGCAGCTTCTGTAAATATACATCATGTACCACCTGATCATAGGCCCTCTGCAAGAACGATGAGTAAATTGCACAGAAAGGCTTAAGGCCCTCACAAGCTAAACCTGCAGCAAATGTAACGGCATGCTGTTCTGCTATCCCAACATCAAAGCATCGTGTTGGGAATCGACGATGGAAGAGATTCATGCCAGTTCCACCTCCCATTGCAGCATGGATTGCGATAATGTCTTTGTCAGCTTTAGCTTCTGCA…
Transcript_472	1285	VA714_ARATH	221	-1	27	1282	123	995	121 bits (304)	3e-51	54/97 (56%)	74/97 (76%)	1/97 (1%)	11	GO:0005794; C:Golgi apparatus | GO:0000139; C:Golgi membrane | GO:0016021; C:integral component of membrane | GO:0031201; C:SNARE complex | GO:0005773; C:vacuole | GO:0005484; F:SNAP receptor activity | GO:0000149; F:SNARE binding | GO:0006887; P:exocytosis | GO:0015031; P:protein transport | GO:0009651; P:response to salt stress | GO:0006906; P:vesicle fusion	1	K08515;	vesicle-associated membrane protein 7	ko04130; SNARE interactions in vesicular transport	2	PF13774; Longin | PF00957; Synaptobrevin	0			TINIQNIRCICDDCRRPNLQIFKFIYYYYYQ	ATTTTTTATTGCTTTTAATTCATTACCATTCGTTCAACAACTTAACAGTTATATTCGTCGTGCGGGAGCACGGGTTTGTTACTAGTAAAATCAAAAAAGAAAAGGAACCTTCACACATACAAGTATTTATATATTATAACAATGGGGCAAGGGAAAAAAAATGCCCTTCAATGAGCAATAAAGGGATACACACGAAATCAAAAGTTTACCCTTTAGTCTCTTGAACAAAAAGAGAAGGGAACACCACTATATAACAACTCAATTATGTTCTTTTTCACTCTAATTTTTTTGGGGTGATATGAAAATACACAAAAGACGTTCTGTTTCACTCCAATTTTTTGGGGTGATATGAAAATACACAAAAGACGTTGTGTTTCACTCCAATTTTTTGGGGTGATA…
Transcript_473	861													0		0				0		0			IHR	TTCTTCCTCCAACTCATAGATCTACACCTTCTTCTTCTTCTTCTTCTTTCCTTGAAAATTTATATATGAATAAAAAAAAGAGAGAGATCTACAACCTTTGTAGTAGACCCCACTCATAATTATTACACCTCCCTTTTCTTCCTCCAACTCATAGATCTACACCTTCTTCTTCTTCTTCTTCTTTCCTTGTCTTAGCTTTGATCTTTCTTTCACATTTATATCATTCTTTTTTTTTCTATACCATATATATCTATATTTCTTACATCACCGACACAATAATAATTAACAACATTTTTAAAAAAAAATATATAATTATTATTTCACAAAAGCAAAAAAAAACAAGAAAAATGAGAGAAGGTTTTTTTTTTTTAATCTTTTTTGAAAATGAGAGGCATGTGA…
Transcript_474	761	BIG_ARATH	5098	-2	4909	682	5044	227	139 bits (350)	2e-52	82/153 (54%)	94/153 (61%)	18/153 (12%)	14	GO:0005829; C:cytosol | GO:0016021; C:integral component of membrane | GO:0016020; C:membrane | GO:0009506; C:plasmodesma | GO:0008270; F:zinc ion binding | GO:0009926; P:auxin polar transport | GO:0009734; P:auxin-activated signaling pathway | GO:0048281; P:inflorescence morphogenesis | GO:0010311; P:lateral root formation | GO:0009640; P:photomorphogenesis | GO:0009733; P:response to auxin | GO…	1	K10691;	E3 ubiquitin-protein ligase UBR4 [EC:2.3.2.27]	ko05165; Human papillomavirus infection | ko05203; Viral carcinogenesis	2	PF13764; E3_UbLigase_R4 | PF00569; ZZ	0			MS	TATTTGTATATATGAAAAGAGAGGTTCATAATATTTTCAGCTTTTCCCTGCATTGATTGCAGCCTGCACAAAGTCTTCACAACGAGTGAACCCACCGGACAAAACCTCCGGCAGAACCCCAACAATATCAAAGGCCTCCTGCAAATCACTAGCAGAATTAATGTCATCAAGCCAGGGAAGCATTTCCTTGGGGAAACTGAGTAGCTCTTTTACATTTGAGAGTCGCTCTTTCATTTGAGAGTCGCTCTTTCATAACCAATTCCCAGCCTTCAAGGTTCCCACTGTCATCTTCGCCTTCTGTTGCAGAGGAAGCCGCCGCACCAGTACTTGTAGACGTTGTTGCAGTAGTCGATTTCTTGTACTTGAAGAAATGCTGTAATTGCTCAATCAAACCTGTGT…
Transcript_475	777	RH7_SPIOL	685	-3	507	511	624	104	119 bits (298)	2e-35	72/137 (53%)	90/137 (66%)	20/137 (15%)	4	GO:0005634; C:nucleus | GO:0005524; F:ATP binding | GO:0004386; F:helicase activity | GO:0003723; F:RNA binding	0				3	PF00270; DEAD | PF08152; GUCT | PF00271; Helicase_C	0			LNTKSVKKNTTQQRCNHDLLLKFSFLFLP	TCCAGGACCAAACCGATTATTGAATCTACCCCTATTTTCCTCTCTTTGTTGCATCTAGGCAATTCTGTTACAACCTTTAAGCTTACATTAACTGCATTCTTCTGACATTAACTGCATTCTTCTGACCAGCAAGAAATGCATCTAAGACATAGATGCATTTCTTGCTGGTCAGAAGAATGCAGTTAATGTAAGCTTAAAGGTTGTCGTTGACTGGTACATCAAAAACAGCACCCTGTCCATCTGCAGTGAGAGCAATACCTTGCACTCCATCAACCTTATCTTGAGGTAAAAATCTCTTCAGTGTTGAAAATACAAAGGATTGGGAGATCATAGGCCTTCCTCCCTCAAGTAGTGGTGTGACGTAATTCTCCATTGAAGTCAGCAGTGACCTTTTCTTTA…
Transcript_476	839													0		0				0		0			TVPWYLKMQRNFWRRQIYALHYILARM	AGTGAAGACATAAGCTTTGTCCCCAAGTAAGTAACTTGATGTGACCAGCACTTCCAGTAACTTCAGCAACTAATTAACAGCCTTATCTACATTAACTATCAATTACCCTAATAATTACACCTTCAAAATCCGAAGTCATGAAAGGTGGAAAGATCCTTGACCCTCTGTAATGGCATACAAGAGCTTCTCTTTCATCTTTTCTTTTGACGAATAAGGAGGTAGCTTAAGGTAATTAGCACATGTCATCACACTTGGTAGGTCTGTGTCTGCTTGGTTGCTACAATGCTGTTGAACACAAAAATATAAGATGTTACAAAGAAAAAGGACATTTAAGTGTAAAAATCGTGGTGAAAAATGAGCATATTAATATAATTTATACACCTTTCGGACAATAGTCAA…
Transcript_477	794	NU1C_LOTJA	363	2	227	53	357	445	230 bits (587)	1e-71	116/131 (89%)	122/131 (93%)	0/131 (0%)	5	GO:0009535; C:chloroplast thylakoid membrane | GO:0016021; C:integral component of membrane | GO:0016655; F:oxidoreductase activity, acting on NAD(P)H, quinone or similar compound as acceptor | GO:0048038; F:quinone binding | GO:0019684; P:photosynthesis, light reaction	0				1	PF00146; NADHdh	0			FFFEEISIRLIKTKTCLKPIKHYIGFMQSQLDWMVKRN	GTCAACCTATGGGTTTCCTCGTTTTTATAATTTCTTCGCTAGCAGAATGTGAAACAGATTACCTTTTGATTTACCAGAAGCAGAAGAAGAATTAGTAGCTGGTTATCAAACAGAATACTCAGGTATTAGATTTGGTTTATTTTACGTTGCTTCCTATTTAAACCTTTTCATTTCTTCATTATTTGTAACAGTTCTTTACTTGGGCGGTTCAAATATCTCTATTCCGTACATATTTGTTTCTGAATTTTTTGAAATCAATCAAATATACGGAGTTTTTGGAACTACAATTGATCTCTTTATTACATTAGCTAAAAGCTATTTTTTCTTATTTGTTTCTATCATAGCAAGATGGTCTTTGCCTAGACTAAGAATGGATCAATTATTTAATCTTGGATGGAA…
Transcript_478	1556													0		0				0		0			PYKEEQSRRNRL	ATAATATATATAATGAAAATAAAAATATCTATAATGAAAATAAAAAAGGTATGAATTGATGCTTATGTGCATCTTACATAGTGAATGATGCAGAACTTTTTCAGTTCATCCTATTGGCTCGTCCAAAATAAGTATAGCTCCATCCAATTTTTGAATCTCAATCAATCCCTATATTCTTGTCTTTTTTATTTCTCAATTTTATTCTTTCTACCATCCTAATCTAGAATAAGATTAGGAATGAAACCTCTATTATTCTGTCTAATCTATAAGAAAAAAAAATGTACATACAGATATTTCTTGACTATCTGGGGTTGTCGAAGTTCAGATTACTTTCTTCTTTTTATCATTTAGTGAGCATCTTGTATTTCATAAAAATTGGGGGCGATATAATCTTTACGC…
Transcript_479	376													0		0				0		0			QIQTCIFFPLMIQIQSI	ACGGCTCTTAGGATCATTTCTTGGTGTTGGAGTGGAGCTATTGATCTTTGGACTATTAATAGTATGCCTAAACTCGCCACGGCTTCTAGTGATAACTTCGTCGAATATCTCACCTTCTCCAATAGGAGAAGGTGAGATATTCGACGAAGTTATCACTAGAAGCCGTGGCGAGTTTAGGCAAGAAAAACCGGCTCCAAACTCTGATTGCGATGCAAGGTTGAAGGGTAAAGCAGTTTGCTCTTCGTATTCCGCTGCATCCAAGTCTCAAAGGTGCGCACCTTTGAGACTTGGATGCAGCGGAATACGAAGAGCAAACTGCTTAGAGACTTGGATGCAGCGGAATACGAAGAGCAAACTGCTTTACCCTTCAACCTTG
Transcript_480	1063	EF1G1_ORYSJ	418	-2	260	900	416	430	307 bits (787)	1e-99	145/157 (92%)	148/157 (94%)	0/157 (0%)	1	GO:0003746; F:translation elongation factor activity	1	K03233;	elongation factor 1-gamma	ko05134; Legionellosis	3	PF00647; EF1G | PF00043; GST_C | PF02798; GST_N	1	COG0625; Glutathione S-transferase	O	RV	AAAAAAAAACTCGCCTTTACCAAAACATAGTGAGTGATTTGTGAAACTTTTTGTTGTTTGATGAGAAATCGTGTGATGAAAAATGGAAGCTTTAGTTTCGATTTTAAAACAAATGGCTTCGGTCTATATTTGTGGTGTAGTGGTGGTATTTGGATGGCTGATGATGTGCAGGTTAAACGTTGAAGGTAAATTACTGTGAGGTTCGTGATGTGAGATTAAATTTTTCAGTGATCTGTAAGGTAAAGTTTGAAGGTCTGTGCAGGGGTGAATATATGGTTGAGAAGGTGATGGATGTTGAAACAGAAATAACAGTGGTGGAAGATGGTGGTTGCAGAGAAAATGAGTGTGGAGGATGAATGAACGCTGCTGCTTCGATCTACACGATCAAACGAAAAAAAA…
Transcript_481	454	TIP21_ARATH	250	-2	177	243	250	22	64.3 bits (155)	7e-12	46/75 (61%)	54/75 (72%)	2/75 (3%)	18	GO:0005618; C:cell wall | GO:0042807; C:central vacuole | GO:0009507; C:chloroplast | GO:0009941; C:chloroplast envelope | GO:0005794; C:Golgi apparatus | GO:0005887; C:integral component of plasma membrane | GO:0009505; C:plant-type cell wall | GO:0009705; C:plant-type vacuole membrane | GO:0005886; C:plasma membrane | GO:0009506; C:plasmodesma | GO:0000326; C:protein storage vacuole | GO:000577…	1	K09873;	aquaporin TIP		1	PF00230; MIP	1	COG0580; Glycerol uptake facilitator and related aquaporins (Major Intrinsic Protein Family)	G	ARGLQAYMCTLS	CTCACATAAAAAAAAAAATTAAAAATCATTAGTAAGAGGTGCATGTTCAGAAGAACGCATGAACACATTGCCATAGACAAGCCCAGCCAGCCCACCACCAATAAGAGGCCCAGCCCAATAGATCCAATTGTCATGGAAATCACCACTAACAACTGCAGGCCCAAAAGATCTTGCTGGGTAAATAAACCCAGCAAGATCTTTTGGGCCTGCAGTTGTTAGTGGTGATTTCCATGACAACTGGATCTATTGGGTTGGACCTCTTATTGGTGGTGGGCTGGCTGGGCTTATCTATGGCAATGTGTTCATGCGTTCTTCTGAAAATGCACCTCGTACTAATGATTTTTAAATTTTTTTGTGAGGTTATTTAAATTATAATTATTGTTAGTATATGGTTTATGT…
Transcript_482	515	ILL7_ORYSJ	455	-1	345	443	445	159	88.6 bits (218)	2e-19	40/101 (40%)	63/101 (62%)	6/101 (6%)	2	GO:0016787; F:hydrolase activity | GO:0008152; P:metabolic process	1	K14664;	IAA-amino acid hydrolase [EC:3.5.1.-]		2	PF07687; M20_dimer | PF01546; Peptidase_M20	1	COG1473; Metal-dependent amidase/aminoacylase/carboxypeptidase	R	VL	CTCGAATAATAACTTTCTCTATATCCTATAATATCTATATCTGACGAAGCTAAATTTTTATTTCTTAACTGATATCTCATATTACTAATTTTTACATGTAAGTGGTACATAATTTTAAGTGTCACTAAAGATTAGAAATTGTTGAATTAAAGTGAATGATATGAAAGAGCAAATGCTGCATGTATTGCAGCACCAATGGGAAGAACATCTTCATCAATGAAAAAATGAGAATTATGTGCAGAATATATGGATCCACACCCTAATAGGAATAATGAGCCAGGCACTTTTTCTAAGAAAAATGCAAAATCTTCACTCGCAGTGAAGGTCTGTGCTAGTTTAATGTTCTCTTCTCCAACAATCATATTTGAAGCTTGTTTTGCTAGTTGGTAGATTCTCTCA…
Transcript_483	688	NU6C_CICAR	176	-2	28	408	131	97	184 bits (467)	1e-56	91/104 (88%)	96/104 (92%)	0/104 (0%)	5	GO:0009535; C:chloroplast thylakoid membrane | GO:0016021; C:integral component of membrane | GO:0008137; F:NADH dehydrogenase (ubiquinone) activity | GO:0048038; F:quinone binding | GO:0006810; P:transport	1	K05578;	NAD(P)H-quinone oxidoreductase subunit 6 [EC:1.6.5.3]	ko00190; Oxidative phosphorylation | ko01100; Metabolic pathways	1	PF00499; Oxidored_q3	0			VCVVPSKVPGASFSSFSSRT	AATCTTAGGACCATAGGGGATGGAATTACTTTTCTAGTTTGTACAAGTATTTTTGTTTCACTAATAACTATTATTTTAGATACATCATGGTACGGAATTATTTGGACTAAAAGACCAAATAATTCCGTACCATGATGTATCTAAAATAATAGTTATTAGTGAAACAAAAATACTTGTACAAACTAGAAAAGTAATTCCATCCCCTATGGTCCAAAGATTAAAATCTTGGTAATATTCGGAACTATTCATGAACATCACAGCAAATATGATTAAAATGTTAATAGCTCCCACGTAAATAAGTAGTTGTGATGCAGCTACAAAATGCGAGTTTGCTAAAATATATAAAAAAGATATACAAACAAGAACCAGTCCCAACGAAAAAGCAGAAAAAATTGGGTT…
Transcript_484	1049	ALB2_LATSA	227	-2	38	889	227	272	276 bits (706)	5e-90	138/206 (67%)	163/206 (79%)	16/206 (8%)	4	GO:0005829; C:cytosol | GO:0005509; F:calcium ion binding | GO:0020037; F:heme binding | GO:0045735; F:nutrient reservoir activity	0				1	PF00045; Hemopexin	0			ASAILGFGGTVNNAGGKEVLCPKPDLSSIFF	GTCCAAGAAAAAGATAAAGTGCAACAAAGTTTTATTAATGCAAAGTACTTGAAGATAAAGTGCAGAAAAGAAAGAAAAGGCACACTTTTATTACAACTAGAGACATATCAAACATGCAACAAGTAAATGTGAGGACAGAAGGAAAAGCCACACTTTATAACAACAAGAAACATATTAAGCAAGCAACAAGCAAAGCCACACTTTTATTACAACGCAAAAGGAGTCATGAAAAAGAAAACACAAACCAACGACAATGACATGATTAATTTTTAAGAGGAATTACGCCACGAAGAGATGTCCAAGAGTCAAGAGTTTTCTTAACACCACCCACAATGACATCATTTGATGCACCTGGAGTAACACGTACACGTGCATAATATTCATCTTTGAAGAAGTAAA…
Transcript_485	1554													0		0				0		0			KELDFHLFYELFVLFFFFYVNYNFLC	ATTCAACTTGAACTCCACCTTCTTCCACAACTGCTGTCACATATTCAATCTCCAATGCATCAAGCTTGTTCACTATAATCTTCATGTCTGAGCACTGAAACGAAATATGATTTTCTTTCGGGTTGATCTCTCCTCTTGTCACTGAAACTTTATCCGACTCTAGTAGGTGAATTCCAATGCCATAGTTGAATAACCTATTACAATAACTCCATAGTATATGTTATTAACCCAAAAACTATCAAAATAAACATATAAAAGACTAGTTGATAAAGGTTACCAAGCTCCTTCAAATTTGAAAGAAGATGGTCTCTTAATAAGGACAAATCCGAGGATATTTTCATAGAATTTCACAGATTCTTGCACACTCCTACAAACAAAAGAGACGTGGTTCATTGAATT…
Transcript_486	428													0		0				0		0			LQVHRI	CAGTTCTTACATCCCATAGCCTGTGAATTATGTATTAGATTCAGTACAATATAGAATCCAGGCACCTCGTTAATACCAAAAGTTTAAAAATAAAAATACGCACGCTTATATACAAAAACCATATCCACAGACAAATGTCATCGAATGGCTAAATAAGCTTTATACCTGACACCTCCCATATCAGTGCATGAACTCAAAATTGTCTGGTCACTATGAAGCCATGCAACACTCCTGACTGAACCAGGGGATTTGTCGACTTCTTTGGGTGGTGCATCAGGTCGATTTAGATCATAAATTCGGAGAATTTTTCTCAGCTCCCCCAGTGAGCAAAAGGTGAGAATACTCACCTTTTGCTCACTGGGGGAGCTGAGAAAAATTCTCCGAATTTATGATCTAAAT…
Transcript_487	597													0		0				0		0			SVYPLRRHVSNRSYR	TCTATTTTGAATTTGGTATATGAGCCAAGCACCAATTATTGCAAATACAGGTCCCTGAATGCAAGTTCATGTTAGACACGACAAAATAAAATATATCGACAGTCGAAATAAATTAATGAGTGTAACTGCATATTTTGCTACTGCAAATGAATCTGAACGAATCCCATTAATACGAGGAATTGTAGAAAGATACTTACAGTCCCACCAACAGTTGGATCTGATGTATGTAGAAAACTTGCAATGTTGCCAGAAACTCCACCCAATATGTAGATCAAGAAAAATGTAAGTGAACCATAGCTTTTGCAAACTTGAGGCCCAAATGATACAAGGGCCCAACAACTTAGACCCAAGTGAAATATTCCTGCATGCTGCATATGAAAATTTTGCTTAGTACGCACA…
Transcript_488	808	PYL5_ARATH	203	-2	37	510	198	13	214 bits (546)	2e-67	112/166 (67%)	132/166 (80%)	4/166 (2%)	8	GO:0005737; C:cytoplasm | GO:0005634; C:nucleus | GO:0005886; C:plasma membrane | GO:0010427; F:abscisic acid binding | GO:0004864; F:protein phosphatase inhibitor activity | GO:0004872; F:receptor activity | GO:0009738; P:abscisic acid-activated signaling pathway | GO:0080163; P:regulation of protein serine/threonine phosphatase activity	1	K14496;	abscisic acid receptor PYR/PYL family	ko04016; MAPK signaling pathway - plant | ko04075; Plant hormone signal transduction	1	PF10604; Polyketide_cyc2	0			YHTS	TTTCTCTGCAATCTGAGCCAACGACTGCAAATTACACCGTACAATCGTATCAACAAAACTACACGTCTCGTCCTTCGTATTCCCATGCGGTACATCAACCACATACGACTCAATAACCACCGTCCCTCCATTCCCGTCGCCGTGCAGCGTCGTCACCGACCGGTAATTCCTCAGCCTATGAATCCCACCAACAACACTGAAACTAATAACATGCCGTTCTTCATCAAGTATATCAAGCCTCTCGGTGCTCGACACCGCCGGAAGTCCAGAAACCAACCGAACCTCACGTAAAGCGCCGACGCGAATGCCGTCCCCGGCCACCACGTTACAGCTTTTCACAAAGTTCTTGTATCCTTGCGGATTGTCAAATCGTCGAACTACTGACCAGACGGTTCAGAC…
Transcript_489	433													0		0				0		0			FFWTKKLFKFNVLEWNMDICSNKNSDST	ACAATCAACATTCAGAATATAAGGTGCATTTGTGATGATTGCCGCCGCCCGAACCTTCAAATATTTAAATTCATTTATTATTATTATTACCAATAACGTGTTTTCAAAGGCCAATGAATCATCATCAGTTTGAACCTGAACCAAAATAGAAGTAAATCAAGACTTACAAGAGAATTCATTGCACCAGCCTTTTTGTGGTGATCAAACCCTGGCCTTTTTGTGGTGATCAAACCCTGGCCTTTTTTCTCACGAGAAACATAAACTAAGCGAGGTAACTCATTTCCGTCAACATCGCCATAAACTAAGCGAGGTAACTCATTTCCGTCAACATCGCGGACACCATCATGACCAAGGAAGACCTGAATCATGCCAGGATGACCCCTCACATCATTTCCAGGC…
Transcript_490	1047	PPA26_ARATH	475	-3	184	1045	430	305	450 bits (1157)	1e-154	206/247 (83%)	233/247 (94%)	0/247 (0%)	8	GO:0005829; C:cytosol | GO:0009505; C:plant-type cell wall | GO:0005773; C:vacuole | GO:0003993; F:acid phosphatase activity | GO:0046872; F:metal ion binding | GO:0004601; F:peroxidase activity | GO:0042744; P:hydrogen peroxide catabolic process | GO:0055062; P:phosphate ion homeostasis	0				3	PF00149; Metallophos | PF14008; Metallophos_C | PF16656; Pur_ac_phosph_N	1	COG1409; 3',5'-cyclic AMP phosphodiesterase CpdA	T	QARTYFKLNKCDLRSLRISIQPAHCIASCDFCTFPWLEGLTQLLQNSSLSSASCKTHSCKTQ	ATACATAGATAAAAACCAGTACATGCAAACATTTCAGACAACATTTCACTCACTTGAAGACTATTGAGCAGCTATATTAATCAGGAGGCACGTTTTAATTCTTTGCAGAACGCCAAATACAAGCTTACTTCGAATTCTTATCAACTGCTGGCAACTTCTTCAATAACTTTCAATAGAAGAAAATGCTTCAGTTTCCTTCTTCTCCTATTGTTTCCCCAGTACTGGTTATGCAATACGAATGAATCAGTTAAAACTTTCTTGCCATCATCATTGCGGTTCCAGTGGTAGATAGCATGGGTTCTATCCAGTGGTAGATAGCATGGGTTCTATTTTTTATCTCCAATGTGGAGTGTCCATAGCTTGCTTCACGATATGCAGAGTATTCTGGCTGAGGATCCA…
Transcript_491	2153	LOR15_ARATH	217	-1	126	1085	215	816	142 bits (357)	9e-37	62/90 (69%)	77/90 (86%)	0/90 (0%)	2	GO:0009507; C:chloroplast | GO:0006952; P:defense response	0				1	PF04525; LOR	0			KHHTNFFKNTNQPKPN	ATGAGTTAAGATCCAGTTTTGATAAGTGCTTACAATGTGTGTTTATCTAACGTTGAATTAACGTTGAATTAGTATAGCAGTGTCATGTCATTAATATAAACGTCACATATACATAATTAGAGGGGACCAATAAAATTCTGAGTCTAAAAATTAACTTCTAAAATGAGAGAGTAAAACTTAAAAACCTGAAAAATAGGGAAATAAAAATACATTTAAGCGAAGAATCTATACAAAACATGACCTTAATTCTACTGCTAAACCAAGTAGCAATACCATAATTCTAAAACCATACCTAGCCAAATAGCACACCACCAACCTACACACACCAGAATATAAACAAGAGCCAAAACAGGGCACTAACAATACAGCTCAACACAGAATTACCCTCCACCAACTCAG…
Transcript_492	609	RS212_ARATH	82	-1	13	372	77	178	122 bits (305)	5e-34	52/65 (80%)	60/65 (92%)	0/65 (0%)	5	GO:0022627; C:cytosolic small ribosomal subunit | GO:0003735; F:structural constituent of ribosome | GO:0000447; P:endonucleolytic cleavage in ITS1 to separate SSU-rRNA from 5.8S rRNA and LSU-rRNA from tricistronic rRNA transcript (SSU-rRNA, 5.8S rRNA, LSU-rRNA) | GO:0000461; P:endonucleolytic cleavage to generate mature 3'-end of SSU-rRNA from (SSU-rRNA, 5.8S rRNA, LSU-rRNA) | GO:0006412; P:tran…	1	K02971;	small subunit ribosomal protein S21e	ko03010; Ribosome	1	PF01249; Ribosomal_S21e	0			PHYYYLIRLFS	CTTAACACAAAATCTGTCAAAAAAAACACAACACAACAAAGATGTAATCATGATCTATTGCTTAAGTTTAGTTTTCTTTTTCTGCCATAGACGATCGTCTATGGCAGAAAAAGAAAACTAAACTTAAGCAATAGATCATGATTACATCTTTGTTGTGTTGTGTTTTTTTTGACAGACAGTTTTCTTTTTCTGCCATAGACGGTCGACTCCACTGTCAGCATCTCCCTGAGCGCGAGTGAAGCCACATAGAGCGAAGGTAGAGAAGTGACCATTGTAGACACCACTCTCATCCAAATGACCTACGTTAATCTGAACAGAAGAATGATCCTTAGCGGTAATCAATCTGTTGGTAGCAGAACACTTCCTAGGAAGTGTTCTGCTACCAACAGATTGATTACC…
Transcript_493	391													0		0				0		0			A	ACGGTCCCTTGGTATTTGAAAATGCAGAGAAATTTCTGGAGAAGGCAGATATATGCACTGCATTACATACTTGCAAGAATGTAATGCAGTGCATATATCTGCCTTCTCCAGAAATTTCTCTGCATTTTCAAATACCAAGGGACCGTATTCTAGAACAATCCTCTTGCACTTGCTCGCATACTTGTGCAATAAAATGCACAAGTATGCGAGCAAGTGCAAGAGGATTGTTCTAGAATACGGTCCCTTGGTATTTGAAAATGCAGAGAAATTTCTGGAGAAGGCAGATATATGCACTGCATTACATACTTGCAAGAATGTAATGCAGTGCATATATCTGCCTTCTCCAGAAATTTCTCTGCATTTTCAAATACCAAGGGACCGTATTCTAGAA
Transcript_494	803													0		0				0		0			FFFFLNIKLIDCFH	TTTTTTTTTGAAGAAATTTCCATTAGATTAATAAAAACCAAAACATGCTTGAAACCAATTAAACACTACATTGGTTTCATGCAGTCGCAGCTCGATTGGATGGTTAAAAGAAACTGAAAGAATACTAACAAGAAAATCCAACATTGCAACCATCCAATCCAACATTCAAACACTACACACAAAAAATCTACAACCATTTGTGTATCCAATAAATTACACTGGACATTGAGCTGAAGGTATTGAGCTGAAGGTAGCAATGGCCATTAACTCAACATAAACACCTAGTGTGTCAAAACAAACAAGAAGAACCAGTACAATCTTTCTTCTTCAGTTCCACCAACTGTTTCTGGCTCCAAGAACTGTTTCTGGCTCCAAGCTTCCCTATGGTTGAACCATGCC…
Transcript_495	922													0		0				0		0			FFFFLNIKLIDCFH	CCTTATAAAGAGGAACAGAGTCGGAGAAACAGGCTTTAGAAGAAAAACATAAATGCAATATTTGTCACAAAGCAAATAGCAGCAAAACCAGCTTTAGAATGGTACAATGCACAATGTGATAAGAGGCCTGATAAACATTTATGTGCTACAAAGAATAAGAATTTCATGTTGTGAGACACACCGATGTATTACTAAGAGTCAGAAGACAATCACACCACACAAATCAAGCATCATACAAAAACAAAAAAGTCTTAAAAATCCTGTTCTATGATGTTCCCGCCGACACATGCAAATGCTTTCGCAACCAACCAAGCCAACACAACTCTTATATATATGGACAGACAATGGACAACGGGACTCAGACTCAAGAGCCCTTGTTACTCTTCCAAGGTTTGATAA…
Transcript_496	774													0		0				0		0			STCFSIHLTSYGLKLDRNPLRKF	CAGATACAAACGTGCATTTTTTTTCCTTTGATGATTCAGATTCAGAGTATATAAAAGTTGACATCTTACTAAGCATTAACAGTGCAAATATGCACAGAAAATCAATTCAATAGAGACACCATATGTTATACTACTGTGTCAAATGTAAGTTTTCATGCACTTGAAAAACAATATGAATATGAAATAATGAGAGGTTTCTTTTGTGTGGAAGTTACTTTTCTCTTCGGATTACTTCTTCCATGGTTTCAAAACAGCAAGTACTATAAAGATGGCAATGAGCAGGATCAATATAATGGCAATCATCATGCATTTTCTTGACTTCTTTTGCAGACTCTTTGCTATGTGGAGAGAGTCGTTACCCGATTTCACATGATCAGTTGCATTTACCACCTGGCTTTC…
Transcript_497	476													0		0				0		0			ENLGNFTVELLGTPNIVGST	AGGGTATAGGGTAAAATTTTCTAATTAAGCCTCACCAAAATCACATTTAGCATGCATTTATAACTTCCGTTAAAATCCAAATAATTTCAAAGTGGAACGAGACAAATAATTTCACATAGTCTAACTACTACTATAGAAACATCAATGTGGAACGAGACTCTTAAATGTCACGAGCCATATACCTCACCAACGAGACTCTTAAATGTCACGAGCCATATACCTCACCAATCACTAAGCATACACGTCTAGAACTTCTATTGATGAAACAAACGTATGGCAACTAATAAAGATAATCAAATTAGCTAAGAAGAAAACTTTGAACATGGAATGGGTGGGGGCCGCGCGAACGCAGGCCCCCTCAGCAACAAATTATGATGTAGGCTCCACCACTTGGGTAGA…
Transcript_498	481													0		0				0		0			HNPIVFIPVYIISNETS	GCTCGGGGCTTGCAAGCCTACATGTGTACCCTATCGTAACGCCTTGTTTCGGGTGTAAAGTTAAACCAGACGGTCCGAAACTATGACATGCTGACCGTATCTCAGCGATTGAAGCCGAAGACGAGAAATTCGCTACCATCGATCTCAAACCATCGATCTCAACGATTTCTCACCAGGAACACTACTACTAGTACTAGAACTAGTACTACTACTTTCACCGAGCTCATTATGACTACGAAATGCATTAGGGAAATAGAAAAACTCATCGACATCGAAGAACCCAACCCATTTACAATCCTCTCTAGCTCTCAAAGCACAATGAGAAAACCCTGCTTCTTGTGTCTTAATCCAAGGCCAGACCTTTCTACTAACGTTAAACCCTATCGAATCGAAAGGGTT…
Transcript_499	669	MLCB_PENCI	2563	-1	1937	522	2024	256	68.2 bits (165)	9e-12	35/89 (39%)	54/89 (61%)	1/89 (1%)	4	GO:0008168; F:methyltransferase activity | GO:0016491; F:oxidoreductase activity | GO:0031177; F:phosphopantetheine binding | GO:0016746; F:transferase activity, transferring acyl groups	0				9	PF00698; Acyl_transf_1 | PF00107; ADH_zinc_N | PF16197; KAsynt_C_assoc | PF00109; ketoacyl-synt | PF02801; Ketoacyl-synt_C | PF08659; KR | PF08242; Methyltransf_12 | PF00550; PP-binding | PF14765; PS-DH	0			IKLIHSSSICTSTGSVAYQSYIKHTLEES	GTTTTGTAATTGATACCAACATCAGCTCCAATACTATACCAACATCAGCTCCAATATTCACTACCTGCGGTAACAAATACTTTCGCTCCTATAAGCAATTTCTAGAATAAAATTTCTGCGCTTGGAATTTCAATATAACAATATACGTGATGGGACGAAAACTACTTGAAATAGTGACAATGAGGCAGACAGCTAATCTCAATGCCTAAACATACAAAAAAGTGACTAAAAGTTTAATAACATGAAAAGTCATACTGAACCTGCGGTAACAAATACTTTCGCTCCTATGTACTTAGCTATCTGAATTGCGAATGTACCGATTCCACTTGAACCTCCATGAATCAACAAGGTTTCCCCTTTAGATAGCCGGCTCGTCATAAAAGTAGTTGACCACACAGT…
Transcript_500	357	SF3B2_HUMAN	895	-2	751	149	804	3	39.7 bits (91)	0.002	23/54 (43%)	34/54 (63%)	5/54 (9%)	12	GO:0071013; C:catalytic step 2 spliceosome | GO:0005654; C:nucleoplasm | GO:0071011; C:precatalytic spliceosome | GO:0005681; C:spliceosomal complex | GO:0005689; C:U12-type spliceosomal complex | GO:0005686; C:U2 snRNP | GO:0005684; C:U2-type spliceosomal complex | GO:0044822; F:poly(A) RNA binding | GO:0006397; P:mRNA processing | GO:0000398; P:mRNA splicing, via spliceosome | GO:0008380; P:RNA…	1	K12829;	splicing factor 3B subunit 2	ko03040; Spliceosome	3	PF04037; DUF382 | PF04046; PSP | PF02037; SAP	0			IKLIHSSSICTSTGSVAYQSYIKHTLEES	GTGTGTGTAGTTCCAAGCAAAGTTCCAGGAGCAAGTTTTTCCTCCTTTTCTTCAAGAACTTGATAAAGAGGCCTTTCAGGTTCCTTCCTCTGCTGCTTACGAAGGTCAATAACATCAGGTGTCTCCACCCCAGTAGGTGTGCTTGACAGGCTATCAACAGATTGAGTACCATCTTCAAGTTCTTCCTCCTCCATTTCTTCTTCCTCTTCCTCCTCCTCTTCTTCCTCTTCTTCCTCCTCCTCCTCTTCCAAGTCACCCCAGTGTTTGGTTTTATCAATTGGCTCTTCCTAATAATAAGGAAGAGCCAATTGATAAAACCAAACACTGGGGTGACTTGGAAGAGGAGGAGGAGGAAGA
Transcript_501	377	KCS11_ARATH	509	-3	66	369	119	208	75.1 bits (183)	3e-29	31/54 (57%)	46/54 (85%)	0/54 (0%)	5	GO:0016021; C:integral component of membrane | GO:0016747; F:transferase activity, transferring acyl groups other than amino-acyl groups | GO:0006633; P:fatty acid biosynthetic process | GO:0009409; P:response to cold | GO:0009416; P:response to light stimulus	1	K15397;	3-ketoacyl-CoA synthase [EC:2.3.1.199]	ko00062; Fatty acid elongation | ko01110; Biosynthesis of secondary metabolites	2	PF08541; ACP_syn_III_C | PF08392; FAE1_CUT1_RppA	0			RWNFGLVFCFINHCKSFKLNHL	GCTTCAGCCATACTAGGGTTTGGAGGAACAGTCAACAATGCTGGAGGCAAAGAAGTCCTTTGTCCTAAACCAGATCTCTCAAGTATCTTCTTCTGAAAAGCTAAATTCTAATCAGAAAAAGTACCTGTTAACTCAGACCTATTCATGAAAAGGTCTGAGTTAACAGGTACTTTTTCTGATGAGAATTTAGCTTTTCAGAAGAAGATTCTCTCTAGTACATGTATAATCTTGTTTAGGTTTATAACATGCAAAATCAACCAAGTATACACCTCTAGGACGACTCATGAAGTAAAGTGTGACAAGAAACACCATGAGACTAGAACATAAAGTTACTGAAATGAGATTGAACTTGAGATTCTCATAAAGCTGGATAACAT
Transcript_502	857													0		0				0		0			YSNIKCS	AAGGAATTAGACTTTCATTTGTTTTATGAACTCTTTGTTCTTTTTTTTTTTTTTTATGTCAATTACAATTTTCTCTGTTAATTCAATAATAGTCAGAACACGAGGTCCATACCTCATAATAATACGAATGCTAGCGAAAAGTATCTCTCTGTATATCCTTCCCATTAAAATTTGAAACAAAAAAGAGGATTTACGGATTAATCGAACGGTTCTTCTTTTTACTCTTTTCAAAATTTTTTTAGTAATTCTAATCTTTTAGCATCATAAGGAGTTTTGGTCGAATTCAAATGGATCTCTGAAGTTATAACCCCCTCTTTTTTTTCTTCTGTCATTTTTTCTAGTTGGTTTAAGATTGTCTTTGTTTCAACATGAAGATCTTTTATCCTTTTTTCTGTGAAA…
Transcript_503	450	NBR1_ARATH	704	3	394	129	460	329	90.5 bits (223)	5e-20	39/67 (58%)	51/67 (76%)	0/67 (0%)	7	GO:0005737; C:cytoplasm | GO:0005773; C:vacuole | GO:0043130; F:ubiquitin binding | GO:0008270; F:zinc ion binding | GO:0006914; P:autophagy | GO:0051258; P:protein polymerization | GO:0015031; P:protein transport	1	K17987;	next to BRCA1 gene 1 protein	ko04137; Mitophagy - animal	3	PF16158; N_BRCA1_IG | PF00564; PB1 | PF00569; ZZ	0			YSNIKCS	CTCCAAGTCCACAGAATCTGATTCACTTAATTTGTCCCCTCCAATCCAAACAAGTTTAGTTCCCTTGGGCCATGCTATTGTGCCATTGTTGCGCATCCTCCAGATCTTTGTGAACACAGTAGATGGAACCATCTACTGTGTTCACAAAGATCTGGAGGATGCGCAACAATGGCACAATAGCATGGCCCAAGGGAACTAAACTTGTTTGGATTGGAGGGGACAAATTAAGTGAATCAGATTCTGTGGACTTGGAGATTCCCGATTCTGGTGTATCCGCGGAGATGGAGCTTGACATTGCAGTTGATTTTATCGCACCCCAGAATACTGGGGTGCGATAAAATCAACTGCAATGTCAAGCTCCATCTCCGCGGATACACCAGAATCGGGAATCTCCAAGTC…
Transcript_504	789	M2K5_ARATH	348	-1	67	510	236	1	281 bits (718)	2e-91	135/170 (79%)	149/170 (88%)	0/170 (0%)	8	GO:0005737; C:cytoplasm | GO:0005524; F:ATP binding | GO:0004702; F:receptor signaling protein serine/threonine kinase activity | GO:0009814; P:defense response, incompatible interaction | GO:0010227; P:floral organ abscission | GO:0010229; P:inflorescence development | GO:0009626; P:plant-type hypersensitive response | GO:0010365; P:positive regulation of ethylene biosynthetic process	1	K13413;	mitogen-activated protein kinase kinase 4/5 [EC:2.7.12.2]	ko04016; MAPK signaling pathway - plant | ko04075; Plant hormone signal transduction | ko04626; Plant-pathogen interaction	1	PF00069; Pkinase	0			FFFFLKRKGTNIINCSLTRQQNTANIFLII	AGTGTTTATCCTCTCCGGCGACATGTAAGCAATCGTTCCTACCGATGAATTACAAGGATCCATCGTTTGATTCAGAATCCTACCAACACCGAAGTCAGCGATCTTCACCTGTTTCCGCGAATTGATCAACAGATTCGACGGTTTGATGTCGCGATGAACGATGTGACGACGGTGGAGATAAGCCAGTCCACGGAGGATCTGACGAGCCACGTCAGCAAGCTGATTCTCCTGAGGGATGTGTTTCCCTTCCAGAGAACCACCGTCCATATACTCCAACAGAACCTGAATTTCAGCGTTGTGATCGTACATCTCGTGACACTTCACCACGTTCGCATCATCAACATCTCTCAAGATCTGGATTTCTCTATGGATCAGACGACGGACCGACTCCTCGTGATG…
Transcript_505	420	SABP2_TOBAC	260	-2	177	419	259	171	93.6 bits (231)	3e-22	45/83 (54%)	58/83 (70%)	0/83 (0%)	4	GO:0016298; F:lipase activity | GO:0080031; F:methyl salicylate esterase activity | GO:0008152; P:metabolic process | GO:0009862; P:systemic acquired resistance, salicylic acid mediated signaling pathway	0				1	PF12697; Abhydrolase_6	0			FFF	TACCATACTAGTTAAAAATTAAAAATACAATGAGTAGAATAGTATATTTGCAGGACTAACATCATATTTAAACAAAAATAATTTATTATCCAGCAGTGGTAAATATTATTCAATTAATATTACATATATACTTAAAAGAAAATGGCCCTTTAATAACATTTCGATTAAGCATATTTATCAGCAATATCAAGAACAGATAAACAAAGTTCTTGAGGTTTGGAAAGCATAGGAATATGATCAGATCCATTAATCACTTTCACAACATCAATTCCAGTATTTTGTATCATCCATTGTTGAAACTCCACAGGAATTGCCAAATCCTCATTGGCAACAATATAAACACATTGAACAGATTCAAATCCTTTTTTTGTGAAATTTTCTGCCTCAGACAAATCTTCA…
Transcript_506	739													0		0				0		0			P	TTTTTTTGGACTAAGAAATTATTTAAATTCAACGTATTGGAATGGAATATGGACATATGTTCCAACAAAAATTCTGACTCAACTTAATAGGGAAAAGGGAGTGTGGTATTTTGACATTAGATCCTGATATAAAATATTGAAATCGGTTTGTTATTGCTCCCAGCGCTTCCCCACACTCCCTCATCAAGACTTAAATAGAAAAGTGTGATTAACCCTGTACAAACCAATGATACTAGGACAATGCTCTTGATATAACACTTGAAATCACACTAAACCATTTTTTAACACAGTGCTTTACACAAATTTACAAGTTCAGCACTAAATTTTTTTTCACTATGTCTGATACAAAAGTAAACATGTTTTGTTACAAAATATGCCAACAAGGTCCTGTAAACTATG…
Transcript_507	1206	IAA27_ARATH	305	-3	116	685	305	83	226 bits (577)	4e-69	126/211 (60%)	140/211 (66%)	31/211 (15%)	5	GO:0005634; C:nucleus | GO:0003700; F:transcription factor activity, sequence-specific DNA binding | GO:0009734; P:auxin-activated signaling pathway | GO:0009733; P:response to auxin | GO:0006351; P:transcription, DNA-templated	1	K14484;	auxin-responsive protein IAA	ko04075; Plant hormone signal transduction	1	PF02309; AUX_IAA	0			LALLVRMTLILALPWKIEFRLPALVERDEQMRTLISVR	CAAGCAAGAACGTATTTTAAGCTTAATAAATGCGATCTTCGATCTTTACGGATCAGTATACAACCGGCTCATTGTATAGCTAGTTGCGACTTTTGCACTTTTCCATGGCTCGAGGGGCTAACCCAATTGCTTCAGAACTCTTCATTATCCTCAGCCTCTTGCAAGACTCACTCTTGCAAGACTCAGTGAACATCTCCCATGGAACATCACCGACGAGCATCCAATCACCGTCCTTGTCTTCATAAGTAAGCACATATTCTGAACCATGAAGAAGATCCACCAATCTACTCTCACTTAAAGTTTTTTCTTGACAAGAAACACCGTACGAGCCGCATTGACTGATTGTAAAACAACTGAACATATTTTCAAGTGCGGAAGAAAGTTCCCTGTAAGAGCTAA…
Transcript_508	561													0		0				0		0			ISNILAKFCPKQ	AAGCATCACACCAATTTTTTTAAAAATACAAACCAACCCAAACCAAACTAAATCAATATCGATATTAATATCATACCATTTCTTCACACTAAATAAGTTTTGGTTGGTTGGACTATCGAGTTGAACTAAATCGACAGCCACCAAATCATAATGTCCAGAATACGAAGATAAAAAGAAACAAAAACTTAATAGAAATTGAAATACATAGTGAAAACACTAAGTGGTCAACTACATTATGAATTCAGAATCAATCCGGGGGGTAATAACTTTATTCAAAATTTGATACAAACCAATAATAAACATTCATGTATCATGTACCATAGCTGCGATCGCCTGCATCTCCAAGGCCCGGAATTATAAACCCTTTGTCATTAAGTACAGGATCGATTATTCCGGTAT…
Transcript_509	1261													0		0				0		0			VQNSEKN	CCTCATTATTACTACCTTATTCGGTTATTTTCATAAACATGTTGATGTTTCATACCTATGACTATGATCATATATTTCATTGCAGTGCTTAACATTTCAAATTTGCTACTATGGATGATAATTACTATTTTCAAGACTATTCAATCTTATCCATGCATATTTTAAATTTGCTACTATGGATGATAATTACTATTTTCAAGACTATTCAATCTTATCCATGCAACTATTAGCTTGATTTTTGTAATTTTAGTTATCTTATAGACTCCCCCTTCAATTTGTTGTACTTTTTCCTAGTATTTTTACAATTGTTGAACATGTTCAACAATTGTAAAAATACTAGGAAAAAGTACAACAAATTGAAGAATTTTCTAGGGCGGTTAGCTAATTTTTGCCTCCTTG…
Transcript_510	879													0		0				0		0			NTNFEFLQIRVFLVL	GCCTAAAATTGAAAACAAGTAGGAAAAGAGAATTAACAATGATTGAAACACTTCAGATAGGCATTTACAATTTTTGTACCAACTTGCTTATGATTTTGAAGATGAAAGATGTGTAAGAAACTCCAAAGACTAAGTTATCAAAATTTACATACATATTGAACAGCCAGGGATAATCTAATTAAAAAAAATTCTTCACAGACCTCTCAGAAATTGATAGCTCAATAGAAATTATTGAGGAAGACTTCCAACTCGGACATGATAGATGGCCAATCTTTCAAGAGAAACAGAGAACTCCAGATCTGCCAACTGAGAGAAGAAAAGCGACCAACTGTGGACTCAACAATAACACAACCAATAGTTTATTGTATAGGTTAATGCATCTCAACTCGAATGGAAAGG…
Transcript_511	2163													0		0				0		0			IKIYLHHQTKSHMQYQNISSPPNKIPNAISKLPPQALHDVVGIQGHGMARSLHRQMRQEESHLQQLPCSHSSCNLQKNDGFQLNDVEGAP	TGACAAGAAGTTGCTGATCAGGTCCTGGTTGATAGGAGCTCCACTGTCCACTGCCACCAAGGCCTGCTGTGTTAGATTGTAATCAAATCTGGGAGCCCATTTCCTTGAACCCAACCTTGCTGTGGTTGAGCAGTTGTCAACCATGAAAGAAACACCGCGAGCATGCATGAATGGGTTCAAAGAATCAACAGACTCAATCACACTCTCGTTAATGATTTCAGAGTAAGAGTGCCCCTTCTTTCTCAAGACCTCAATCTGGGCCATCATCAATGCCACAAAGACACCAGCAGTAAACGGATATAGAGGGCCTAGATCACCTGCTGGCCTTGTAGATCGGACACGTTCACCAACCTTCCACATCCGGGTCTGATCAATTTTACCCATGGGAAATGCAGGCAG…
Transcript_512	739	H2A6_ORYSI	156	-1	10	619	131	254	165 bits (417)	3e-49	104/122 (85%)	112/122 (92%)	0/122 (0%)	3	GO:0000786; C:nucleosome | GO:0005634; C:nucleus | GO:0003677; F:DNA binding	0				2	PF00125; Histone | PF16211; Histone_H2A_C	0			GAQL	TTTTTTTTTTTTTTAAACATAAAACTAATAGATTGCTTTCATTAAATAATCAAACCCTTCGTGAGATATAGAGAAATTTGAAACACAACAATTGGTATACATCGAAATTTTCGTTTACATTAAACACTAACTTAGATATCAACATAAAACGAAAAGGAATAAACTAAACCTAATAGCTAAACACATCTATCTAAGCCTTCTTGGGAGATTTCTTGGCCTTTGATGGAGACTTGGGAGCAGTAGATGCACTATCATTCCTCTTAGGCAAAAGGACAGGGTTGATGTTAGGGAGAACACCACCGTGAGCAATGGTAACACCAGCAAGCAATTTTGCAAGCTCCGTATCATTCCTAATAGCCAACAACAAATGTCTTGGACTGATAGTTTTCTTCTTGTTGG…
Transcript_513	888	H2A_ACRFO	125	-3	49	454	121	251	79.7 bits (195)	8e-25	43/73 (59%)	50/73 (68%)	5/73 (7%)	3	GO:0000786; C:nucleosome | GO:0005634; C:nucleus | GO:0003677; F:DNA binding	0				2	PF00125; Histone | PF16211; Histone_H2A_C	0			DKPLYYMTHPTMVHDFM	TTTTTTTTTTTTTTAAACATAAAACTAATAGATTGCTTTCATTAAATAATCAAACCCTTCGTGAGATATAGAGAAATTTGAAACACAACAATTGGTATACATCGAAATTTTCGTTTACATTAAACACTAACTTAGATATCAACATAAAACGAAAAGGAATAAACTAAACCTAATAGCTAAACACATCTATCTAAGCCTTCTTGGGAGATTTCTTGGCCTTTGATGGAGACTTGGGAGCAGTAGATGCACTATCATTCCTCTTAGGCAAAAGGACAGGGTTGATGTTAGGGAGAACACCACCGTGAGCAATGGTAACACCAGCAAGCAATTTTGCAAGCTCCGTATCATTCCTAATAGCCAACAACAAATGTCTTGGACTGATAGTTTTCTTCTTGTTGT…
Transcript_514	339													0		0				0		0			QKVSKHQNSII	TCCACTTGTTTCTCCATTCATCTCACCTCTTATGGCCTTAAACTTGATCGAAACCCGTTGCGAAAATTTTGAAGCTCTGGGATTTTGGATGATGAACGAACCATGGTTGCTGCCTGGTTTGGTTTGCCTTGGATTAGGAATTAGAGAACAGTGGATATTTAGTCTAATCATTTGCTTGTAGAATTTACCTGTAAGCATATAATTAACAAAGCAATTTTGTGTTCTGATTTAAAATCATGGTTTAATTCTTCACTTGAAAGAGAAGGAGGAAGAAATTGATATTATGCACACTTATTAACAATTATTTGTATGACTCTGTACCAGGACCACATATATTAT
Transcript_515	181													0		0				0		0			VCFMDIVKMQFDQLKNTLQFK	GAAAATTTAGGAAATTTCACAGTAGAGCTGCTGGGCACTCCCAATATTGTTGGGAGTACATGAACTCCCAACAATATTGGGAGTGCCCAGCAGCTCTACTGTGAAATTTCCTAAATTTTCATAAAGAAAATTTAGGAAATTTCACAGTAGAGCTGCTGGGCACTCCCAATATTGTTGGGAG
Transcript_516	915													0		0				0		0			LNS	CATAACCCTATAGTTTTTATACCAGTATACATAATTTCTAATGAAACTTCCTAACTATGTAACATCAGCATACACATTAAATCCATCAGCAGGTCTTCAAAAATCAATCACATTCAAGGATTAGATTATGAAACTTGCTTCATTTACATTTAACAATCAACTTTTTAGTGCAATTATCATCCCTAAAAAAACTAGTTTTGAGACCTTTTGCGCTTGCTCTTCAAGACAGTAGAAGTTGAAGGATTGCTGTGCCAATTTCTCTTCCTTTGATTGATAAACCAGTTATTAATTTGCTTTAATTGTAATCCAGTTTCTTGCACCAACCTTGCCTTGTCCTCCTCTGTAGGATAAGGCCATTTAGAATGTGATTGCCACCAAGCCTTAAGAACAGAGGTTGTG…
Transcript_517	1553	RLP12_ARATH	847	-3	478	1254	752	424	153 bits (386)	5e-38	100/281 (36%)	150/281 (53%)	10/281 (4%)	2	GO:0016021; C:integral component of membrane | GO:0005886; C:plasma membrane	0				3	PF00560; LRR_1 | PF13855; LRR_8 | PF08263; LRRNT_2	1	COG4886; Leucine-rich repeat (LRR) protein	K	TASRILSTLRDTKLGKNDPNLTWRRNIRQKVT	ATCAAATTAATTCATTCTTCTTCGATTTGCACCAGCACCGGCTCTGTTGCGTATCAGTCTTACATTAAACATACGCTCGAAGAATCTTAATCTTAAGATACTTCGAGCGTATGTTTAATGTAAGACTGAAGAGAATACGCAACAGAGCCGGTGCCAAGCCATACAGGTTTTTTCCAATGAAGAACACATTATATCCAAAGAGCAGTCCAAATATTGCCCCACACACATATCCTGTTACCACTGCTTTCCATCCAAATCCTGATTCCTCTCTATCTTTTGATGTCGAATGAGAATGTTGTGGCTGATCTTCATCATTTTTGCATGATTTAGACAACGGGAATCCACGGGAATCCACATAACATTGCATTTCCATCGTAGGAACTCTCAATTGGTTCCTTC…
Transcript_518	1968	RLP12_ARATH	847	-1	342	1713	752	424	160 bits (406)	4e-40	138/440 (31%)	216/440 (49%)	39/440 (9%)	2	GO:0016021; C:integral component of membrane | GO:0005886; C:plasma membrane	0				3	PF00560; LRR_1 | PF13855; LRR_8 | PF08263; LRRNT_2	1	COG4886; Leucine-rich repeat (LRR) protein	K	SIARCLDNAFTTGVPGGTCKNMNVTL	ATCAAATTAATTCATTCTTCTTCGATTTGCACCAGCACCGGCTCTGTTGCGTATCAGTCTTACATTAAACATACGCTCGAAGAATCTTAATCTTAAGATACTTCGAGCGTATGTTTAATGTAAGACTGAAGAGAATACGCAACAGAGCCGGTGCCAAGCCATACAGGTTTTTTCCAATGAAGAACACATTATATCCAAAGAGCAGTCCAAATATTGCCCCACACACATATCCTGTTACCACTGCTTTCCATCCAAATCCTGATTCCTCTCTATCTTTTGATGTCGAATGAGAATGTTGTGGCTGATCTTCATCATTTTTGCATGATTTAGACAACGGGAATCCACGGGAATCCACATAACATTGCATTTCCATCGTAGGAACTCTCAATTGGTTCCTTC…
Transcript_519	1138	MDHP_PEA	441	-1	241	1018	416	491	359 bits (922)	4e-119	172/176 (98%)	173/176 (98%)	0/176 (0%)	4	GO:0009507; C:chloroplast | GO:0046554; F:malate dehydrogenase (NADP+) activity | GO:0005975; P:carbohydrate metabolic process | GO:0006108; P:malate metabolic process	0				2	PF02866; Ldh_1_C | PF00056; Ldh_1_N	0			TIISLILIELL	CGTTGGAACTTTGGTTTAGTTTTCTGTTTTATAAACCATTGTAAGAGTTTTAAGCTCAACCATTTATAGTAATACAGAGGTTTCAAGCTTAAGACACATAAATTATATTCCAACTTTATTTTATACCGATCCATCTCAAGCTTGATAACTAGAAATAGGTTTACAAAATTCCACTTATTACATTGTTAAAGAGCTCTATGGTTTTAAAGTCAAATGAATGTTTTGAAATTTATATTATTTCTCTCGAACGGCAAGGAATCCTCTCTTTTCAACTCTCACTCTAATACAGTTTTTCATTGAGTAAGAGAATAAGAGTATTAGAATAAGGGTTGAAAAAGAGTATTACTAGCACTACATCAATTTGTATGATCTTACTTCCAAATCTGCTTTGACATTCAG…
Transcript_520	1612													0		0				0		0			LSGPFRDSYHDQKLYFLLKGISSFIPLKEQFEE	TATTCAAATATAAAATGTTCCTGATATTTCCCCCTATTGTACAGTTACAGTGTATATGAAAACTCAATATTTAGGTCGTAAAAAGTGATAAATTTTTGTAATACAAATATATAGGGCATAATATAAAGAAACCCTAAAAAGGTGCATAAAGAAAAGATTGAGAAGAATAAAAGAAAAGGGCAAACCAAATTAACATACAGTATTGTAAAACCACTCTAGAGGCTCAATAGACTTAATAATAAACAGCTCCTTTGTTTCTCTTAAGGGTTTCGATATTTTACTGATAGTACATGAGATTCTGGGCGGCGGCAACATTAGGGAATCCTGCACCATACCCCCCAGCTCCAAGCGCACCCATTCCCATGGATGCCTGCTTTAGAGCATGCTGATTCTGCTGTT…
Transcript_521	1688	UBP1_NICPL	406	-1	166	1058	329	555	271 bits (692)	7e-83	129/168 (77%)	143/168 (85%)	4/168 (2%)	4	GO:0005634; C:nucleus | GO:0000166; F:nucleotide binding | GO:0003723; F:RNA binding | GO:0006397; P:mRNA processing	0				1	PF00076; RRM_1	0			SFHKSFLPDG	TATTCAAATATAAAATGTTCCTGATATTTCCCCCTATTGTACAGTTACAGTGTATATGAAAACTCAATATTTAGGTCGTAAAAAGTGATAAATTTTTGTAATACAAATATATAGGGCATAATATAAAGAAACCCTAAAAAGGTGCATAAAGAAAAGATTGAGAAGAATAAAAGAAAAGGGCAAACCAAATTAACATACAGTATTGTAAAACCACTCTAGAGGCTCAATAGACTTAATAATAAACAGCTCCTTTGTTTCTCTTAAGGGTTTCGATATTTTACTGATAGTACATGAGATTCTGGGCGGCGGCAACATTAGGGAATCCTGCACCATACCCCCCAGCTCCAAGCGCACCCATTCCCATGGATGCCTGCTTTAGAGCATGCTGATTCTGCTGTT…
Transcript_522	742													0		0				0		0			VINTQHVLLKSLLLVAWY	TTTTTTTTTTTTTTAAAAAGAAAAGGGACAAACATCATTAACTGCTCACTAACAAGACAACAAAATACAGCAAATATTTTTCTGATAATTTAATATACATCATACAATTAACATTTCTATAATATTTTCTATCTAAGAATCCCAAACACTAAAACCAACTCGCTAGCTTTAAAAAAATCAATAAACCATATCAGACTTGTACATCAAGAGAGATTGCAAGAACACTTGTACATCAAGAGAGATTGCAAGAACACCAAAAAATTGACATTTTAAAAATAAATTAATTAAATTTTAAAATGTCAATTTTTTGGTGTTCTTGCAATCTCTCTGTGTTACAATTCCGCAATGCTGCTTGATCAGAACAGCTTAACTTTCTCAATCCCAACTGAGAAGCAATTA…
Transcript_523	472													0		0				0		0			FFFFKQACFSF	TTTTTTTTTTAGTCATAAACTCTATATTTAGAGCAGAGTAGTCGATTTTTTTTTTATCATGAATCAGATGAATTGTATACATATACACCAGATATTATGTTGTGCACCCAAGTCTCCCCCTTATTCACAACAACAAACCAAAGAAACGTTTGACGGCGACTCGAGCGGTTGAGATTACTACAATTACAATGGAATGCTTTAACAACAAATGTAAAATACTTAGTCTTAGTACAACTTGCCAAGTGAACATTAGACTGAAAGATGGTTAGTTTACATAGAGGGGTTCTGGCTCCACTTTCCGCCTGATCCAGTTTTCGGGTGCCCATTTGCAGTCATTCGTATCTACCACGTGCAAGCTATATGCATGTCTTGATTTTGAGGATTGGTTTTCGAAGCTTT…
Transcript_524	685	IF4E2_WHEAT	209	-1	33	613	172	194	236 bits (602)	2e-76	111/140 (79%)	124/140 (89%)	0/140 (0%)	3	GO:0005737; C:cytoplasm | GO:0003743; F:translation initiation factor activity | GO:0006417; P:regulation of translation	0				1	PF01652; IF4E	0			LKLQRGLLLQSGLVVVM	CCTTGATACTTCCCTCAACATTCACCATTGATACTTCTCACACATTGATATCCAGACACACTCTAAACTGCAATAAGGCTTCCTCACGCATACCGTTGTCTAGTTATATTATAACAATAACAGCTTTTGATAACACAAAATACAGTAGCACATAAATTTACAGGCAACATTTATAACTTAATTAAAACAAACAGACCTGGACAGACTCGTTTGCTGCGGTTCTAGTCCACAACGAAAGTTTATCCTGCCACTGGCGTACACTCACAACTACACCACAAATATCGTCGGAATCTCCAAATTGCTCCCCAATTAAAGCCATCAAAGTTTCAAGCCACATAGTATCAAGATTTCCCTTCCCTTTGCTGGTAAGAGTCCACTTCCCTCCATTGGCACACTCCG…
Transcript_525	263	NDUB7_ARATH	103	-3	1	213	62	1	99.8 bits (247)	1e-26	48/71 (68%)	53/71 (75%)	9/71 (13%)	7	GO:0005758; C:mitochondrial intermembrane space | GO:0031966; C:mitochondrial membrane | GO:0005747; C:mitochondrial respiratory chain complex I | GO:0005739; C:mitochondrion | GO:0045271; C:respiratory chain complex I | GO:0008137; F:NADH dehydrogenase (ubiquinone) activity | GO:0009853; P:photorespiration	1	K03963;	NADH dehydrogenase (ubiquinone) 1 beta subcomplex subunit 7	ko00190; Oxidative phosphorylation | ko01100; Metabolic pathways | ko04723; Retrograde endocannabinoid signaling | ko04932; Non-alcoholic fatty liver disease (NAFLD) | ko05010; Alzheimer's disease | ko05012; Parkinson's disease | ko05016; Huntington's disease	1	PF05676; NDUF_B7	0			PKPATSPIITPIGVIIGLVAGLGGVGALLLFGLQ	CTCGCACTTCTCGTAAGAATGACGCTCATTCTCGCACTTCCATGGAAGATAGAATTCCGATTGCCTGCACTTGTTGAGAGGGATGAGCAAATGCGCACTCTGATCTCTGTACGCTAACGGAACCCTAGCTTCCACCATTTCCTCTTGAGACGCAACTTCCACCATTTCCTCTTGAGACGCTATCATCTTCTTCGATGAACCTTCCACTTCCATCGTTGATGAGAAAATTCGAAATATCTCATCAACGATGGAAGTGGAAGGTT
Transcript_526	313	SYPC_ARATH	530	-3	199	266	286	3	172 bits (435)	2e-50	82/88 (93%)	84/88 (95%)	0/88 (0%)	8	GO:0005737; C:cytoplasm | GO:0005829; C:cytosol | GO:0016020; C:membrane | GO:0009506; C:plasmodesma | GO:0005524; F:ATP binding | GO:0004827; F:proline-tRNA ligase activity | GO:0003723; F:RNA binding | GO:0006433; P:prolyl-tRNA aminoacylation	1	K01881;	prolyl-tRNA synthetase [EC:6.1.1.15]	ko00970; Aminoacyl-tRNA biosynthesis	3	PF03129; HGTP_anticodon | PF09180; ProRS-C_1 | PF00587; tRNA-synt_2b	1	COG0442; Prolyl-tRNA synthetase	J	RRILLNL	ATCTCAAACATTTTAGCAAAATTTTGTCCCAAACAATGAGAAGTTGCACCTTGTATGCCACGGCCAGTGTTTGGAATAAATGCCTCAACACTGGTAGTGTAAAGGCCACCCGCAAACTTCTCAAGCTCACTTTTCTTACCCTTTACAACAGGAACTGCCAAATACTCTTCGTATATACGCCTATATAATTCCAAAATCTCAAGAACCTCTGTATCTGCTTCCTCCTTTGTTGCAAAAGCAGTGTGTCCTTCTTGCCAAAGAAACTCAAGAATCATGAGTTTCTTTGGCAAGAAGGACACACTGCTTTTGCAAC
Transcript_527	490													0		0				0		0			LIHSCDLPPTDSKSSNNIRIYICY	GTTCAAAACAGTGAAAAAAATTGAAAACGAGGAAAAGGAATGTACAAAATAGGGGAATAAATGAATAGTGAACATGTTTCATTATTATATCTTGAATGCCACATAGGGGTAAATAAACAGGTGAGCATGTTTCACTATACCTTGAAAGCTACATTACTTTTACTGGTGTTCTTAATTCTGACAGCACTCCTAACCTGTTTTCCTGGCTCATCTACATATGACAGTAAGGAAACAAGGGATGAATTAAGTAATACAAAGATATACCAGAATAAGGAATCTATAAAACAAAAATGAGCACGCGCCCATGAGTCTGCATAGTATTACTGTCTCTGAACCTAAAAGTAGAGACAACGGAAGCAACATGATCACAAAGGAATATTTTCTATCTTATTTTCCATC…
Transcript_528	449													0		0				0		0			H	AATACAAATTTTGAATTTCTCCAAATTAGAGTGTTTTTGGTGTTATGAAAAAAAGTAAATCCTCCAAAACCCTCCCAACCAAATTTTTTCAATTGTTTCCCCTCAATACTTGGTAGAATTGCCAAAAATAGCATGTTGAAGTATCATTTAAGTGTATATTTTCTCTGTACTATGATACATTTAAGTGCATGTTTGTGGCGAGTTTGGCTAGTGTTCCACTGTGATTAGACCAAGAATTACACTTTTGAGCTTCTATATAAAAACATGGTGCTATTGCTACGTGATTACGTTAAAGTCACCATGATTTCAAACATGCACTATGTAGCATTTTCAATCTCAAATGTATTGTGTTTGGAAACCAAACACAATACATTTGAGATTGAAAATGCTACATAGTGC…
Transcript_529	1007	IPYR1_ARATH	212	-2	60	556	201	131	254 bits (648)	4e-86	122/142 (86%)	131/142 (92%)	0/142 (0%)	7	GO:0005737; C:cytoplasm | GO:0005829; C:cytosol | GO:0005634; C:nucleus | GO:0004427; F:inorganic diphosphatase activity | GO:0000287; F:magnesium ion binding | GO:0019915; P:lipid storage | GO:0006796; P:phosphate-containing compound metabolic process	1	K01507;	inorganic pyrophosphatase [EC:3.6.1.1]	ko00190; Oxidative phosphorylation	1	PF00719; Pyrophosphatase	1	COG0221; Inorganic pyrophosphatase	CP	PQIKIPSHTQKKNTRKKTTPSHVVTNHSKPNHVQNKHHKQNLLY	ATCAAAATATATCTTCACCACCAAACAAAATCCCATATGCAATATCAAAATATATCTTCACCACCAAACAAAATCCCAAATGCAATATCAAAGCTACCGCCTCAAGCTCTCCACGACGTAGTCGGCATACAAGGTCATGGAATGGCTCGATCGCTTCATAGGCAGATGAGGCAGGAAGAAAGTCATTTACAGCAACTTCCTTGTTCTCATTCTTCTTGTAATCTTCAAAAAAATGACGGATTTCAGCTAAACGATGTGGAGGGAGCTCCTTGATATCTTCAAAATGCCTATACTCGGGATCATCAGCACAGACAGCAATTATCTTGTCATCTTTCTCACCCTGATCAATCATGAGCATGAGTCCAATAGCTTTGGCCCGAAGAAAGCAACCTGGAAGAA…
Transcript_530	517													0		0				0		0			WS	GGTGCACAGTTGTAGCAAATTGTGAACAGAAACAAGAAACTGATTTCTGATAATTTATACAAATAGTAATACAAAAAACCTATGGCATAACAGACAGAAAAGGCTACATAAAATATAAATCATCATCCCAACAGTGAAAGGGAGAAGTGCTGTTTCAAATACATAGTAAAATAGATAACTTATAATAATATCATATTATATAACATGATATATATACTACAATACAACAATAAACATGAATCAACTCCATGCCTTATTTGATTTTTCTCATCAAATTAAACCAACAAAGATAGATGAAAAGCCAAGCATCAGACTTGCCTAGAGGGCATATTTCTTGTGTCATCATCACTTTCTTGTTTCATCATCTGGCCATGGATCCAACAACATCTTCAACCAAAT…
Transcript_531	819													0		0				0		0			VQAPLVLLERGKYNINSEF	TGAAATTCATCTTCTCGTAATAACGAATAGAGAGAAGAGAAAGAGAAAGATGAACTTCGTCTTTCCCTAAACGAGGTAACGGTTTCGACCGAATCACCTGTGGTATTGGACCCCAAGACGAGGAACACGATGATGTTGATGTTGATGTTGACGATGATGATGTTTGAGGCTTTGAAAGAGGCAAAAGATAAAGAGAATGAAGACGACGAAACCCACCAAGAGCAAGAACCACAGATCGCAACTGTTGTTCACCGCAACCGGTGTTTGCCCACTGTTTCGTACAGATCAGCTCCCAAAGTCTCTCGTCTTGCACCGTTTTGTGCCACTGTTTGTTCACACAACCAGCCATCGCTAATGTTTTTGCGTCCACGTGTTTCAGAACCTCAAACAACATGTTCT…
Transcript_532	766	RIDA_ARATH	187	-2	46	678	128	430	115 bits (289)	9e-30	59/83 (71%)	67/83 (81%)	0/83 (0%)	13	GO:0009507; C:chloroplast | GO:0009941; C:chloroplast envelope | GO:0009570; C:chloroplast stroma | GO:0005739; C:mitochondrion | GO:0009536; C:plastid | GO:0009579; C:thylakoid | GO:0005773; C:vacuole | GO:0019239; F:deaminase activity | GO:0016787; F:hydrolase activity | GO:0009082; P:branched-chain amino acid biosynthetic process | GO:0009097; P:isoleucine biosynthetic process | GO:0046686; P:…	0				1	PF01042; Ribonuc_L-PSP	1	COG0251; Enamine deaminase RidA, house cleaning of reactive enamine intermediates, YjgF/YER057c/UK114 family	V	VFEYCYCLFGIFAVVAEHKLYQKLAFCTKVALLGQHFVLDYTLLELTFLSSPQLFYQIFSNQHLISNLFVGLKLQNKNPLALSSTTFLHNLFSIHFTVHSNTHKTQVYKG	GACAAACCTCTTTATTATATGACACATCCAACCATGGTTCATGACTTCATGTAACTTACAAACTAGAACTCTTCAATTTCTTTCATTTTTATTGAGTACAATATCTTGAAAGAGAATATATGAAGACAATTATGACCTAACTAGAAAAGACCAAAGACAACACCATCAATGGTTGGAAGCGTCATAATGTCCCACCTGCATTATTGATCTGATTCTACTGAAGAGTCATCCATGTATACAACTGGAGCTCAGGGTGCTGCTATACACTCTATTTCAATCTTGGCATCCAAAGGCAAGGCAGCTACCTGATACGTCGCGCGTGCCGGGGCGGGTGAAGGAAAGTATTTAGCATAGATGTCATTAACTTTCTTGAAGTCCTTCAAGTCAGCCAACAAAATT…
Transcript_533	1288	Y2446_ARATH	280	-3	66	974	278	285	72.0 bits (175)	9e-13	73/239 (31%)	114/239 (48%)	35/239 (15%)	5	GO:0009507; C:chloroplast | GO:0009941; C:chloroplast envelope | GO:0009534; C:chloroplast thylakoid | GO:0009535; C:chloroplast thylakoid membrane | GO:0010287; C:plastoglobule	0				1	PF13460; NAD_binding_10	1	COG0702; Uncharacterized conserved protein YbjT, contains NAD(P)-binding and DUF2867 domains	R	KAPPTKMLAPTMKPIAKAFIVGANILVGGAFTGAAIIPILPFFGSTAVAYIHSVHQTESHHNLQHQSGSHSNSCG	TAGTACACCACCAAATTCCAAAAATTTCTCTCACAAAATGTTGTCTTCTGTAACCTGTGATCGATGACTAATAAACTTGCACATGATTTACATTATGAAACAAGTGCTTCTGTGTGTATGATTGGCAATATCGTTAATGAAGCAAGTGCTTTGTGTGTATTCAATAATGAATGAAGAAGTGTGTGTATATATACAATAATTGTAAAGTTGGAGCCCCTAACTATGATGCATATACATGGTTCTTAATGATATACAAGTTTTTACAATAAGTCTAGTTAGCTAGAGCGTGCCGCCTCGAATAATTCTCGCCATTTCTGAGCATCGTTTCCAGGGCCTTCCCCCTCAACAGAATTAACTTCAAATATTTGGTTTTCAGTGACTTGAAGATCTAGTGCCTGT…
Transcript_534	366	B561J_ARATH	395	-3	333	280	377	131	47.4 bits (111)	5e-08	24/50 (48%)	30/50 (60%)	5/50 (10%)	3	GO:0016021; C:integral component of membrane | GO:0046872; F:metal ion binding | GO:0055114; P:oxidation-reduction process	0				2	PF03188; Cytochrom_B561 | PF04526; DUF568	0			KAPPTKMLAPTMKPIAKAFIVGANILVGGAFTGAAIIPILPFFGSTAVAYIHSVHQTESHHNLQHQSGSHSNSCG	CAAAAAGTGTCTAAACACCAAAACTCCATTATATAAAACTCATAACCCAAAATCAAGTATCTATATCTATCTCACCCTACACCGGCCGACCATATCCATTTGTTCCATTTGTTCCATGTGACAACTTGTTCTCTGATTTTTTCCTCTTGATCACAATAATCCATGTGTAAGCTTCTAAAAGTACAGCAATCCCACCCAACGCTGCAATAATGCCGGTGTATGCACGTTTCCAGTTATCGTAGCGGTTCCCTGCAGACACCTCCAATGCGTCGAACCCTTTATAGATGTTGATGATGCTGATGATTATTGTTGCGTATCCGATACCCCAAATGGTAGAAATTCCAGTAGACTCTGACTTTGTGATCT
Transcript_535	1244	GPX6_ARATH	232	-1	33	1157	152	819	150 bits (379)	8e-41	76/120 (63%)	90/120 (75%)	7/120 (6%)	10	GO:0048046; C:apoplast | GO:0009507; C:chloroplast | GO:0005829; C:cytosol | GO:0005739; C:mitochondrion | GO:0005886; C:plasma membrane | GO:0004602; F:glutathione peroxidase activity | GO:0047066; F:phospholipid-hydroperoxide glutathione peroxidase activity | GO:0046686; P:response to cadmium ion | GO:0006979; P:response to oxidative stress | GO:0009651; P:response to salt stress	1	K00432;	glutathione peroxidase [EC:1.11.1.9]	ko00480; Glutathione metabolism | ko00590; Arachidonic acid metabolism | ko04918; Thyroid hormone synthesis	1	PF00255; GSHPx	1	COG0386; Glutathione peroxidase, house-cleaning role in reducing lipid peroxides	VI	VGMLLLITPKATTTESCMVFFGAWRVKTIKSNPSKQTTSSDIDWPLKSVKGSHINIKEDSVVISISIRGINSLKPLRELNIAEAVTTTIHHKAHTFPHCLGVVDIVITVKIEYKRTRTIGHDGRGSDQCIHGSTAFLL	GTTTGTTTTATGGATATTGTGAAAATGCAGTTCGACCAACTAAAAAATACTCTGCAATTCAAATAGGAGTTTCAATTTTTTTAATAAAAATTCAAAGAAATTTTGATAAAACACAGTGCTAAACGGAACTTAACTTATTTACATTCATACAATAGTAAAAGTCAAGTACACAGTCTCATGAATACGAACTAAAATAAGAGATACAAAACAACAACTGTTATGGAGAAAATTGCAGTAACATCTATCTGCAATAGATTCCTTTATTCACATACAAAATAGTAAACTTCTCATCATCCATATTCATTTATTCTAGGTTCCAACATTCATCACTCTTCATGCATCAAGCAACTTCACCAAGTCCTTCTCAATGCTAAGAGGTGATGTTGTGGGTGCATAACG…
Transcript_536	677													0		0				0		0			RKLIDHSNKLYSNKNIYNLMLDKDLIIIIKQWIRLLGRILLEKSICQIIRTLGSYLLH	CTCAACTCTTAAAACTTCAACGACTAAACTGATGACTCGCGCTATGTTATTTTCATACAATAAGATTTAAGGGGTGGCTACATCAGGTTGGTGGATACAATTGATATCTACAAAATGATTTGAATTTTATTATTAGTAGGAATCAAATTCAGTAGTTTGCAATTTACAACTCACACACTGCGCATCAACAACAATACGATTGAGCTGACTCACATGAGAGAAGAGACCATGTTCTACATGAAACCCAAATCTCTTTATTCCTGATTGAAGAATAAAAAACCACACCAAACAAAGTATAGCGGCCTTTTTGTGAAGAGAAATAAATTCACGCACATGATGACACACAGATGATTGATTAGGAGTGAGTAGTATATGGAGCAACACACCTTGCCCATTTGA…
Transcript_537	1207	ATB15_ARATH	836	-3	550	1151	725	612	285 bits (730)	8e-125	150/181 (83%)	160/181 (88%)	6/181 (3%)	6	GO:0005634; C:nucleus | GO:0003677; F:DNA binding | GO:0008289; F:lipid binding | GO:0030154; P:cell differentiation | GO:0006355; P:regulation of transcription, DNA-templated | GO:0006351; P:transcription, DNA-templated	1	K09338;	homeobox-leucine zipper protein		3	PF00046; Homeobox | PF08670; MEKHLA | PF01852; START	0			RSKDLK	ACGGCATCAAGAATTCTTTCAACATTACGAGATACAAAACTTGGTAAGAATGACCCAAATTTAACATGGCGCAGAAATATAAGACAAAAAGTAACATAGGCTAATATATAAGTAGTAGTTTTTACATGCAATCCAAGTTTTTGCAGCATATATAGCAAAACACCAAGCAACAGAATATGTCTTAACAAGAGTGCTTCCTCTTTTAACACTTGGAATCCTATTGGCTAATAACAATGTCAAAGAAAAGACCAGTTCACAAACATAAAGGAAATACAATGAGCATTCTCTTCTTCATTCTTCTTCATTCAGCACCTTCCATGCAACTACTCTTTCATATGAAATAGGTCTTCCCATGCTTGAGAGACAAAGACCACCTTGAAGGCATCCAAAACCCTGTTG…
Transcript_538	751	INO1_SPIPO	510	-3	292	701	488	3	308 bits (789)	2e-100	164/233 (70%)	177/233 (76%)	36/233 (15%)	4	GO:0005737; C:cytoplasm | GO:0004512; F:inositol-3-phosphate synthase activity | GO:0006021; P:inositol biosynthetic process | GO:0008654; P:phospholipid biosynthetic process	0				2	PF01658; Inos-1-P_synth | PF07994; NAD_binding_5	0			SGPHQLNYPSQQTPRETGLDSDATSLHLHHTPNGASTSPSTHSQKQPRPHQTSSPQPPPAHPLTGKPQPQSPNPHFAPQSPPHTLSSSSPPTPPPSPPPPPSPQPSPVTPST	AGCATCGCTCGCTGCTTGGACAATGCGTTCACCACTGGTGTACCTGGTGGAACCTGCAAGAATATGAATGTAACATTATAATAACTGAATTTGTCTCTTGAAACTGGATTCAGAGTATATGTATGTACTCAAACATTGAATCAGATCGATCGAACTCACCAGAGGAGCCTTGGTCAGATAACTGAGGATGGTAGCCACAGGGTGGAATGTGTGAAACTTGTTCTCAGCTTCAGATTTGAACTATGAATCCTAGTACTGAGTTCAGCAAGAAGAACCAAGTCCAAGATAATAGGGGCAGCCAAGAGGGAATCCTCGCATGTGTTGTGCAACACAATAGTGTTCTTTCCACCCATGAATATTTCTGAAGTATACTCATCCATGGCTCTCTTGCTGTCTCCG…
Transcript_539	756	CHRC_CUCSA	180	-1	52	423	164	106	110 bits (274)	8e-28	64/113 (57%)	75/113 (66%)	7/113 (6%)	1	GO:0009509; C:chromoplast	0				1	PF04755; PAP_fibrillin	0			FFFF	ACTATCATAAGCTTAATTCTGATTGAGTTATTGTAGTACTGTTTTGTTCCCATCACATCATTGAAGTTGGTAATTAAGTTCCTCCCCGACTCAAGTGATTAGTCTCAGCGGTTGCGTGCAGAGATATGTTTCATAGGCGAGAATCCATTTCCCATTAAGCAGAGTCAAAGCATCATTAGAAGCAGGAGTTGGATTCTTAGCCTCAAGCTGAGTAATAAGTTCAACAATCTCCGCTCTCGTTTCACTCGTCGCCTTCAATCCCCTATCCGTCCCATAAAACGAACCAACCAAAGCCTTCTTCACCTTCTCCGTCTCACTATCCGCCAACTTCACCTCCGCAACCGCCACAGCCGGAGAAGGCACCTCCTTCTCTGCCCCCCACTCATTGTCGCTCGTGTT…
Transcript_540	1319													0		0				0		0			SIITVKEMVRRGEDLVRDGVLFELSDLPITVLIIMVVKNFTTIIISTVIGRSESSNRTPSLTKSSPLLTISFTVIML	TTAAGTGGTCCCTTCCGTGATTCATATCACGATCAAAAACTTTATTTCTTACTTAAAGGTATTTCATCCTTTATACCTCTCAAGGAGCAATTCGAGGAATAATATACATTATCATAATTTGTATACAATTGAGAATTGATTCTACAATTATGAAACATAAGTTTTTGCATTTGCAATTGGATCAAGAATCCCAATTTTTGAATATAAGTAAAGGATCCAGGGAAAAAGATATATAAAATACGTTTCCAATCGTAACTAAATCTTCCAATTTTTTTATTATTTGTTTTGTATTTGTATAGGAGAGATTGAAGCAAAATAGCTATTCAATGATTTTTTTAGTTTACTAGAAACATAAACATATTTTTTTAGCTCGACGGAAATTTTATTCTTTTCCTAAAG…
Transcript_541	254													0		0				0		0			LVVIINGGTFGLE	TCATTTCATAAATCTTTTTTACCGGATGGGTGACCCCACTGCAATCCCTCCCATCGTACAGTACAAAATCCATCAATACACTTGATTAACGGATGCATAGTGTCCCAACAGTCAGAATCTTTTTTACATTTCGCAGGTGTACGTCCAGCGTCAACCTTCGATACAACAAAAAAGAAGAACAAAAATATAAATAAAATATATATTTTTGTTCTTCTTTTTTGTTGTATCGAAGGTTGACGGTGGACATACACCTG
Transcript_542	916													0		0				0		0			RQFGAT	GTGATCAACACACAACATGTTCTATTAAAAAGTCTATTGCTGGTTGCTTGGTACTAATAACTTCATTGCAAACCATTTATATATTATGGAAAAATGCGCAAATTAAACAAACAAAACACAAACCACTCATCAAACAAACGAGACAACAGTCTTCCCAACTTAATATAGATGTAGATAATTATTCTTCAAAACCATTCACAGTGCCTTCAATTGTACTCAGTATTGCAAGATCTGCCACTGCTGGTTGTCACCACTGTTCCAGTCCCAGAGGACAACAGTAGTGCCATCATGTACACCTCCAGAATTTTTATCACCATGAAAAGCATCCATGTTGAGATGAACATTGTTGACCATCCTTACACCTTACAGCCCGATAGCCGTTACCAATGTCCTTGCTCT…
Transcript_543	599													0		0				0		0			SYASLFLVFFMPAVK	TTTTTTTTTTTTAAACAAGCATGTTTTTCATTCTAGCTTTCTAACATATGTATGTAGAAAGTAAAAGGTAGACAAAACTAAAATAGCAATACTGTCATCATGACAAACTATATCTTTTTGGATTAGAGACACCACTCCCACACACAAATCTATTTAGACTAGCTAAGAAAAAGATAAACTGATACTCCACTACAAGATTAAGGTCAAACAAACTAGATCAAGCATAAAAAGAAACACAAAAACTTTCACCATACTAAAGTAATTCAAGAAAAAGGATAAAAAAGGTTTGGAGGGGGATAGAAAATCACATTTTAACCACTATGCCTTGACTTCTTCACCGGTTTTGACACCAGATAAGCTGCTATTCGAAGAGTCTGCAGGTGGTTCAGTAGGTGAAGT…
Transcript_544	630													0		0				0		0			SPLSPMQSIICNISFFYQKYP	TTAAAACTTCAAAGAGGGTTGTTATTACAAAGTGGGTTAGTTGTGGTAATGTAGATACACAATTTTGAAATTGAAATTAAATTCTAACAGAATTGTTTGTAACAAAAGGCAGTACATTTAGTATCTGAAAACTACAAAACAACTATTTGATAATTCATAACAACCAAAGAAGATGAACAAATTACTTTTACATGACTATCATGCAACATTATCAATTGTCATCACCATATGCTCGGAAACTATAACGTTCTTGATACGGAGCATTGAACGAGAGATCAGCCTCAAAACACTTTGGATATCGGATTAAGTCTCCAGCAACAAATTGCATGAAATGCTTGCTCCCTTCAGGAACAACTCTCACTTCACCTTCTTCTATGTACACCAGTTGGTCTACCTGCC…
Transcript_545	1094													0		0				0		0			HKPKGKLYKMNKKPECMITNIHSN	CCTAAACCAGCCACAAGTCCAATAATAACTCCAATTGGAGTAATTATTGGACTTGTGGCTGGTTTAGGCGGTGTTGGAGCTTTGCTTCTTTTTGGTCTTCAGTAATAATATTATAACTGAAGACCAAAAAGAAGCAAAGCTCCAACACCGCCTAAACCAGCCACAAGTCCAATAATAACGCCAATTGGAGGCAACCCTCCACCCCCGATTGCTCTTCCGGTGTTAACATCATATGGAGCAAACCTCTTTTTCGGTGCTTGACATTGTGGACAACCATATGTGTCCGGCTGGTCGTCGAAGGATTTTGGTAAGAAGTATATGTATCCACAGTCAAGGCAAATATGAGTAGCTCTAGCCTTTTGAGATTCTGTCAATTTTCTCCCGAAGCGAGGAGGAGCA…
Transcript_546	828													0		0				0		0			IKSCSHYITRH	CGTCGAATTCTTTTAAATTTATGAACGTTTAACACATTGAAACCACCGACACTATCTGGACTTCAAAAAACCAAAACACAAAAAATTATTGTGTTGTAACCAACCTAAAAAATGGAGAGAAAATTCTTCCTTACTCCACCAAGTTTTGATGGCGTGGTAATAATTAAATTTTTAAATATATGATTTAATGAGAGAAGAATTGATTAATGGACGTACAAAGACAAAGTCACTATAGAAGTTTAGGTTTGAAGTTAAGGTGGAGCCCGTGTGAAGTGGGTGTGACTTTATGGTTTCCGCCAACTATAGAAGTGGGGTTTCTATCAAGTAGTTCATGAGGTTTGCGATGAATTGGAGAGGGCATCCCTAATAGAATGGGAGAAGAGGGTTATATTGTCATCA…
Transcript_547	824	CHI2_PEA	324	-1	190	566	308	180	134 bits (337)	3e-39	68/129 (53%)	87/129 (67%)	10/129 (8%)	6	GO:0008061; F:chitin binding | GO:0004568; F:chitinase activity | GO:0016998; P:cell wall macromolecule catabolic process | GO:0006032; P:chitin catabolic process | GO:0006952; P:defense response | GO:0000272; P:polysaccharide catabolic process	0				2	PF00187; Chitin_bind_1 | PF00182; Glyco_hydro_19	0			GFYNKTPTKIILCSHHLV	CTCATTCACAGTTGTGACCTTCCCCCCACAGATTCTAAATCCTCTAATAACATAAGAATATACATATGTTATTAGAGGATTTAGAATCTGTGGGGGGAAGGTCACAACTGTGAATGAGGTTAATCGGGTTGGATATTATACGAGATATTGTGACATACTTGGAGTTGGATACGGAGATAACCTAAACTATTATAATTAAAAAAGTTTAGGTTATCTCCGTATCCAACTCCAAGTATGTCACAATATCTCGTATAATATCCAACCCGATTACGCTCATTCACAGTTATGACCTTCCCTCCACAGATTCTTGATCTTCTAATAACGTACGAATATACGTAGGTGGTCATGCCGTATCCCGGTAATCTCAGTTCTTCAATATCAAAACTAGCTGGAACCCAA…
Transcript_548	613	DCR_ARATH	484	-3	348	383	448	81	78.2 bits (191)	2e-15	34/101 (34%)	58/101 (57%)	0/101 (0%)	7	GO:0005737; C:cytoplasm | GO:0005829; C:cytosol | GO:0016747; F:transferase activity, transferring acyl groups other than amino-acyl groups | GO:0010143; P:cutin biosynthetic process | GO:0051179; P:localization | GO:0090626; P:plant epidermis morphogenesis | GO:0010090; P:trichome morphogenesis	1	K19747;	BAHD acyltransferase [EC:2.3.1.-]		1	PF02458; Transferase	0			KMVRLSVI	CATTAACTTTACCAAACTACCCTTTCCATGTCGTCTTAGGTTGTTTTTTTTTTTCACAAAACTACCTCTGTAACATACTGCATAAACTCCATATCATTTTCAAGTCCAGCCATAGTCTTAGGAGCCAAAACAACCTCAAGATCAACACTTCCATTTCCATCTCTCCCAGGAAAAGCAGAAATTTTGCCATCAAATTTATTCGTCTTCCCACTCCTAATAGCCAAAGGCTTCCCCCAACCAAAATCATTATCATACATAGGAAAACGAGGTGAACTTCCCATAGTTATCATAGCCCCATCAAAATTCCCAAGAGGAAACAACCTAGGATTACTCTCCCAATCCTCTATGCCGCGGCGCACAAAAACGTCGTCGTATACGACGACGATAAAGTGCGCCGCG…
Transcript_549	1122	ATOX1_ARATH	76	-2	9	938	64	771	45.4 bits (106)	7e-05	18/56 (32%)	38/56 (68%)	0/56 (0%)	4	GO:0000785; C:chromatin | GO:0005829; C:cytosol | GO:0046872; F:metal ion binding | GO:0006825; P:copper ion transport	1	K07213;	copper chaperone	ko04978; Mineral absorption	1	PF00403; HMA	1	COG2608; Copper chaperone CopZ	P	FFFTNKNSI	CCACAAATAAAAATTCCCTCACATACACAAAAAAAAAACACGAGAAAAAAAACCACACCTTCCCACGTTGTAACTAACCATTCAAAACCAAACCATGTGCAGAACAAACACCATAAACAAAATTTACTTTATTGAACTTTTTTCTCTATTCCAAATCTGAGCAGATTGTGCCAGCCAGTTATCTTCTATATAATAATAATAAATCATCAAATATTATTGATTTTAAAAATCTAAATCAAAATTAACTCTACCATTAATCGTAACATTTCCCTCGAATTAACATTTATATACTTAATATTTGTTTTATACAAATTACATCATGCGTATAGCGTCCGTGTAAGCATGTATACACTCGATCAAAAACAATCCTCAGCAAACCCTGATCACATCATAGAACAA…
Transcript_550	950	ALDH_CRAPL	479	-1	6	524	189	54	187 bits (475)	3e-53	96/184 (52%)	122/184 (66%)	27/184 (15%)	5	GO:0009501; C:amyloplast | GO:0009507; C:chloroplast | GO:0004029; F:aldehyde dehydrogenase (NAD) activity | GO:0004030; F:aldehyde dehydrogenase [NAD(P)+] activity | GO:0006081; P:cellular aldehyde metabolic process	0				1	PF00171; Aldedh	0			FVSISISWY	TGGAGTTAGATGCTTTGCAGCAGCAGCCATAACAATGCGACCTACTCGAGCACTGTATAAAGTATCTTATCCCACTTCTGTTCCAAGAGTGCAGTTGTTTCAGGAACAGCACCTTCAACAACTCTTACTGCAGAATTATCTAGATAAGTTTGTAGCAAATTTGCAAGCAGGGATGATGTTGCAGGAGAAATTTCGGATGGTTTCAAAACCACTGTGTTGCCTGCTGCAATGGCTCCAATGATCGGATCCAATGATAATGCTAAAGGTTCGAGATAAATTTCAGGCTTCATCCAGTGTTTCAGTTCTTGAAGTATTTCATTACATGAAGATTTCACCTGGAATATCTCAGTTATATATGCTTCCATTCTAGGTTTAGAAAGGTCCTTAACAAGAGCATCA…
Transcript_551	944													0		0				0		0			VKLFTTCFRKQFDFILFCYKNISHMHT	GTTCAGGCTCCACTAGTACTTTTGGAGCGAGGTAAATACAATATAAATTCTGAGTTCTAAAGTATTTTCTGTCTTGAATTGAAGCATCATCCCCACCCTAAATCCTTCCTGTGAAGTAAAGTAAAATCTAACAGCATTTAACTAGCCAACTCCAGTAAAAGCAAATAACCAACTAGTAAAAACACTAAGCAAACTAACTGTAAATATTAACAAACAAGCTTCACTGGTTACAAAATTCAATTATAAGAACTGACGAAAAGAATCTCAGTTTAATGTAGTTTATTACCACAAATACTGTCTTCCTTCCAACGTAAAGATTCTTACTCCTTTCTATGAGGCCCAAATATAATGTTGAAAACATGGTGTACAGAAAAGGAAAAAGAACTTGTATGGAAAACT…
Transcript_552	867													0		0				0		0			G	GTTTTTGAATATTGTTACTGTTTATTTGGAATATTTGCAGTAGTTGCAGAGCACAAATTGTATCAGAAGTTGGCTTTCTGTACAAAAGTTGCTCTTTTAGGCCAACACTTTGTACTTGACTACACCCTTTTGGAATTGACATTTTTGTCATCCCCTCAATTATTCTACCAAATCTTTTCTAATCAACACCTAATTTCAAACCTTTTTGTTGGCCTAAAACTTCAAAACAAGAATCCACTTGCACTCTCTTCAACAACTTTTTTACATAATCTCTTTTCAATACACTTCACAGTTCATTCAAACACACACAAAACTCAAGTGTACAAAGGTTGAAAACCAAAAAGGCCAAAAAGGTAACAAGACTTTTCTTTTGACATTCTGCACAGTTAATACAGTTCA…
Transcript_553	1668													0		0				0		0			DHHKFIKVARDYSIILVTQTTINSFKYEITEISTK	AAGGCTCCACCAACCAAAATGTTAGCACCAACGATGAAACCAATAGCAAAGGCTTTCATCGTTGGTGCTAACATTTTGGTTGGTGGAGCCTTCACCGGAGCTGCGATAATTCCAATATTACCCTTCTTTGGGTCAACTGCTGTTGCATACATACACAGTGTACACCAAACCGAAAGTCATCACAATCTCCAACACCAAAGCGGGTCCCACTCCAACTCCTGCGGATAGACCGAATGCTGGAACAGACTGCGATACACCATAGCAAAACTCTCATTAATGATGCGGTGACAAAACGAGGAGTGCGGAGGCGACGATGGATCCGAGGAGTTGAGCGATGATGTAAACAGAGGAGTTGAGCGATGATGTAAACGATACCACGGAGTAAGGTGATGTTTCCAC…
Transcript_554	1578													0		0				0		0			KKTALDQRQAE	AAGGCTCCACCAACCAAAATGTTAGCACCAACGATGAAACCAATAGCAAAGGCTTTCATCGTTGGTGCTAACATTTTGGTTGGTGGAGCCTTCACCGGAGCTGCGATAATTCCAATATTACCCTTCTTTGGGTCAACTGCTGTTGCATACATACACAGTGTACACCAAACCGAAAGTCATCACAATCTCCAACACCAAAGCGGGTCCCACTCCAACTCCTGCGGATAGACCGAATGCTGGAACAGACTGCGATACACCATAGCAAAACTCTCATTAATGATGCGGTGACAAAACGAGGAGTGCGGAGGCGACGATGGATCCGAGGAGTTGAGCGATGATGTAAACAGAGGAGTTGAGCGATGATGTAAACGATACCACGGAGTAAGGTGATGTTTCCAC…
Transcript_555	485	CSLD3_ARATH	1145	-3	598	444	739	10	273 bits (699)	2e-84	122/145 (84%)	129/145 (89%)	3/145 (2%)	12	GO:0005783; C:endoplasmic reticulum | GO:0005768; C:endosome | GO:0005794; C:Golgi apparatus | GO:0000139; C:Golgi membrane | GO:0016021; C:integral component of membrane | GO:0005886; C:plasma membrane | GO:0005802; C:trans-Golgi network | GO:0016760; F:cellulose synthase (UDP-forming) activity | GO:0051753; F:mannan synthase activity | GO:0071555; P:cell wall organization | GO:0030244; P:cellul…	0				1	PF03552; Cellulose_synt	1	COG1215; Glycosyltransferase, catalytic subunit of cellulose synthase and poly-beta-1,6-N-acetylglucosamine synthase	N	FFFSYNIYDISIINKGGNIYIHIHA	GTTGGTATGCTTCTTCTTATTACGCCCAAAGCAACAACTACAGAAAGTTGCATGGTCTTCTTTGGCGCGTGGAGGGTCAAAACCATAAAGAGCAACCCTTCTAAACAGACAACCAGTTCCGACATAGACTGGCCCTTGAAGTCCGTCAAGGGCTCTCATATTAACATCAAAGAAGACAGTGTTGTGATTAGCATATCTATCAGAGGGATCAATTCCCTCAAACCTCTGAGGGAACTGAACATAGCAGAGGCGGTCACCACCACGATCCATCATAAAGCACATACCTTCCCTCATTGCCTTGGAGTTGTAGATATAGTGATCACAGTCAAGATTGAGTATAAAAGGACCAGGACCATTGGACATGACGGCCGAGGCTCTGACCAATGCATTCATGGCTCC…
Transcript_556	591	SCRK6_ARATH	384	-1	295	516	384	235	142 bits (357)	1e-38	71/94 (76%)	80/94 (85%)	4/94 (4%)	7	GO:0009507; C:chloroplast | GO:0009570; C:chloroplast stroma | GO:0005524; F:ATP binding | GO:0008865; F:fructokinase activity | GO:0004747; F:ribokinase activity | GO:0006014; P:D-ribose metabolic process | GO:0019252; P:starch biosynthetic process	1	K00847;	fructokinase [EC:2.7.1.4]	ko00051; Fructose and mannose metabolism | ko00500; Starch and sucrose metabolism | ko00520; Amino sugar and nucleotide sugar metabolism | ko01100; Metabolic pathways	1	PF00294; PfkB	1	COG0524; Sugar or nucleoside kinase, ribokinase family	G	KKTSYILLNHFSYFFND	AGAAAATTAATTGATCACTCTAATAAACTATACTCTAATAAAAACATATATAACCTAATGTTGGATAAAGACTTAATCATCATTATCAAGCAATGGATTAGATTGCTGGGCAGAATTTTGCTTGAAAAAAGCATTTGCCAAATTATTAGAACACTTGGGTCTTATTTACTGCATTAACTTAAAATAAGTTCCTAAAACTCACCAAAGAAAAATAAATATTGAGATGTGAAATTACAATACAGGTTCAAGCAGGGCATTCAGAAGAGTTTCCTTTGTGGGCAATGCTGGTATTGCACCTCTCTCGGTCACAGTCAACGCCACAGTCAACGCACCACAAGCATTGGCAAACTTGAGAGAATCTCTCAATTGTTCCTCTTTCTGAAGTAACGAAAGATCTGT…
Transcript_557	889	CAR4_ARATH	177	-1	106	805	177	590	99.4 bits (246)	1e-25	43/72 (60%)	57/72 (79%)	0/72 (0%)	13	GO:0005829; C:cytosol | GO:0005634; C:nucleus | GO:0005886; C:plasma membrane | GO:0005096; F:GTPase activator activity | GO:0046872; F:metal ion binding | GO:0005543; F:phospholipid binding | GO:0009738; P:abscisic acid-activated signaling pathway | GO:0006952; P:defense response | GO:0009789; P:positive regulation of abscisic acid-activated signaling pathway | GO:1902479; P:positive regulation …	0				1	PF00168; C2	1	COG5038; Ca2+-dependent lipid-binding protein, contains C2 domain	R	IIASLCNL	CGCAGCAAAGATCTTAAATAGAAGTCCTATCCCTATTAAAATAGGAAGAGGAAGAGAGATGAAATGTATGATCCATTGCTTTTCTAACCCAAAAAGAAAACTTCACTCAGATTTTTTGAATACATTCAGAAATATAATGACATCTTCTTACATGTTTAGAGGCAAAAATGAATATTTACACAAATTTTACACCCTTTCAAAAGTGTAGCAATTATGCTATATCTTTTAGTTGAAAACAACAGGAACAGTTCCTGTTGTTTTCAACTAAAAGATATAGCATAATTGCTACACTTTTGAAAGGGTATAGCACAAAACCTAAGTCCTGTCCAATCTGGAAAAATTCACAGAACAATCTCTGTAGGAAAAACCAAACAATATGGATTTCAAAACATGAAAAAA…
Transcript_558	682	CIPKB_ARATH	435	-1	307	427	432	68	81.3 bits (199)	2e-16	57/127 (45%)	78/127 (61%)	8/127 (6%)	6	GO:0005524; F:ATP binding | GO:0004672; F:protein kinase activity | GO:0004674; F:protein serine/threonine kinase activity | GO:0006468; P:protein phosphorylation | GO:0009268; P:response to pH | GO:0007165; P:signal transduction	0				2	PF03822; NAF | PF00069; Pkinase	1	COG0515; Serine/threonine protein kinase	T	SVKIMLKLAVLLSRIRTSLRLPEKKDLLLG	AGTGGACCCCACCAACTCAATTATCCGAGTCAGCAGACACCGCGTGAGACGGGCCTTGATTCTGATGCGACGTCGTTGCATTTGCATCACACACCAAATGGGGCCTCAACTTCTCCTTCCACACATTCTCAAAAGCAACCGCGTCCCCACCAAACCTCTTCACCTCAACCACCACCAGCTCATCCGTTAACCGGTAAACCTCAACCCCAATCACCAAATCCCCATTTTGCCCCTCAATCTCCACCCCACACTCTTTCTTCTTCCTCACCACCAACCCCTCCGCCTTCGCCGCCGCCTCCGCCCTCTCCACAACCCTCCCCGGTAACTCCCTCAACATAAACCTCTCCCCTCCACCCACACCATCCCCAATCAACCTAGACAAATTCAACCCCGACGAAA…
Transcript_559	758	KIRO_ACTDE	150	-2	61	592	147	329	60.5 bits (145)	3e-10	31/88 (35%)	52/88 (59%)	1/88 (1%)	2	GO:0009607; P:response to biotic stimulus | GO:0016068; P:type I hypersensitivity	0				1	PF00407; Bet_v_1	0			MSDINLS	TTTTTTTTTTTTTAATTTAAACAAAAAATTTATAAAAATTATTAAAAAACAATTTAAGAGACACTTTTCACAAATAAAAATTATTGCACAAATAAATACTAGTACACATAGTTTTCTTATTGATATGCATCGCACACTTTAAGAGACACTTTTCACAAGACACATACAAACGAAACAACAACACAAGTTAACATGCATACACAACAACATCGTTATAGAAAAATCACACTTATTTAATTATAAAGATGACCACTTAGTTAAACCAACCCCATGGTTGCACTAAGCCATTACTTCTTTAATACTTTCGAGCGGCCCTTGCCTTAGAAAGATGAACGTCAATATCTCTAGTGCATTTGCTAAGGTAGTCCATCCATCCATTAGGAGGCTCAATGTCCTCAT…
Transcript_560	309													0		0				0		0			FFLNTYILFKEKISLK	AGCATAATAACAGTGAAGGAAATGGTGAGGAGAGGAGAAGATTTGGTGAGAGACGGGGTCCTGTTCGAACTTTCAGACCTCCCTATAACAGTGCTAATAATAATGGTAGTGAAAAATTTCACAACCATTATTATTAGCACTGTTATAGGGAGGTCTGAAAGTTCGAACAGGACCCCGTCTCTCACCAAATCTTCTCCTCTCCTCACCATTTCCTTCACTGTTATTATGCTCTAGCATACTGACAGAATGCTAGAGCATAATAACAGTGAAGGAAATGGTGAGGAGAGGAGAAGATTTGGTGAGAGACGG
Transcript_561	335													0		0				0		0			PFQLLPNLVNLFIVCYNHRPVKCFGIYAFKIRVNLFLSSLALRNRRDVSHNNRKLFRLYIRRLESFRSKKRYVSISLP	CTAGTTGTGATTATCAATGGTGGGACTTTTGGTCTTGAGTGAAATAGAACAAGTGAAATTGTGTGGTTGAAATGTATGCAGAATATAATATGATGTTATGTTACATTACAACAATAATTGATGTAATGTAACATAACATCATATTATATTCTGCATACATTTCAACCACACAATTTCACTTGTTCTATTTCACTCAAGACCAAAAGTCCCACCATTGATAATCACAACTAGATTCTCCTAACAAATAATATGTTAGGAGAATCTAGTTGTGATTATCAATGGTGGGACTTTTGGTCTTGAGTGAAATAGAACAAGTGAAATTGTGTGGTTGAAAT
Transcript_562	1009	PMT3_SCHPO	117	-3	15	425	94	195	86.3 bits (212)	2e-19	43/81 (53%)	55/81 (68%)	5/81 (6%)	14	GO:0000775; C:chromosome, centromeric region | GO:0030998; C:linear element | GO:0044732; C:mitotic spindle pole body | GO:0005634; C:nucleus | GO:0005940; C:septin ring | GO:0031386; F:protein tag | GO:0030702; P:chromatin silencing at centromere | GO:0030466; P:chromatin silencing at silent mating-type cassette | GO:0000070; P:mitotic sister chromatid segregation | GO:0071441; P:negative regula…	1	K12160;	small ubiquitin-related modifier	ko03013; RNA transport | ko05418; Fluid shear stress and atherosclerosis	1	PF11976; Rad60-SLD	0			FSFIISLYRLHDKWSPIPLDKTTKLHIFFRRGSIRQRNKADNLRS	CGCCAGTTTGGTGCAACATAGCATCGATCTCATCGCCATCCTCCATCTCAAGCTGAAGAGTCATGAATACAATTTATAGTGTTATAATGCATAATAACACTATAAATTGTATTCATGACTCTTCAGCTTGAGATGGAGGATGGCGATGATTTGAGTCTCGAATACATATATTTCCAGAGTCAAGGAGAGGGACAAACCTCATCAGGAGTCTGTTCAGCCCTGAGCCGGCGGCCATCAAATAAGAAGGCAATTGAATTCAGGTCCAAAGATTGACGATCACAGTATGCATTCATCAGCTTCTTAAGTTGAGTGTTCCTCTTTATCCTAAAGAAAACTTCGTTTCCATCCTGGCCTTTGACCTTCAAATTGATATGAGCGATATCGTTAGGTTTCTTGTCT…
Transcript_563	397	Y5161_ARATH	170	-3	53	320	158	3	172 bits (435)	2e-53	77/106 (73%)	96/106 (91%)	0/106 (0%)	0		0				1	PF04398; DUF538	0			QNLVGLC	TCATACGCTTCCCTTTTCCTTGTTTTCTTCATGCCAGCAGTGAAATAAAGCTTTGGTCCCTCGGATGAAATGGCGGTAACTTTCACCCACACCAACACTTTGGTCTTCATACCCTCTATCTCTGTTAGCTTTCCTTTCTCCAGGTAACCAGACACACTCATCGTGAAACGCAAGACCGATGAATCTCTGTAACCTACTTCACACACTTGAGGAATGTAAACAACCAGCTTTCTTGTTTCTTCATTGAATTCATAGTTTGTTGCATCCCGCGGGAAGATTCCTATTGGAAGATCATACTCCTTTAGCAAAACCGTTAACGGAATTGCTAAAGGAGTATGATCTTCCAATAGGAATCTTCCCGCGGGATGCAACAAACTATGAATTCAATGAAGAAACA
Transcript_564	530	AFB2_ARATH	575	-1	197	527	285	261	118 bits (296)	8e-36	57/89 (64%)	71/89 (80%)	0/89 (0%)	10	GO:0005634; C:nucleus | GO:0019005; C:SCF ubiquitin ligase complex | GO:0005774; C:vacuolar membrane | GO:0010011; F:auxin binding | GO:0000822; F:inositol hexakisphosphate binding | GO:0009734; P:auxin-activated signaling pathway | GO:0006952; P:defense response | GO:0010152; P:pollen maturation | GO:0016567; P:protein ubiquitination | GO:0048443; P:stamen development	0				1	PF00646; F-box	0			MHFSIYIIWHKMPTE	AGTCCTTTGTCTCCAATGCAATCCATTATCTGCAACATCAGTTTCTTTTATCAAAAATATCCTTAAAAATATTTATCGCAGAGTAATAAGTGGATTAAGATGATAAATTGGGAACAGTATTATAAAATTATTAGCTTAGAAGTCTGATATAGTTTATACCCATAAGCGCTGTAGTTTCCCGCAATGGCGAATTAGTTTAATCAGCTCAGCACCACCCTGAATGCTTGCTGCATAGCTCAAGTTCAAGGAAATTAAATTCCGTTCCGGCAAATTGGATACACGGCGGCAAGGCTAAAAGGAGCCACTTCCAAAAACCCAGACAAACTCGTTATTGACCTGCACTTAAGAATGGTATTCTTAAGCTTTATGTAGGCCTCTGAATTGAGATCATGTACAAAT…
Transcript_565	1038													0		0				0		0			MHFSIYIIWHKMPTE	CATAAACCCAAGGGCAAGTTGTACAAGATGAATAAAAAACCAGAATGCATGATAACTAATATTCATTCAAACTGAAGTTATATACAATCAGCACACTGCTATCCTTTTCTACAGCTTCTATTCACTAAGACATTGTTGAAGCAGCCATACTCATATCATTGTGATCCTCCCCTAAGAATCTAGCCACAATAGTATCCACATCCTCCAAACCAACGCCAATACAAAGAGGGTTACTCGGAACCTTAACAGAATCATCAACTCCATGAAGCATGCCATGAGCCACAGAATTCTGAATTCTCACATTAGGACCACTTTTACACTTCCCCATACACTTTACATCCAACAACAGAACCAACACCTTCAACACCCACCACCACCATAGTGACCACCGTGCCCATG…
Transcript_566	575	MD36A_ARATH	320	-3	234	519	317	244	137 bits (344)	2e-37	67/92 (73%)	75/92 (82%)	8/92 (9%)	15	GO:0031428; C:box C/D snoRNP complex | GO:0015030; C:Cajal body | GO:0016592; C:mediator complex | GO:0005730; C:nucleolus | GO:0032040; C:small-subunit processome | GO:1990259; F:histone-glutamine methyltransferase activity | GO:0003723; F:RNA binding | GO:0008649; F:rRNA methyltransferase activity | GO:0030515; F:snoRNA binding | GO:0000494; P:box C/D snoRNA 3'-end processing | GO:1990258; P:hi…	1	K14563;	rRNA 2'-O-methyltransferase fibrillarin [EC:2.1.1.-]	ko03008; Ribosome biogenesis in eukaryotes	1	PF01269; Fibrillarin	1	COG1889; Fibrillarin-like rRNA methylase	J	SFD	ATCAAAAGTTGCTCTCACTATATCACTAGACATTAGAGAGCATAGTATTTTGAAAATAGAATTAATATATTACTTTTTACTCTAAGCACTTGCATTTGCAACTAAAAACATAACTCATATTTAAGCAAACAAACTTTAATAAATATCCCAGATAATGAAATTCTTCAAAACAAAATTGAAACCCTAAGTTGGTGAAATGACAGACATAAATGCTTTCCCAAAGGTAGAAAGGTGAGCCTATTCAGCATCTTTCTTCTTCTTAGAGACTCTATATCCACCAACAACAGAAGCATGGTCCCTCTCAAATGGTTCAAGAGTAACTTGCTCACTAGGCTTAAATTGATCTGCCTTTAACTTGTTCACTTCACTCATGAACACGGTCTCTGCAGGAACGGAAGA…
Transcript_567	447													0		0				0		0			VLSMSYGLFDSFINLRRFPHIA	GGCTTCTACAATAAGACTCCAACTAAAATAATTCTTTGCTCACATCACTTGGTTTAGTTTCGAATTAAAGAAAAAGTGTGTTTTCAATGAAATTTCGATTTCTGCAACGAACTTGCAAACCTGACTTACAAAAAAACACACATTGCACAAGGTAAAGGTAGAATAAAATCAACAATATAGATGTTACAACATAACAAAGTGTTCAAATTGAGAATGTTACTGTTAATACAAGTATTTATGGGCCGAGCAAAATCCTCACCTGCACCATATTAGATGATAAAATATCATAACTAGAGGTTTGCCTGGCTTCGGTTCCATGCCATTCTAACTCACAAGATGCTCAACACACAACTCAAACCAATGATTCTATAATGACTGCCTCCCAATTTCTAAATAAGA…
Transcript_568	837	STEP1_ARATH	146	-3	48	619	121	401	91.7 bits (226)	4e-21	45/74 (61%)	57/74 (77%)	1/74 (1%)	9	GO:0009535; C:chloroplast thylakoid membrane | GO:0016021; C:integral component of membrane | GO:0009523; C:photosystem II | GO:0016168; F:chlorophyll binding | GO:0071486; P:cellular response to high light intensity | GO:0071492; P:cellular response to UV-A | GO:0015979; P:photosynthesis | GO:0009644; P:response to high light intensity | GO:0009611; P:response to wounding	0				0		0			KKF	AAAATGGTAAGACTGTCTGTGATTTGAGGCTTATCATAGTATGGATGATTGTGGCTAATGTTTGTTAAAGAAAAATTAGCCAGGATCATGTCATGCTTCCTTGCAATGAGATAACATAACATGATACAAAAAAGGAACATTGGCTTTGGATTCAGCCATCTAAATAAAGCTCTCATTACTTTAACCTTTTAGGATCAATATGCAAATTCTTTTCACCAATACAAATACTATAACAAAATAGTGATAAAAATGTAATTGAAATATGAAATCCCATTAGGAACTACAGAATTTACAACAAACACAATCAGCCAAAACATGCAATCAGTTTTCTGAGGCTGACTGGAAGATAAAAAACTGCTGTCAAGACACCCACCAGTCCTGTTACGGCCAGGGCAACTG…
Transcript_569	401													0		0				0		0			FFFYKNNQTLF	TTTTTTTTTACCAACAAAAATAGCATCTAAACCCTTTCATTGCTTTTTGTCAAACGAACATATTCTTTCAAAGGAATGGAAAAAACCAAATTTATAATGCTTAGTGTTTCCATTGTTCTATTTATATTGTCATAACTCATAGTACATAACAGCATTGGAATTGATCATCATCAAGATGAACAAGTATATCCAACCACAGAATTTTTTATATGTAAATTACATAAACTCCAGGATCTAATTATTTCATTTTCTAGTTATATATTTTAGCTATCCAACTCTTTTGTTTTCGGCTCGAGAAGTAGTTATCCTGTGACTACAAAGACAAAGTCATTGATTGTATTTTCACTCGACATGTGAAAGACCCCCGCCGCTTTCAGCCCGTGTCTTATGATCAAAAGA…
Transcript_570	1486													0		0				0		0			LTVNHVFFPKRNYLINK	TTCGTTTCCATTTCCATAAGTTGGTATTGAAGAGCATATGATCCTCCCATCCTGAAAACATAATTCACATTTCACAAATTCAGACACTGCACAATGTTTTGTTTCTTGATTCGAAGTAAACGTGTTAGAACAGCAATCCCGATATATGAAAAACGCAAACAGAAAATACTAGAGAGTTGATCATAGTAAACCTGTCCATATAATGTGGATCCGATTCCACCTGAATGCTGATGAGCAACAGCATATATCACATAGCCACCAGTTTGTAGTGGAACACTTGTCTTCTTCACATCAACGGAACCATTTCCCTCTTTATGATCCGCGCTGCATGAATCAACTTGATACTCAATCTGAAACGAATAAATTCATCATGTTGCTCAGTATAATCCCAACAATACT…
Transcript_571	655													0		0				0		0			QV	GTTAAGTTGTTCACAACTTGCTTCCGTAAACAGTTCGACTTTATTTTATTTTGTTATAAAAATATCTCACATATGCACACTTGAATGATAAACAATTATTCTTCGCGCGTTTAACCAAGTGGCTTATCCAAACATAACTCTACCACGATTCACAAAACATTCAAACCGGTGAAACACCCGACTCTACCATGATTCACGAAACATTCAAACCGATGAAAACCATGATTAGTACTGGCTCCAAATAGCCAATGTAACTGAAACTAAATAACTTAAATGTAGACATGGCGGTAAAATAATTCAAGACCAAGACTGGTGTACCTAGAAAGTTTGGCTAGAGCAGAAATTCTAAACGCTCTGGCTAGCTCCAGCAACAAAAAAGTAACAAGAGAGTTGTAACAG…
Transcript_572	2190	PT505_ARATH	309	-1	18	1845	149	1450	241 bits (614)	3e-71	115/132 (87%)	123/132 (93%)	0/132 (0%)	3	GO:0005794; C:Golgi apparatus | GO:0016021; C:integral component of membrane | GO:0008643; P:carbohydrate transport	0				1	PF03151; TPT	0			NHMILPIQTYITKSNLQKLLHRMRILRRNHIIIRLLLLQHQPHCFHIIASKSPISRSLKVSEKKLTLKPDLDPSNRTSNLPRHEILSSSRRFVIEENSVTRVDSIRFTVVNSVPMRRDLRRGVRRTRMKRSSLRLRRRS	GGATGAATTTTGAAATTGCAGAGAAAGTTTTAGTAAGAAATTGAAAAAACCATCCTAGCACTAGCTATAGGGAATCCAACAGAATTTTTTAGCAGCAAACCTTGAGTGTCTTTTCCGAGGTTTGAACAAATTTGAAATAGACACTGGAAAACAGTTCACTCGTGAATTTAAGAAACTTGTTTATGACGATCGCAAATAATTTATGTTCCAACTAAAAGACAGCAGGCATGTTCGTAACAAGTTGTGTGACTGTATGAGAAAGGGAGGCATACCTGAAGGGTAAGCGCACTGGTGTGTTTTGTGACCAAGAAATTGGTGAGGTTGACACAATATGCAAGTGAGGAATTAAAGAGAAGATACCAAATGATCTTCACATCATCTCTGGCAAGAGCCAATGTG…
Transcript_573	1151	TI173_ARATH	133	-3	33	1026	98	829	100 bits (250)	4e-24	43/66 (65%)	55/66 (83%)	0/66 (0%)	4	GO:0031305; C:integral component of mitochondrial inner membrane | GO:0005744; C:mitochondrial inner membrane presequence translocase complex | GO:0015450; F:P-P-bond-hydrolysis-driven protein transmembrane transporter activity | GO:0030150; P:protein import into mitochondrial matrix	0				1	PF02466; Tim17	0			VFINLEVHIFL	GACCACCACAAATTCATTAAAGTGGCAAGAGATTATTCCATTATACTTGTGACACAAACTACCATAAACTCATTCAAATATGAAATAACAGAAATTTCAACCAAATAAGCTCCAAACATAAGAATCAAGCATGTTAACTTAAACACACTGTAATTAAACAACTAATAATCTAGTATACTTACACTAACTATAACAACATTGTAATGAAAATCTACCACTACACTTGTTTCATATTATTATTGTCGATTTCAAAACCAAAACTAACAAGATAACTAACTTGACGTATAGGATAGATAATCAATCACCAATTGAGGTTCAAAACAAACCCCTAATTTTTCAAATTCAGTTAAAATTCCATAACATAACAAAAATCACTACCTCATAGGCCAAAACCAAACC…
Transcript_574	632	Y1689_ARATH	357	-3	41	423	126	166	103 bits (258)	7e-25	74/86 (86%)	79/86 (92%)	0/86 (0%)	7	GO:0005768; C:endosome | GO:0005794; C:Golgi apparatus | GO:0000139; C:Golgi membrane | GO:0016021; C:integral component of membrane | GO:0005802; C:trans-Golgi network | GO:0005464; F:UDP-xylose transmembrane transporter activity | GO:0015790; P:UDP-xylose transport	1	K15285;	solute carrier family 35, member E3		1	PF03151; TPT	0			IHKFIKSEEKKKSTLVFFLP	AAAAAAACGGCACTTGACCAAAGACAAGCAGAGTGAGCACAAGAGAGCTTGCACGTTAAAAAGAGAGGCAAGGGATGTTCTTCATGTTAACCCTTTGTGCACTTCATCTACCTTAGAACGGGTTATCGTCTCTTAAGTGCCCAGAGGCAAATGCATGATGTTGCTTTCCCTGAATTTCTTCCCAAGAAATAGGGTCTCCAAGAGTACAGTACAAGGAATGATTGCAAGCTTAGTCATTTGATAGAAGCCGACAGAATTGAACCCCAAGCTCAAATTCAAAAGTCCAATAGAGATTCCATTTAAAATCCCAAATCCAACAACGGCTTTCTGCTCAAAAGGTTTATGCTCAAAGAATCTCATTTTGAGTGCCAAGTGAAGAGAACAAAAAGTGACAAGTAG…
Transcript_575	440													0		0				0		0			FFFYH	TTTTTTTTTTCTTATAATATTTATGATATATCTATTATTAATAAAGGAGGAAATATATACATACACATACATGCATAATCTCTAGCTCCAACTCAACTCTCACACACATTACACAAGCTTAATAACACATCAATAACATAACAAATACTGCCAAGTGCCAACTTATTGAAAACTACTTAAATATTACTAACCATACCTTTTTATTCTTGACATACACATGACCGAGGCAGTACAATTTACCAATTATAGCATCAAATTCTTATTCTGAAAGGACTGGAATTTTTTTCATTAGTCTCCAAAGACACCTTCTCAACACTTCCAGAGTCTTGCACTTTTTCAAAATAATGAAAAAGTGCAAGACTATGAAAAAGTGCAAGACTCTGGAAGTGTTGAGAAGGT…
Transcript_576	895	TRL31_ARATH	210	-1	20	670	180	155	142 bits (358)	4e-39	73/173 (42%)	112/173 (65%)	13/173 (8%)	9	GO:0009570; C:chloroplast stroma | GO:0016671; F:oxidoreductase activity, acting on a sulfur group of donors, disulfide as acceptor | GO:0015035; F:protein disulfide oxidoreductase activity | GO:0045454; P:cell redox homeostasis | GO:0034599; P:cellular response to oxidative stress | GO:0006662; P:glycerol ether metabolic process | GO:0055114; P:oxidation-reduction process | GO:0006457; P:protein…	0				1	PF00085; Thioredoxin	1	COG0526; Thiol-disulfide isomerase or thioredoxin	O	FGESSNSPNSSNSTFQEPGKQMLQVCMVIEIE	AAGAAGACATCATATATACTTTTGAATCATTTCTCTTACTTCTTCAATGACTAGCCATGCCTTATGACCTCCAATCAGTTCTTCTTTCATCTCTCCATTTTTCCAAAGCTGAATTGTTGGCATTTTAGAAACACGTAGCAACGATTCTAAAATGCCAACAATTCAGCTTTGGAAAAATGGAGAGATGAAAGAAGAAGTTGCCACGCTTGACTAGAGTCTGAGGTACTTTATTAACATCCACATAGTAAAATTTGGTTTTGGTGTCAAATTCAGCTGCTAGTTTTTCTAACTTGGGCTTCAAATATATGCACTTCCTGCACCAAGCAGCCATCCAATCAATAACAACAGGCTCAGAGTTTTGTTGAGCATGGATAAGAATTTGATCAAGCTGTTCAGAAT…
Transcript_577	254	TOP1_RICFE	776	-3	654	252	734	7	62.0 bits (149)	6e-11	34/82 (41%)	47/82 (57%)	1/82 (1%)	5	GO:0005694; C:chromosome | GO:0003677; F:DNA binding | GO:0003917; F:DNA topoisomerase type I activity | GO:0000287; F:magnesium ion binding | GO:0006265; P:DNA topological change	1	K03168;	DNA topoisomerase I [EC:5.99.1.2]		4	PF01131; Topoisom_bac | PF01751; Toprim | PF13368; Toprim_C_rpt | PF01396; zf-C4_Topoisom	2	COG0550; DNA topoisomerase IA | COG1754; Uncharacterized C-terminal domain of topoisomerase IA	L, S	PSPP	ATTATAGCCAGCCTTTGTAACCTTTAATAAGACAGATTGTCCATCCTTAGGATGCTTACCCAATGTCAATGGATATTGTAGCAACGCAAGTGCGTCTTCAAGGGTGGTAGAATTCAAATCCTTTACATAAGGAACAGGAGTTCTTTTAGGTGTGCATGCCTTCCTGTTTTCTCCAAGCTGAACATAGATTCCAAAAGAGACACTTTTCAAGAAAACCTTTTCATTTGAATTACTATTAAAGCCTAGGAGTTTAG
Transcript_578	541													0		0				0		0			MK	TAGCATTCATATAATATAACATTAATTCAATAACCTTTGATATTGTATGATCATGCATGATCATGCTAAGTCATGTAGCAATTGTGTCCCCATGAGATTCCTATACGGCATGATATTTGTTCCTTCACCATCCAAAAGAGATTCACCATCCAAAAGAGAATACTGAACAGGCTCTTCAATTTGTTCCCTTGTATAAAACATTGAATTTTCTGTTGTTGAAGGAAAAGCCAAACTCACTCCATTTCCACCATGTTGTTGTAACCCTAACGTCAATGACACTCCACCGCCGCTAACACCACCGTGATGGAAACTCTCCCCACTAGCATAGCCAGCAACCATTTGATCAGATGAATGATGTGTATTGTAAGAAGAAAAATCAATATCAACCGATCCAAACAC…
Transcript_579	257	CARDB_CYNCA	506	2	142	149	177	256	43.5 bits (101)	9e-05	19/36 (53%)	27/36 (75%)	0/36 (0%)	7	GO:0005618; C:cell wall | GO:0005783; C:endoplasmic reticulum | GO:0031090; C:organelle membrane | GO:0000326; C:protein storage vacuole | GO:0005578; C:proteinaceous extracellular matrix | GO:0004190; F:aspartic-type endopeptidase activity | GO:0006629; P:lipid metabolic process	0				3	PF00026; Asp | PF05184; SapB_1 | PF03489; SapB_2	0			AHSSEYHKKHLHKHRQCLDKVQILVSPSPLAWLTP	TCAGTCAAGATCATGTTAAAGTTGGCAGTTCTATTGTCAAGAATCAGGACTTCATTGAGGCTACCCGAGAAGAAAGACTTACTTCTCGGGTAGCCTCAATGAAGTCCTGATTCTTGACAATAGAACTGCCAACTTTAACATGATCTTGACTGAAGTAACCAGATATAGAACCGGATCAATAACTGGTTACTTCAGTCAAGATCATGTTAAAGTTGGCAGTTCTATTGTCAAGAATCAGGACTTCATTGAGGCTACCC
Transcript_580	314													0		0				0		0			C	CTGTCTGATATCAACTTAAGCTAGATCATAAATTTTATACCATTAACATAGTCAGCTTTCTAACACAGAAAAGTACTTCCATTGCTCATCAACTCATAACAACTAAACTCACCTTCTTACAAACGACTAAAACGCAATGAAATTAACCATTACGAAAAGATTAACGAGGAGAAAAATAAAGGACTAAAAGCAATGCACCGTTTTTTTTTCAATTATTCTAAAATTTAACAGATAACACATGCATTAGGATTCTCTATAACACATGCATTAGGATTCTCTTCCACACTAGTGTAATAGTATCGTGGCTGTGCTAT
Transcript_581	402													0		0				0		0			MYKSFVLSVREPQYSFFFSCRYAAK	TTTTTTTTGAATACATACATCCTCTTTAAAGAGAAAATATCTTTGAAATAAAGATTATGACATACAAATATGAAACTTAACATTATTGATATTTCAAATCACAAACATTACAATAGTACATAAAACATGACCCATACCACATCTCACTCTTAACATACAAAACTTACACTGTTGAGAATCACTTGTAATGACTTGACTATTTATTTGAGTTATCACATGACACTTTGGGAGTTACTGATCTATGTCTCTTTGTCTTCACTTTCTTACTCTTTCTACTTTTGGCTAATTTCTTCTCCAAATCTTTCACTCTCCCATTCAAATTTGAATGGGAGAGTGAAAGATTTGGATAAGAAATTAGCCAAAAGTAGAAAGAGTAAGAAAGTGAAGACAAAGAGACAT…
Transcript_582	922	CSC1L_BRAJU	723	-2	125	363	246	1	166 bits (421)	5e-45	75/122 (61%)	99/122 (81%)	1/122 (1%)	3	GO:0031969; C:chloroplast membrane | GO:0016021; C:integral component of membrane | GO:0006811; P:ion transport	0				3	PF14703; PHM7_cyt | PF02714; RSN1_7TM | PF13967; RSN1_TM	0			VSFSFFMSIINPTMAKKYLSKRIEKVTRMN	CCCTTCCAGCTCCTCCCAAATCTTGTTAACCTCTTTATTGTCTGTTATAATCATAGACCTGTAAAATGCTTCGGGATATATGCTTTTAAAATAAGAGTCAACCTGTTCCTTTCTAGTCTGGCCCTCAGGAACAGGAGGGATGTCTCTCACAACAATCGCAAACTGTTCAGGCTTTACATCAGGAGACTTGAAAGCTTCAGATCGAAGAAACGATACGTGTCTATAAGCCTTCCATAAGAAGAATAACGAAACAAGTGAAATCCAATAGCAGGCGATAAAATACGCCCACAGCCTTGCACTGCTTGCTGTGATGTTTCCCATCGATAACTCGTCAAGTTCATTGAAAGTCCCTTTGCTAACTGATTGTTTCTTTCCACCACCATCAGTTATAGCAACAGG…
Transcript_583	1157													0		0				0		0			KCYKFLNPKVILRSSSWPNFQFP	TTTAGCTTTATCATCAGCCTTTACCGTCTCCATGACAAATGGTCGCCTATCCCCCTGGACAAAACAACAAAATTACACATCTTTTTTCGGAGAGGAAGTATTCGTCAAAGAAACAAAGCAGATAATTTACGGAGTTAGTTGTTGGAGTAATCTCTAGCAAGTTCTCTATAAGACTCAACATCTCTCTTCCACGTTCATTCCTGACAGTAATATATTGAGGATGTTGTGTCATGCTGATTCCGGAGTATTTTGGCACGCCCATATATCCAACAACCAAGTCTGCTAAAGCATTTGTATAGTCAAAACAGCTGTAGCAAGATGGAGCAATAACATCAACTAAATCATTTGCTGGTAGACAGAAATAAGGAACCTCTTCGATACGACCGTCCAAATGCTTCA…
Transcript_584	260	LRP6B_ARATH	545	-2	190	115	227	2	67.4 bits (163)	6e-13	29/38 (76%)	35/38 (92%)	0/38 (0%)	7	GO:0030529; C:intracellular ribonucleoprotein complex | GO:0005634; C:nucleus | GO:0000166; F:nucleotide binding | GO:0003723; F:RNA binding | GO:0006355; P:regulation of transcription, DNA-templated | GO:0006396; P:RNA processing | GO:0006351; P:transcription, DNA-templated	1	K15191;	La-related protein 7		1	PF05383; La	0			ICCYKCFISKFISPKLLSTLAV	CAAAACCTTGTGGGTCTTTGTTGATGAACCTGATCAAATGATCGGTAGTAGCTAAGTTTAAATCACTGAAATAATACTCAACCTGATTGAGAATTTTCTGATCAGCTTCAGAAGGGTCAAGTTGTTGATTAGGGCGGTAGTTATGATGGCGGTGGAAGGACGAAGAAGGAGGTACTACTAGTCTGGGCACAAAGGCCGGTGCCTCAACGATGAGGCACCGGCCTTTGTGCCCAGACTAGTAGTACCTCCTTCTTCGTCCT
Transcript_585	795													0		0				0		0			FFFLFQTKLAFIQIAKIVIQECYKLKHTSA	CTGCATTTTAGTATATATATCATATGGCACAAAATGCCTACTGAATAATAATAAGAACGAAGGAGATCAAATATACAATCCCCCCCTCTCCTCCAAACTTCCAAACTGAGCCTAAATAACCTAGGATGTTCGAAAAGCATGTTTCTTCACACAATCATATTCAAATTTTATTTTTGAGATACTCTTTTTGATCCAAATGTCAAATTTAAGAAAACTTTCTCAATTTTATTAAGTGGTACGAACAGAAGTTTGCTTGTGAAGTTACCTCATCAACTTCTTCAGGAGAGATGATAAGCGGTGGACATATCATGATAGTATCTCCAGCTACACGAACTAACATGCCATGTTTCTCACATTGTGCTCCAAAATAGGCACCTATTCCTCCTTTCTCCAATGATG…
Transcript_586	1245													0		0				0		0			FFLIELLNIYSNSIGLH	CTGCATTTTAGTATATATATCATATGGCACAAAATGCCTACTGAATAATAATAAGAACGAAGGAGATCAAATATACAATCCCCCCCTCTCCTCCAAACTTCCAAACTGAGCCTAAATAACCTAGGATGTTCGAAAAGCATGTTTCTTCACACAATCATATTCAAATTTTATTTTTGAGATACTCTTTTTGATCCAAATGTCAAATTTAAGAAAACTTTCTCAATTTTATTAAGTGGTACGAACAGAAGTTTGCTTGTGAAGTTACCTCATCAACTTCTTCAGGAGAGATGATAAGCGGTGGACATATCATGATAGTATCTCCAGCTACACGAACTAACATGCCATGTTTCTCACATTGTGCTCCAAAATAGGCACCTATTCCTCCTGTAAAATACCTCA…
Transcript_587	294	E70A1_ARATH	638	-2	389	206	427	90	43.1 bits (100)	0.0001	18/39 (46%)	26/39 (67%)	0/39 (0%)	8	GO:0005618; C:cell wall | GO:0005856; C:cytoskeleton | GO:0005829; C:cytosol | GO:0000145; C:exocyst | GO:0005576; C:extracellular region | GO:0009524; C:phragmoplast | GO:0005886; C:plasma membrane | GO:0006887; P:exocytosis	1	K07195;	exocyst complex component 7	ko04910; Insulin signaling pathway	1	PF03081; Exo70	0			FFFEG	TCCTTTGACTAGGTATGTGATGAATTACATAAGCTTGATTTCGGATTATAAGCAGACTTTGTATGAGCTTATAGTATCGAAGACTTCGAAACTATAAGCTCATACAAAGTCTGCTTATAATCCGAAATCAAGCTTATGTAATTCATCACATACCTAGTCAAAGGATGAATCGTCCCACCCGGTACCGGAACCTTAGAAGGAACCTTCAAAGGTTCCGGTACCGGGTGGGACGATTCATCCTTTGACTAGGTATGTGATGAATTACATAAGCTTGATTTCGGATTATAAGCAGAC
Transcript_588	1203													0		0				0		0			FFFEG	GTCTTGTCAATGTCATATGGTTTGTTTGATTCATTTATAAATCTCAGACGGTTTCCCCACATCGCTTAACCCCATCCCCACAACATCACTTTAGATTGCACACATCAGTTAAGGACAAAATAAATACTAGGTATAAAATGTGTCATCCAGAAATATATTACTGAAAACATGTGTAGGTTTTTCAAAAAGAGATGGAAAATTTGTTATCCACTAAATATTCAGTGGCCTTAAATGTTTTACAAGGACACAGAAGAATTTCTGGTCGACTCTTTGGCACGTTTCAATGTGCTCGAAAATGGCAGAGAACAAAGAACCACACTTTATTTCCAAAACAAATAAATATGGATCTGACTGGTTTTTACACTCTACTATACACACTTTGTCCTCAATATAAATACA…
Transcript_589	368	SIGD_ARATH	419	-3	293	363	414	1	97.8 bits (242)	1e-23	53/122 (43%)	78/122 (64%)	1/122 (1%)	8	GO:0009507; C:chloroplast | GO:0003677; F:DNA binding | GO:0001053; F:plastid sigma factor activity | GO:0016987; F:sigma factor activity | GO:0003700; F:transcription factor activity, sequence-specific DNA binding | GO:0071482; P:cellular response to light stimulus | GO:0006352; P:DNA-templated transcription, initiation | GO:2001141; P:regulation of RNA biosynthetic process	0				3	PF04542; Sigma70_r2 | PF04539; Sigma70_r3 | PF04545; Sigma70_r4	1	COG0568; DNA-directed RNA polymerase, sigma subunit (sigma70/sigma32)	K	FFFEG	AAAAAATTTTAAGCTATCTACAAGAGTATTTTCTTGCAATTTTGACAAGGCAACCCCATGAATCTGTCTGATTCTCTCCCTTGATAATTTGAACAACTCTCCTATCTCCGCAAATGATTGAGGAGCCTGTCCACTTAGTCCATAGTATAATCTTACAATCTCTTCTTCTCTTTTGTTAAGTGTACTAAGAAGCTTCACCACCCCTTCTTTCAGTAGCTCTCTCTCAAGCATTTTCTCCGCATTCCATTCAACCGGCCCTGGTATAAAATCCTGAAGTTTTATGTTGCTCTGATCGGTTAAAGGTCTGTCTATTGAAATTATTCTACTTGTTTCAAAAATCAAATAGAATTATGAAACAAGTAGAATAA
Transcript_590	334													0		0				0		0			FFLQTKGLFPVMSN	TTTTTTTTTTATAAAAACAATCAAACCTTATTTTAGTGAAATCGGCTCAATGTTATAAGATAAAAGAACAAGAGATTGTGATATAACTGACTAAATAAATTATTCAAGCATTACAAAAACATAAAAACATCAAATGACTAGATGACAAATAAAATAAAGACTTTATCATCATTATCATTGCCTCTCATTTATTGATGCCCTCTCAATCCTCAAAGCCATGCTGGGTTCTTCAAGGGAGTAACAACAGCTTTCACTTGCAAGTAGTTTTTGAGACTATAGTCTCAAAAACTACTTGCAAGTGAAAGCTGTTGTTACTCCCTTGAAGAACCCAGCA
Transcript_591	732	PDXT_LISW6	188	-2	91	647	157	423	50.4 bits (119)	2e-15	34/75 (45%)	45/75 (60%)	8/75 (11%)	5	GO:0004359; F:glutaminase activity | GO:0036381; F:pyridoxal 5'-phosphate synthase (glutamine hydrolysing) activity | GO:0006543; P:glutamine catabolic process | GO:0042823; P:pyridoxal phosphate biosynthetic process | GO:0042819; P:vitamin B6 biosynthetic process	1	K08681;	5'-phosphate synthase pdxT subunit [EC:4.3.3.6]	ko00750; Vitamin B6 metabolism	1	PF01174; SNO	1	COG0311; Glutamine amidotransferase PdxT (pyridoxal biosynthesis)	H	FQTGNYNILTASTPLPSIYLYILCQAFCYKSRMLDTIYIDK	CTAACAGTAAATCATGTATTTTTTCCAAAACGAAATTATTTAATAAATAAATAAAACATTCATAATTTTTTTTAAAAGTTGTAATGAGTTTCTGGTCCTACTGAAAGATAGGAAGATCGTGCTGTGGTGGCTGCTTAAAACCTGTACTGACTTGTGTGACTTCTGCTGGAACAATGCTACTTGAGGTCTCCTTTCCAACCAAACTTCCCATCTTTAAGAAATAACTATGCCATCGAGTATCAGCTGTCAATTCAGGATGAAACGCAGTCACCAGTATGTTCCCTTGTCTCACAGCAACTATAACTTTGCTAGCTTCTTCAGCATAGCATTATCCTTTTTGCCTTCAACAGAGGAATCAGAACTAAGTACTGATTCCTCTGTTGAAGGCAAAAAGGATAA…
Transcript_592	466	R27A3_ARATH	146	-2	87	363	146	184	56.2 bits (134)	2e-09	45/60 (75%)	50/60 (83%)	0/60 (0%)	7	GO:0005829; C:cytosol | GO:0022625; C:cytosolic large ribosomal subunit | GO:0022626; C:cytosolic ribosome | GO:0016020; C:membrane | GO:0009506; C:plasmodesma | GO:0003735; F:structural constituent of ribosome | GO:0006412; P:translation	1	K02900;	large subunit ribosomal protein L27Ae	ko03010; Ribosome	1	PF00828; Ribosomal_L27A	1	COG0200; Ribosomal protein L15	J	QESGRVD	CAGGTATAACTTTTGGGAATTCAATTTGATTTCAATTTTCATTTGAAAAGTAATACAAAACTCTATAATCGCACAAAATTCATTTCACTTAATATAAGTTTATTAATTAAGAGTTCAAAATAGATCAAAAACTAAAACATTTCCATAACCAAAACAGAAACTATAAAACAAAAAACCTAATTAAGCAGTAAGAACAACAGCACCACCCGCCTCTTTAATCTTCTTCTCGGCAATCTTCGAAATCAGCTTCGCCTTAACAACAACCGCCTGATTCACCGGCAAAACCCCTTTCCCAAGAACCTTAAAGTACCCAAACTGCGAAACATCGATAACCGGAGCACTATCCTTCAACTTCGCCGCTTTGTATTTCACCTATTGCAGCAAAAGGTGAAATACAAA…
Transcript_593	1159	GMD2_ARATH	373	-2	8	906	306	4	526 bits (1354)	0	252/302 (83%)	274/302 (91%)	4/302 (1%)	6	GO:0005829; C:cytosol | GO:0008446; F:GDP-mannose 4,6-dehydratase activity | GO:0005525; F:GTP binding | GO:0042351; P:'de novo' GDP-L-fucose biosynthetic process | GO:0019673; P:GDP-mannose metabolic process | GO:0009826; P:unidimensional cell growth	1	K01711;	GDPmannose 4,6-dehydratase [EC:4.2.1.47]	ko00051; Fructose and mannose metabolism | ko00520; Amino sugar and nucleotide sugar metabolism | ko01100; Metabolic pathways	1	PF16363; GDP_Man_Dehyd	1	COG1089; GDP-D-mannose dehydratase	M	S	AACCACATGATCCTTCCAATTCAAACCTACATTACCAAAAGCAACCTGCAAAAACTCCTCCACCGTATGCGAATCCTCCGTCGCAACCACATAATCATCAGGCTTCTCTTGTTGCAGCATCAACCACATTGCTTCCACATAATCGCCAGCAAATCCCCAATCTCTCGAAGCTTGAAGGTTTCCGAGAAAAAGCTTACTCTGAAGCCCGATCTTGATCCTTCCAACCGCACGAGTAATCTTCCTCGTCACGAAATTCTCTCCTCTTCGCGGAGATTCGTGATTGAAGAGAATTCCGTTACACGCGTAGATTCCATACGCTTCACGGTAGTTAACAGTGTACCAATGCGCCGCGACTTACGACGCGGCGTAAGGCGAACGAGGATGAAACGGAGTAGTCTC…
Transcript_594	480													0		0				0		0			VSHAYYVSISLADADMVVS	GTTTTTATCAATTTAGAGGTACACATTTTCTTGTGAAAACATGTTAAAGCAGATTTCAAAACATTCGCATATAATGCATGCTCCTAAGATGAGTATGTGTGCAAATTGAATGCATATGCATGTGTATTTAAACACGTAGAGAGGAAGAGAGAACTAACCAAATCTTTTCATGGCTATTCTTCCAGAAGAACGTTCCCCCGATGTAGTTTCATTTATAGCTTGGACCATTTCACTTTTGCTGACATATCCATCCCTATTCTTAACTAAGAATACAAATGTATCAACCAATGTCTCAAATGTGGCCTCCAGATTCGGCATTCCAATTCGTGATTTCTAGACAAGTCAGGGAGAACAATTTGAAATTGTAACAAAACATGGAAAATCATGAATTTCCATGTT…
Transcript_595	447													0		0				0		0			II	ATCCACAAATTTATTAAAAGTGAAGAAAAAAAAAAATCTACTTTGGTTTTTTTTCTACCTTAATTAATGCCTTGTGTTTCTTCTACAAATTAAGTTGTAAAATTAGCTAGTGTTTCACATCTAAATAATAATAACATGAAAAACTCACCTAGCTAAGAAAATGAAACTAACTTCAACCATAAATCAACAGTTTGGTCTGAGAAACAAAGAAAAAGGTGAAAAAACGAGAAAATAATGTCGACAACGTTTCATTGTTCGGTTGTGTCTGAGCTTATAACAGGCCCTTCTTCAATCGAAGAAGAGATTGGTAACTTGCTTCCTGATTTCATCTTCTTCACATCATCTTCTTCACATCTTGGCTTGAACAAAAGAAAATTCATTTGTTCAAGCCAAGATGTG…
Transcript_596	621													0		0				0		0			GTTTNTMLLAKKIYILRPFSKSKR	TTTTTTTTTTATCACTGAATCAACTTTTTGAGAGTTGGAATTCTATTGAATATCTCAGTTTTGCAGAAACCATTTCCCTGCACAAGTCCACATATATCCAAGTTTCTGTTAATCAGATCTCAGTCATTTACAAACATTTTCCGCCAACATGCTTATTTTATTGAGTTCACAATGTCTACTATAGACTAAATATCTCTATAAAGGAACTTTGAGCTGTTGCATGTGAAGCCTGCCTTAGTTATTCTCGAAACTGAACTCATAAAGACTACATACTACATACTCTAAAGAGCTTTGTTTGCATTGCAGGATATATGAAATTTGAGACATGTATATATGGCCATCATTATGGAATACTGAACATCTCTCTTTGCTTCTGGTATGTGATATCAAATAAGATAG…
Transcript_597	1417	RGAP5_ARATH	331	-1	81	1354	224	923	226 bits (576)	8e-68	101/144 (70%)	125/144 (87%)	0/144 (0%)	3	GO:0005886; C:plasma membrane | GO:0005096; F:GTPase activator activity | GO:0007165; P:signal transduction	0				2	PF00786; PBD | PF00620; RhoGAP	0			ESQP	TTTGGAGAAAGTAGCAATTCTCCAAATTCATCAAACTCTACATTTCAGGAACCTGGAAAACAAATGTTACAAGTCTGCATGGTTATCGAAATAGAATGAAGAACGTGGTGAAGAATCTCCCCGGAAAACATAACAGAAAATACACACAACAGATCAATACTAGACATTTTGAAAACGTGGTAAAGATCACAGACCTCTTTACACAACTTGTCATCCTGTCCATTTCATTTCCTTTCCAGAAGGACCTTATGCAATGGCTCCGCTACGACGACATCAGCAATTATGCCACTCACAAATGCAGAAGATTTTATTGGAGTACGATCTCTCTTCTGCCATCCATCCCATCCATCGACAGCAAGATAAAAAGACGACTTTTTGCGTTCAACGCCAAGAATCGGC…
[truncated: 63,281 more rows]

## Sheet: GO Terms
GO_ID	Counter	GO_Type	GO_Description
[truncated: 7,735 more rows]

## Sheet: KO Terms
KO_ID	Counter	KO_Definition	KO_Pathways
[truncated: 3,185 more rows]

[truncated: 3 more sheets: Pfam Terms, COG Terms, COG Summary]
