# Supplementary material for: Molecular bases for drought tolerance in common vetch: designing new molecular breeding tools
Source: BMC Plant Biol. 2020 Feb 13;20:71. doi: 10.1186/s12870-020-2267-z (PMC7020375; doi:10.1186/s12870-020-2267-z)
Supplement: Supplementary file 2 — Additional file 2 Dataset S2. Excel tables containing information of DEG in different experimental conditions as indicated (drought versus control, and tolerant versus sensitive variants in both conditions) and statistical analysis of functional enrichment in categories: GO, KEGG, Pfam and GOG terms. https://drive.google.com/open?id=1WnnFJTsmCVBGFvevDgQCOki7z0dz1e8l [file 12870_2020_2267_MOESM2_ESM.xlsx]

## Sheet: GO-Drought506
GO	GO_Type	GO_Description	p_total	p_de	Total	Count_de	pvalue	padj	ID
GO:0005576	Cellular Component	C:extracellular region	0.0157018	0.0382586	1003	203	3.45434e-29	7.41646e-26	Transcript_045,Transcript_10119,Transcript_10185,Transcript_1091,Transcript_11102,Transcript_1122,Transcript_11559,Transcript_1191,Transcript_11934,Transcript_12072,Transcript_12272,Transcript_12368,Transcript_1254,Transcript_12848,Transcript_13416,Transcript_1346,Transcript_1391,Transcript_13968,Transcript_14444,Transcript_14604,Transcript_15008,Transcript_15703,Transcript_15828,Transcript_1606,…
GO:0005618	Cellular Component	C:cell wall	0.0134005	0.0335469	856	178	5.06917e-27	3.9836e-24	Transcript_045,Transcript_11601,Transcript_11634,Transcript_11691,Transcript_11741,Transcript_11808,Transcript_11899,Transcript_11921,Transcript_11934,Transcript_12198,Transcript_12368,Transcript_12484,Transcript_12848,Transcript_13959,Transcript_13968,Transcript_14444,Transcript_14604,Transcript_15008,Transcript_15703,Transcript_15790,Transcript_15828,Transcript_1606,Transcript_16667,Transcript_…
GO:0048046	Cellular Component	C:apoplast	0.00937725	0.0267622	599	142	5.56628e-27	3.9836e-24	Transcript_113,Transcript_11601,Transcript_11634,Transcript_11691,Transcript_11921,Transcript_11976,Transcript_12198,Transcript_12484,Transcript_12538,Transcript_13959,Transcript_14666,Transcript_15238,Transcript_15790,Transcript_16646,Transcript_16667,Transcript_17110,Transcript_17322,Transcript_17325,Transcript_1778,Transcript_1808,Transcript_18350,Transcript_18914,Transcript_19428,Transcript_1…
GO:0016021	Cellular Component	C:integral component of membrane	0.103572	0.143234	6616	760	1.07814e-19	5.7869e-17	Transcript_076,Transcript_10271,Transcript_10297,Transcript_10378,Transcript_10489,Transcript_10558,Transcript_10559,Transcript_1058,Transcript_1127,Transcript_114,Transcript_115,Transcript_11558,Transcript_11599,Transcript_11618,Transcript_11690,Transcript_11729,Transcript_11735,Transcript_11741,Transcript_11886,Transcript_11892,Transcript_11982,Transcript_12019,Transcript_12036,Transcript_12061…
GO:0005886	Cellular Component	C:plasma membrane	0.0697423	0.102902	4455	546	3.24356e-19	1.39278e-16	Transcript_084,Transcript_10060,Transcript_1021,Transcript_10235,Transcript_103,Transcript_10450,Transcript_10489,Transcript_1058,Transcript_1127,Transcript_114,Transcript_115,Transcript_11634,Transcript_11691,Transcript_11735,Transcript_11808,Transcript_11886,Transcript_11892,Transcript_11945,Transcript_12036,Transcript_1209,Transcript_12098,Transcript_1212,Transcript_12153,Transcript_12163,Tran…
GO:0009834	Biological Process	P:plant-type secondary cell wall biogenesis	0.00205078	0.00904636	131	48	9.86652e-17	3.36142e-14	Transcript_11886,Transcript_13077,Transcript_13146,Transcript_14414,Transcript_16733,Transcript_2082,Transcript_21538,Transcript_21554,Transcript_22442,Transcript_23410,Transcript_23652,Transcript_24581,Transcript_24593,Transcript_24611,Transcript_24724,Transcript_25891,Transcript_26177,Transcript_26432,Transcript_26729,Transcript_27125,Transcript_27180,Transcript_2871,Transcript_29227,Transcript…
GO:0071555	Biological Process	P:cell wall organization	0.0085632	0.0209197	547	111	1.09594e-16	3.36142e-14	Transcript_045,Transcript_11601,Transcript_11886,Transcript_1209,Transcript_13077,Transcript_13146,Transcript_13731,Transcript_13959,Transcript_14446,Transcript_14488,Transcript_15008,Transcript_15424,Transcript_15456,Transcript_16597,Transcript_16710,Transcript_16733,Transcript_1685,Transcript_17110,Transcript_17325,Transcript_19094,Transcript_19134,Transcript_20938,Transcript_21127,Transcript_2…
GO:0009505	Cellular Component	C:plant-type cell wall	0.00562009	0.0158311	359	84	2.84322e-16	7.63048e-14	Transcript_113,Transcript_11808,Transcript_1182,Transcript_11921,Transcript_12674,Transcript_12848,Transcript_14417,Transcript_15238,Transcript_15703,Transcript_15790,Transcript_16441,Transcript_17488,Transcript_18120,Transcript_19502,Transcript_20904,Transcript_20916,Transcript_20938,Transcript_21152,Transcript_21173,Transcript_2119,Transcript_21450,Transcript_21790,Transcript_21894,Transcript_2…
GO:0020037	Molecular Function	F:heme binding	0.00864147	0.019412	552	103	2.11835e-13	5.05344e-11	Transcript_10021,Transcript_10119,Transcript_10245,Transcript_10271,Transcript_10378,Transcript_10494,Transcript_10558,Transcript_10673,Transcript_12019,Transcript_13035,Transcript_14963,Transcript_15290,Transcript_15703,Transcript_15906,Transcript_16561,Transcript_17250,Transcript_18245,Transcript_1828,Transcript_18386,Transcript_18462,Transcript_19148,Transcript_19272,Transcript_19984,Transcrip…
GO:0046274	Biological Process	P:lignin catabolic process	0.000751432	0.00471165	48	25	1.40799e-12	2.74814e-10	Transcript_12538,Transcript_17322,Transcript_19428,Transcript_23410,Transcript_26353,Transcript_26729,Transcript_27145,Transcript_28271,Transcript_29177,Transcript_29227,Transcript_29906,Transcript_32996,Transcript_33995,Transcript_34178,Transcript_34392,Transcript_36480,Transcript_39196,Transcript_42144,Transcript_44239,Transcript_45547,Transcript_54316,Transcript_56338,Transcript_5757,Transcrip…
GO:0052716	Molecular Function	F:hydroquinone:oxygen oxidoreductase activity	0.000751432	0.00471165	48	25	1.40799e-12	2.74814e-10	Transcript_12538,Transcript_17322,Transcript_19428,Transcript_23410,Transcript_26353,Transcript_26729,Transcript_27145,Transcript_28271,Transcript_29177,Transcript_29227,Transcript_29906,Transcript_32996,Transcript_33995,Transcript_34178,Transcript_34392,Transcript_36480,Transcript_39196,Transcript_42144,Transcript_44239,Transcript_45547,Transcript_54316,Transcript_56338,Transcript_5757,Transcrip…
GO:0016722	Molecular Function	F:oxidoreductase activity, oxidizing metal ions	0.00103322	0.00490011	66	26	2.02954e-10	3.63119e-08	Transcript_12538,Transcript_17322,Transcript_19428,Transcript_23410,Transcript_26353,Transcript_26729,Transcript_27145,Transcript_27526,Transcript_28271,Transcript_29177,Transcript_29227,Transcript_29906,Transcript_32996,Transcript_33995,Transcript_34178,Transcript_34392,Transcript_36480,Transcript_39196,Transcript_42144,Transcript_44239,Transcript_45547,Transcript_54316,Transcript_56338,Transcri…
GO:0009809	Biological Process	P:lignin biosynthetic process	0.00181596	0.00659631	116	35	2.21191e-10	3.65305e-08	Transcript_11719,Transcript_129,Transcript_15497,Transcript_17322,Transcript_19428,Transcript_19465,Transcript_23410,Transcript_24261,Transcript_26329,Transcript_26415,Transcript_26729,Transcript_29177,Transcript_29227,Transcript_29906,Transcript_32996,Transcript_33995,Transcript_34178,Transcript_36480,Transcript_39196,Transcript_39950,Transcript_42144,Transcript_44239,Transcript_45547,Transcript…
GO:0005615	Cellular Component	C:extracellular space	0.00239519	0.00753864	153	40	7.28531e-10	1.11725e-07	Transcript_113,Transcript_11976,Transcript_17700,Transcript_20904,Transcript_20916,Transcript_21894,Transcript_21922,Transcript_23081,Transcript_23388,Transcript_26161,Transcript_27370,Transcript_280,Transcript_28479,Transcript_29769,Transcript_30517,Transcript_32153,Transcript_32154,Transcript_33546,Transcript_36929,Transcript_37172,Transcript_383,Transcript_38799,Transcript_42644,Transcript_426…
GO:0009626	Biological Process	P:plant-type hypersensitive response	0.00397633	0.0101772	254	54	1.40134e-09	2.00579e-07	Transcript_11179,Transcript_12551,Transcript_12735,Transcript_13229,Transcript_13382,Transcript_13536,Transcript_13591,Transcript_14598,Transcript_15060,Transcript_15906,Transcript_17892,Transcript_21180,Transcript_21765,Transcript_23750,Transcript_23786,Transcript_24138,Transcript_25569,Transcript_25604,Transcript_26430,Transcript_27421,Transcript_27573,Transcript_27830,Transcript_28151,Transcri…
GO:0006032	Biological Process	P:chitin catabolic process	0.000626194	0.00358085	40	19	2.80887e-09	3.76915e-07	Transcript_21440,Transcript_21922,Transcript_23081,Transcript_23388,Transcript_25978,Transcript_26161,Transcript_27370,Transcript_2999,Transcript_30517,Transcript_3324,Transcript_3550,Transcript_547,Transcript_55512,Transcript_56084,Transcript_57494,Transcript_59956,Transcript_60478,Transcript_60873,Transcript_62179
GO:0010200	Biological Process	P:response to chitin	0.00183162	0.00621937	117	33	3.58199e-09	4.52385e-07	Transcript_1033,Transcript_11993,Transcript_1366,Transcript_16710,Transcript_1737,Transcript_17380,Transcript_17919,Transcript_18365,Transcript_21540,Transcript_22218,Transcript_22287,Transcript_23592,Transcript_25586,Transcript_25990,Transcript_26633,Transcript_33812,Transcript_36324,Transcript_3641,Transcript_36619,Transcript_37301,Transcript_37390,Transcript_37550,Transcript_38345,Transcript_4…
GO:0031408	Biological Process	P:oxylipin biosynthetic process	0.00266132	0.0077271	170	41	4.30307e-09	5.1326e-07	Transcript_080,Transcript_1065,Transcript_10673,Transcript_1093,Transcript_11555,Transcript_11894,Transcript_12701,Transcript_12754,Transcript_13621,Transcript_1414,Transcript_14963,Transcript_15906,Transcript_16250,Transcript_22062,Transcript_22666,Transcript_23750,Transcript_23835,Transcript_26089,Transcript_2680,Transcript_3131,Transcript_3637,Transcript_42975,Transcript_43072,Transcript_44044…
GO:0004190	Molecular Function	F:aspartic-type endopeptidase activity	0.00256739	0.00753864	164	40	4.86957e-09	5.50261e-07	Transcript_12792,Transcript_12999,Transcript_13808,Transcript_14511,Transcript_15990,Transcript_16217,Transcript_1630,Transcript_16808,Transcript_17256,Transcript_19292,Transcript_2020,Transcript_21450,Transcript_22257,Transcript_22310,Transcript_23044,Transcript_23191,Transcript_2382,Transcript_31323,Transcript_31957,Transcript_3392,Transcript_34265,Transcript_37007,Transcript_38223,Transcript_3…
GO:0005506	Molecular Function	F:iron ion binding	0.00815617	0.0162081	521	86	5.72277e-09	5.85315e-07	Transcript_10245,Transcript_10271,Transcript_10378,Transcript_10494,Transcript_10558,Transcript_10673,Transcript_12019,Transcript_14086,Transcript_14375,Transcript_14963,Transcript_15290,Transcript_15422,Transcript_15524,Transcript_15598,Transcript_16057,Transcript_16561,Transcript_1683,Transcript_17250,Transcript_18245,Transcript_1828,Transcript_18386,Transcript_18462,Transcript_19289,Transcript…
GO:0045490	Biological Process	P:pectin catabolic process	0.00167507	0.00584244	107	31	5.72501e-09	5.85315e-07	Transcript_11934,Transcript_12864,Transcript_13644,Transcript_21031,Transcript_21141,Transcript_21596,Transcript_22227,Transcript_22591,Transcript_24603,Transcript_2736,Transcript_27656,Transcript_29496,Transcript_29920,Transcript_31499,Transcript_3286,Transcript_33390,Transcript_33511,Transcript_39631,Transcript_43088,Transcript_43089,Transcript_45643,Transcript_50916,Transcript_51867,Transcript…
GO:0004553	Molecular Function	F:hydrolase activity, hydrolyzing O-glycosyl compounds	0.00230126	0.00697324	147	37	8.10502e-09	7.90976e-07	Transcript_045,Transcript_12484,Transcript_15008,Transcript_17110,Transcript_17325,Transcript_17333,Transcript_21127,Transcript_21152,Transcript_25437,Transcript_25900,Transcript_26232,Transcript_26381,Transcript_31004,Transcript_3576,Transcript_36930,Transcript_37265,Transcript_3734,Transcript_42769,Transcript_42858,Transcript_43109,Transcript_43913,Transcript_49126,Transcript_50647,Transcript_5…
GO:0016702	Molecular Function	F:oxidoreductase activity, acting on single donors with incorporation of molecular oxygen, incorporation of two atoms of oxygen	0.000986255	0.00433472	63	23	8.69638e-09	8.11788e-07	Transcript_1065,Transcript_1093,Transcript_11555,Transcript_11894,Transcript_12701,Transcript_1414,Transcript_15906,Transcript_16250,Transcript_17765,Transcript_183,Transcript_23750,Transcript_23835,Transcript_3131,Transcript_43072,Transcript_44723,Transcript_46790,Transcript_50769,Transcript_54768,Transcript_54967,Transcript_55299,Transcript_56055,Transcript_62019,Transcript_6385
GO:0004674	Molecular Function	F:protein serine/threonine kinase activity	0.0259088	0.0390124	1655	207	1.25563e-08	1.12327e-06	Transcript_068,Transcript_10022,Transcript_10235,Transcript_10489,Transcript_11919,Transcript_11945,Transcript_11958,Transcript_11982,Transcript_12098,Transcript_1218,Transcript_12555,Transcript_12586,Transcript_12884,Transcript_13353,Transcript_13378,Transcript_14136,Transcript_14417,Transcript_15027,Transcript_16004,Transcript_16038,Transcript_16109,Transcript_1663,Transcript_1675,Transcript_16…
GO:0010411	Biological Process	P:xyloglucan metabolic process	0.00120542	0.00471165	77	25	1.93476e-08	1.66157e-06	Transcript_12484,Transcript_17110,Transcript_17325,Transcript_21152,Transcript_222,Transcript_22835,Transcript_24713,Transcript_26378,Transcript_34244,Transcript_3734,Transcript_37634,Transcript_39102,Transcript_42769,Transcript_42858,Transcript_43913,Transcript_49126,Transcript_50647,Transcript_50743,Transcript_50998,Transcript_51320,Transcript_55603,Transcript_55604,Transcript_56139,Transcript_…
GO:0004568	Molecular Function	F:chitinase activity	0.000563574	0.00320392	36	17	2.03199e-08	1.67796e-06	Transcript_21440,Transcript_21922,Transcript_23081,Transcript_23388,Transcript_25978,Transcript_26161,Transcript_27370,Transcript_2999,Transcript_30517,Transcript_3324,Transcript_547,Transcript_55512,Transcript_57494,Transcript_59956,Transcript_60478,Transcript_60873,Transcript_62179
GO:0016757	Molecular Function	F:transferase activity, transferring glycosyl groups	0.00427377	0.00998869	273	53	3.64432e-08	2.89791e-06	Transcript_14488,Transcript_15069,Transcript_15273,Transcript_15603,Transcript_16597,Transcript_19134,Transcript_20151,Transcript_21526,Transcript_21544,Transcript_21601,Transcript_21904,Transcript_22174,Transcript_23106,Transcript_25041,Transcript_25705,Transcript_26251,Transcript_27184,Transcript_27328,Transcript_27667,Transcript_28355,Transcript_28983,Transcript_29706,Transcript_30546,Transcri…
GO:0042742	Biological Process	P:defense response to bacterium	0.0075926	0.0148888	485	79	3.95236e-08	3.03061e-06	Transcript_10663,Transcript_11634,Transcript_11886,Transcript_12192,Transcript_13160,Transcript_1366,Transcript_13737,Transcript_14554,Transcript_14967,Transcript_15906,Transcript_17192,Transcript_17380,Transcript_18025,Transcript_18296,Transcript_18365,Transcript_18814,Transcript_20257,Transcript_21554,Transcript_21684,Transcript_21697,Transcript_22008,Transcript_22263,Transcript_22287,Transcrip…
GO:0005887	Cellular Component	C:integral component of plasma membrane	0.00787439	0.0150773	503	80	8.46409e-08	6.26634e-06	Transcript_10060,Transcript_10323,Transcript_10450,Transcript_1064,Transcript_11808,Transcript_12153,Transcript_12186,Transcript_12494,Transcript_13435,Transcript_13536,Transcript_1412,Transcript_1718,Transcript_18174,Transcript_1893,Transcript_1966,Transcript_21510,Transcript_22155,Transcript_22966,Transcript_23312,Transcript_24117,Transcript_255,Transcript_27073,Transcript_27229,Transcript_2724…
GO:0003700	Molecular Function	F:transcription factor activity, sequence-specific DNA binding	0.0179404	0.0282699	1146	150	9.76183e-08	6.98622e-06	Transcript_1113,Transcript_11390,Transcript_11840,Transcript_11993,Transcript_12159,Transcript_12533,Transcript_12636,Transcript_12965,Transcript_13050,Transcript_13174,Transcript_1366,Transcript_13859,Transcript_14117,Transcript_14160,Transcript_14236,Transcript_14729,Transcript_15149,Transcript_15512,Transcript_158,Transcript_16710,Transcript_17380,Transcript_17549,Transcript_17919,Transcript_1…
GO:0031225	Cellular Component	C:anchored component of membrane	0.00336579	0.0082925	215	44	1.22766e-07	8.50257e-06	Transcript_056,Transcript_12163,Transcript_12426,Transcript_13808,Transcript_14815,Transcript_15008,Transcript_16020,Transcript_16217,Transcript_19619,Transcript_20821,Transcript_21002,Transcript_21023,Transcript_21024,Transcript_22962,Transcript_23652,Transcript_251,Transcript_25477,Transcript_27526,Transcript_31522,Transcript_31957,Transcript_33573,Transcript_33615,Transcript_35098,Transcript_3…
GO:0005507	Molecular Function	F:copper ion binding	0.00397633	0.00923483	254	49	1.39117e-07	9.16048e-06	Transcript_1091,Transcript_12161,Transcript_12538,Transcript_17322,Transcript_19428,Transcript_20969,Transcript_22657,Transcript_23410,Transcript_24777,Transcript_26353,Transcript_26729,Transcript_27145,Transcript_27526,Transcript_28271,Transcript_29177,Transcript_29227,Transcript_29769,Transcript_29906,Transcript_29942,Transcript_31154,Transcript_32996,Transcript_33995,Transcript_34126,Transcrip…
GO:0009741	Biological Process	P:response to brassinosteroid	0.00106453	0.00414625	68	22	1.40799e-07	9.16048e-06	Transcript_10022,Transcript_12586,Transcript_17831,Transcript_18245,Transcript_19094,Transcript_20904,Transcript_21750,Transcript_28279,Transcript_3370,Transcript_34173,Transcript_35318,Transcript_36107,Transcript_37172,Transcript_42644,Transcript_42663,Transcript_42769,Transcript_50421,Transcript_55213,Transcript_55214,Transcript_5800,Transcript_6610,Transcript_7551
GO:0005199	Molecular Function	F:structural constituent of cell wall	0.000735778	0.00339239	47	18	1.72275e-07	1.08786e-05	Transcript_12368,Transcript_1606,Transcript_17595,Transcript_19982,Transcript_20529,Transcript_20938,Transcript_25551,Transcript_25552,Transcript_25553,Transcript_2870,Transcript_42457,Transcript_49085,Transcript_49685,Transcript_49693,Transcript_51156,Transcript_53788,Transcript_54615,Transcript_63385
GO:0000272	Biological Process	P:polysaccharide catabolic process	0.000907981	0.00376932	58	20	1.9097e-07	1.17147e-05	Transcript_21440,Transcript_21922,Transcript_23081,Transcript_23388,Transcript_24599,Transcript_25978,Transcript_26161,Transcript_27370,Transcript_2999,Transcript_30517,Transcript_3324,Transcript_4386,Transcript_50388,Transcript_547,Transcript_54843,Transcript_55512,Transcript_57494,Transcript_60478,Transcript_60873,Transcript_62179
GO:0010088	Biological Process	P:phloem development	0.000375716	0.00245006	24	13	1.97905e-07	1.18028e-05	Transcript_10902,Transcript_14022,Transcript_14219,Transcript_18400,Transcript_19453,Transcript_22090,Transcript_24240,Transcript_327,Transcript_38769,Transcript_41777,Transcript_42587,Transcript_5088,Transcript_60938
GO:0046658	Cellular Component	C:anchored component of plasma membrane	0.00300573	0.00753864	192	40	2.86705e-07	1.66366e-05	Transcript_045,Transcript_056,Transcript_11908,Transcript_12153,Transcript_13701,Transcript_14554,Transcript_15008,Transcript_15415,Transcript_15699,Transcript_16020,Transcript_16217,Transcript_19619,Transcript_21126,Transcript_21127,Transcript_21512,Transcript_22962,Transcript_251,Transcript_25477,Transcript_2551,Transcript_26232,Transcript_27526,Transcript_31004,Transcript_31227,Transcript_3357…
GO:0008152	Biological Process	P:metabolic process	0.00397633	0.00904636	254	48	3.29374e-07	1.86096e-05	Transcript_1225,Transcript_12527,Transcript_12863,Transcript_13483,Transcript_13513,Transcript_14666,Transcript_15958,Transcript_17267,Transcript_17681,Transcript_18368,Transcript_20981,Transcript_21039,Transcript_24265,Transcript_257,Transcript_26323,Transcript_26914,Transcript_2817,Transcript_32246,Transcript_33075,Transcript_33841,Transcript_34594,Transcript_36318,Transcript_37972,Transcript_3…
GO:0004601	Molecular Function	F:peroxidase activity	0.00258305	0.00678477	165	36	3.82697e-07	2.0579e-05	Transcript_10119,Transcript_115,Transcript_14974,Transcript_15703,Transcript_15906,Transcript_19148,Transcript_19370,Transcript_19984,Transcript_21033,Transcript_21261,Transcript_229,Transcript_23199,Transcript_23750,Transcript_23974,Transcript_2419,Transcript_25337,Transcript_26937,Transcript_27716,Transcript_27981,Transcript_34654,Transcript_36364,Transcript_37018,Transcript_38157,Transcript_38…
GO:0005975	Biological Process	P:carbohydrate metabolic process	0.00818748	0.0150773	523	80	3.83399e-07	2.0579e-05	Transcript_045,Transcript_1182,Transcript_11930,Transcript_13080,Transcript_1346,Transcript_13809,Transcript_14210,Transcript_148,Transcript_15008,Transcript_15120,Transcript_1518,Transcript_16667,Transcript_17333,Transcript_18350,Transcript_19619,Transcript_20895,Transcript_21127,Transcript_21363,Transcript_21605,Transcript_2176,Transcript_22301,Transcript_22445,Transcript_22473,Transcript_22919…
GO:0016760	Molecular Function	F:cellulose synthase (UDP-forming) activity	0.0016281	0.00508858	104	27	4.35974e-07	2.28301e-05	Transcript_11886,Transcript_1209,Transcript_13731,Transcript_14446,Transcript_15456,Transcript_21554,Transcript_22738,Transcript_23156,Transcript_23991,Transcript_24689,Transcript_26432,Transcript_26902,Transcript_27125,Transcript_27180,Transcript_27451,Transcript_31667,Transcript_33961,Transcript_36745,Transcript_44025,Transcript_447,Transcript_50940,Transcript_5203,Transcript_54262,Transcript_5…
GO:0005794	Cellular Component	C:Golgi apparatus	0.0218542	0.0324161	1396	172	5.11819e-07	2.61637e-05	Transcript_056,Transcript_1021,Transcript_10323,Transcript_11599,Transcript_11634,Transcript_11691,Transcript_11808,Transcript_1209,Transcript_12494,Transcript_12674,Transcript_12848,Transcript_13077,Transcript_13146,Transcript_13737,Transcript_14060,Transcript_14174,Transcript_14414,Transcript_14525,Transcript_14554,Transcript_14662,Transcript_14967,Transcript_15424,Transcript_15456,Transcript_1…
GO:0008061	Molecular Function	F:chitin binding	0.0004853	0.00263852	31	14	5.85991e-07	2.92587e-05	Transcript_21440,Transcript_21922,Transcript_25978,Transcript_26161,Transcript_2999,Transcript_30517,Transcript_32975,Transcript_3324,Transcript_547,Transcript_55512,Transcript_57494,Transcript_59956,Transcript_60478,Transcript_62179
GO:0009506	Cellular Component	C:plasmodesma	0.0248599	0.0358085	1588	190	8.57119e-07	4.18235e-05	Transcript_056,Transcript_10450,Transcript_10489,Transcript_113,Transcript_11634,Transcript_11741,Transcript_11808,Transcript_11892,Transcript_11899,Transcript_11908,Transcript_11921,Transcript_11958,Transcript_12098,Transcript_12153,Transcript_12493,Transcript_12752,Transcript_12848,Transcript_12884,Transcript_12936,Transcript_13160,Transcript_13353,Transcript_13701,Transcript_13737,Transcript_1…
GO:0000271	Biological Process	P:polysaccharide biosynthetic process	0.000187858	0.00169619	12	9	1.09025e-06	5.20172e-05	Transcript_16597,Transcript_21904,Transcript_222,Transcript_26378,Transcript_27328,Transcript_30638,Transcript_33552,Transcript_4273,Transcript_6635
GO:0016020	Cellular Component	C:membrane	0.0253139	0.035997	1617	191	1.7615e-06	8.2216e-05	Transcript_10245,Transcript_10450,Transcript_10673,Transcript_1127,Transcript_11634,Transcript_11899,Transcript_12153,Transcript_12155,Transcript_12161,Transcript_12700,Transcript_12884,Transcript_13353,Transcript_13536,Transcript_14444,Transcript_15290,Transcript_15703,Transcript_1575,Transcript_1663,Transcript_16646,Transcript_16873,Transcript_16905,Transcript_1778,Transcript_17831,Transcript_1…
GO:0005788	Cellular Component	C:endoplasmic reticulum lumen	0.00136197	0.00433472	87	23	2.225e-06	0.00010164	Transcript_11838,Transcript_11900,Transcript_12095,Transcript_12527,Transcript_12863,Transcript_15848,Transcript_18669,Transcript_196,Transcript_20899,Transcript_21323,Transcript_22705,Transcript_25747,Transcript_28949,Transcript_31627,Transcript_34401,Transcript_42909,Transcript_43215,Transcript_43216,Transcript_50549,Transcript_51882,Transcript_56598,Transcript_57492,Transcript_62915
GO:0006952	Biological Process	P:defense response	0.0150286	0.0231813	960	123	3.54621e-06	0.000158619	Transcript_045,Transcript_10489,Transcript_10623,Transcript_10673,Transcript_11066,Transcript_11773,Transcript_11834,Transcript_1216,Transcript_12205,Transcript_12344,Transcript_13484,Transcript_13701,Transcript_14570,Transcript_14967,Transcript_15008,Transcript_15699,Transcript_16324,Transcript_16382,Transcript_1675,Transcript_16905,Transcript_17241,Transcript_18296,Transcript_1945,Transcript_20…
GO:0042546	Biological Process	P:cell wall biogenesis	0.00120542	0.00395778	77	21	3.76572e-06	0.000165	Transcript_12484,Transcript_13077,Transcript_15456,Transcript_17110,Transcript_17325,Transcript_21152,Transcript_22442,Transcript_3734,Transcript_42769,Transcript_42858,Transcript_43913,Transcript_49126,Transcript_50647,Transcript_50743,Transcript_50998,Transcript_51320,Transcript_55603,Transcript_55604,Transcript_56139,Transcript_56372,Transcript_8228
GO:0016998	Biological Process	P:cell wall macromolecule catabolic process	0.000281787	0.00188466	18	10	3.96019e-06	0.000170051	Transcript_21440,Transcript_25978,Transcript_2999,Transcript_3550,Transcript_3734,Transcript_547,Transcript_55512,Transcript_56084,Transcript_57494,Transcript_60478
GO:0010417	Biological Process	P:glucuronoxylan biosynthetic process	0.000422681	0.00226159	27	12	4.28949e-06	0.000180579	Transcript_13077,Transcript_13146,Transcript_16733,Transcript_22442,Transcript_25891,Transcript_28355,Transcript_29710,Transcript_44830,Transcript_56426,Transcript_62081,Transcript_6931,Transcript_814
GO:0030599	Molecular Function	F:pectinesterase activity	0.00122108	0.00395778	78	21	4.56838e-06	0.000185063	Transcript_11934,Transcript_21031,Transcript_21141,Transcript_21596,Transcript_22227,Transcript_27656,Transcript_29496,Transcript_29920,Transcript_31499,Transcript_3286,Transcript_39631,Transcript_43088,Transcript_43089,Transcript_45643,Transcript_50916,Transcript_51867,Transcript_55305,Transcript_57715,Transcript_59122,Transcript_63237,Transcript_959
GO:0045330	Molecular Function	F:aspartyl esterase activity	0.00122108	0.00395778	78	21	4.56838e-06	0.000185063	Transcript_11934,Transcript_21031,Transcript_21141,Transcript_21596,Transcript_22227,Transcript_27656,Transcript_29496,Transcript_29920,Transcript_31499,Transcript_3286,Transcript_39631,Transcript_43088,Transcript_43089,Transcript_45643,Transcript_50916,Transcript_51867,Transcript_55305,Transcript_57715,Transcript_59122,Transcript_63237,Transcript_959
GO:0016762	Molecular Function	F:xyloglucan:xyloglucosyl transferase activity	0.000861016	0.00320392	55	17	6.30654e-06	0.000250743	Transcript_12484,Transcript_17110,Transcript_17325,Transcript_21152,Transcript_3734,Transcript_42769,Transcript_42858,Transcript_43913,Transcript_49126,Transcript_50647,Transcript_50743,Transcript_50998,Transcript_51320,Transcript_55603,Transcript_55604,Transcript_56139,Transcript_56372
GO:0042545	Biological Process	P:cell wall modification	0.00125239	0.00395778	80	21	6.6551e-06	0.000259791	Transcript_11934,Transcript_21031,Transcript_21141,Transcript_21596,Transcript_22227,Transcript_27656,Transcript_29496,Transcript_29920,Transcript_31499,Transcript_3286,Transcript_39631,Transcript_43088,Transcript_43089,Transcript_45643,Transcript_50916,Transcript_51867,Transcript_55305,Transcript_57715,Transcript_59122,Transcript_63237,Transcript_959
GO:0030244	Biological Process	P:cellulose biosynthetic process	0.00223864	0.00565398	143	30	7.1147e-06	0.000272773	Transcript_11886,Transcript_1209,Transcript_13731,Transcript_14446,Transcript_15456,Transcript_21554,Transcript_22738,Transcript_23156,Transcript_23991,Transcript_24689,Transcript_26432,Transcript_26902,Transcript_27125,Transcript_27180,Transcript_27451,Transcript_31667,Transcript_33961,Transcript_3550,Transcript_36745,Transcript_39019,Transcript_44025,Transcript_447,Transcript_50531,Transcript_5…
GO:0004857	Molecular Function	F:enzyme inhibitor activity	0.000610539	0.00263852	39	14	7.92046e-06	0.000298337	Transcript_11934,Transcript_206,Transcript_22883,Transcript_22972,Transcript_29496,Transcript_319,Transcript_31978,Transcript_43089,Transcript_45643,Transcript_50745,Transcript_50916,Transcript_51359,Transcript_55305,Transcript_57715
GO:0016747	Molecular Function	F:transferase activity, transferring acyl groups other than amino-acyl groups	0.00159679	0.00452318	102	24	9.25258e-06	0.000342505	Transcript_1160,Transcript_14093,Transcript_1575,Transcript_22214,Transcript_24293,Transcript_25483,Transcript_26188,Transcript_2694,Transcript_26984,Transcript_27756,Transcript_34595,Transcript_34647,Transcript_37164,Transcript_37416,Transcript_38261,Transcript_39190,Transcript_40610,Transcript_44279,Transcript_51196,Transcript_51816,Transcript_54306,Transcript_548,Transcript_56847,Transcript_91…
GO:0005509	Molecular Function	F:calcium ion binding	0.0072795	0.0128157	465	68	1.12085e-05	0.000407874	Transcript_084,Transcript_115,Transcript_11729,Transcript_11896,Transcript_13055,Transcript_13584,Transcript_13585,Transcript_14394,Transcript_14417,Transcript_14974,Transcript_17327,Transcript_17345,Transcript_17517,Transcript_19052,Transcript_19272,Transcript_19370,Transcript_19377,Transcript_19785,Transcript_20899,Transcript_20988,Transcript_21002,Transcript_21033,Transcript_21121,Transcript_2…
GO:0051753	Molecular Function	F:mannan synthase activity	0.000203513	0.00150773	13	8	1.75961e-05	0.000629647	Transcript_1209,Transcript_15424,Transcript_15456,Transcript_1685,Transcript_23156,Transcript_41904,Transcript_44025,Transcript_555
GO:0050832	Biological Process	P:defense response to fungus	0.00477473	0.00923483	305	49	1.86693e-05	0.000657099	Transcript_10663,Transcript_10673,Transcript_11599,Transcript_11634,Transcript_11665,Transcript_11886,Transcript_14417,Transcript_14967,Transcript_15906,Transcript_1630,Transcript_17380,Transcript_17831,Transcript_18814,Transcript_19094,Transcript_21141,Transcript_21554,Transcript_21566,Transcript_22287,Transcript_23750,Transcript_25586,Transcript_27180,Transcript_28279,Transcript_2876,Transcript…
GO:0045492	Biological Process	P:xylan biosynthetic process	0.000688813	0.00263852	44	14	2.93145e-05	0.00101513	Transcript_13077,Transcript_13146,Transcript_14525,Transcript_2082,Transcript_22442,Transcript_27383,Transcript_2871,Transcript_29710,Transcript_37213,Transcript_39019,Transcript_41815,Transcript_52978,Transcript_56426,Transcript_62081
GO:0016165	Molecular Function	F:linoleate 13S-lipoxygenase activity	0.00051661	0.00226159	33	12	3.03344e-05	0.00103378	Transcript_080,Transcript_12754,Transcript_22062,Transcript_26089,Transcript_2680,Transcript_3637,Transcript_50425,Transcript_50925,Transcript_51298,Transcript_54891,Transcript_54892,Transcript_60863
GO:0006562	Biological Process	P:proline catabolic process	0.000109584	0.0011308	7	6	3.26188e-05	0.00109426	Transcript_11625,Transcript_11626,Transcript_1583,Transcript_36865,Transcript_52424,Transcript_54930
GO:0009611	Biological Process	P:response to wounding	0.00438336	0.00848096	280	45	3.9369e-05	0.00130039	Transcript_080,Transcript_10673,Transcript_12527,Transcript_13361,Transcript_14554,Transcript_14570,Transcript_16561,Transcript_1835,Transcript_1836,Transcript_18800,Transcript_20685,Transcript_21540,Transcript_21576,Transcript_21922,Transcript_23710,Transcript_26516,Transcript_27768,Transcript_28550,Transcript_29443,Transcript_3046,Transcript_31777,Transcript_33176,Transcript_33721,Transcript_34…
GO:0008810	Molecular Function	F:cellulase activity	0.000297442	0.00169619	19	9	4.07048e-05	0.00132414	Transcript_1122,Transcript_21947,Transcript_22056,Transcript_25982,Transcript_41491,Transcript_43729,Transcript_44397,Transcript_5127,Transcript_56827
GO:0080167	Biological Process	P:response to karrikin	0.00223864	0.00527704	143	28	4.59698e-05	0.00147309	Transcript_113,Transcript_1575,Transcript_18327,Transcript_19150,Transcript_21116,Transcript_21450,Transcript_22186,Transcript_22419,Transcript_22713,Transcript_23672,Transcript_29759,Transcript_29888,Transcript_30216,Transcript_30546,Transcript_31050,Transcript_34325,Transcript_35577,Transcript_37196,Transcript_3752,Transcript_52033,Transcript_56847,Transcript_57010,Transcript_60658,Transcript_6…
GO:0009409	Biological Process	P:response to cold	0.00654372	0.011308	418	60	5.81666e-05	0.00183652	Transcript_11634,Transcript_11690,Transcript_1209,Transcript_14093,Transcript_14525,Transcript_14570,Transcript_1575,Transcript_17355,Transcript_17380,Transcript_17817,Transcript_1863,Transcript_18814,Transcript_196,Transcript_20960,Transcript_21922,Transcript_22214,Transcript_23156,Transcript_24293,Transcript_25586,Transcript_26984,Transcript_27725,Transcript_27756,Transcript_28117,Transcript_31…
GO:0009737	Biological Process	P:response to abscisic acid	0.00713861	0.0120618	456	64	6.35197e-05	0.00197648	Transcript_10450,Transcript_11690,Transcript_12061,Transcript_12153,Transcript_1225,Transcript_13809,Transcript_1412,Transcript_15906,Transcript_16905,Transcript_19094,Transcript_192,Transcript_2020,Transcript_20685,Transcript_20821,Transcript_20960,Transcript_21540,Transcript_21878,Transcript_22213,Transcript_22257,Transcript_22287,Transcript_23040,Transcript_23592,Transcript_23750,Transcript_23…
GO:0003878	Molecular Function	F:ATP citrate synthase activity	0.000125239	0.0011308	8	6	6.7747e-05	0.00204863	Transcript_23128,Transcript_347,Transcript_37703,Transcript_51806,Transcript_52532,Transcript_55938
GO:0004657	Molecular Function	F:proline dehydrogenase activity	0.000125239	0.0011308	8	6	6.7747e-05	0.00204863	Transcript_11625,Transcript_11626,Transcript_1583,Transcript_36865,Transcript_52424,Transcript_54930
GO:0005978	Biological Process	P:glycogen biosynthetic process	0.000563574	0.00226159	36	12	6.87916e-05	0.00205133	Transcript_11987,Transcript_13301,Transcript_2392,Transcript_25900,Transcript_28246,Transcript_3576,Transcript_37654,Transcript_37787,Transcript_54889,Transcript_56348,Transcript_56952,Transcript_61968
GO:0009415	Biological Process	P:response to water	7.82742e-05	0.000942329	5	5	7.28644e-05	0.00214301	Transcript_29170,Transcript_34970,Transcript_48092,Transcript_6611,Transcript_9872
GO:0019897	Cellular Component	C:extrinsic component of plasma membrane	0.000250477	0.00150773	16	8	7.45003e-05	0.00216152	Transcript_12551,Transcript_13229,Transcript_27421,Transcript_27573,Transcript_30678,Transcript_32240,Transcript_35636,Transcript_931
GO:0009414	Biological Process	P:response to water deprivation	0.00590188	0.0103656	377	55	7.66791e-05	0.00219507	Transcript_10450,Transcript_11625,Transcript_11626,Transcript_11690,Transcript_13809,Transcript_14050,Transcript_1412,Transcript_15456,Transcript_1583,Transcript_16302,Transcript_17110,Transcript_17380,Transcript_17817,Transcript_18182,Transcript_196,Transcript_2020,Transcript_20960,Transcript_21554,Transcript_22257,Transcript_22287,Transcript_23592,Transcript_25586,Transcript_27725,Transcript_28…
GO:0003871	Molecular Function	F:5-methyltetrahydropteroyltriglutamate-homocysteine S-methyltransferase activity	0.000328752	0.00169619	21	9	8.65148e-05	0.0024123	Transcript_034,Transcript_11559,Transcript_20969,Transcript_21146,Transcript_49234,Transcript_50633,Transcript_53497,Transcript_55419,Transcript_55420
GO:0030245	Biological Process	P:cellulose catabolic process	0.000328752	0.00169619	21	9	8.65148e-05	0.0024123	Transcript_1122,Transcript_21947,Transcript_22056,Transcript_25982,Transcript_41491,Transcript_43729,Transcript_44397,Transcript_5127,Transcript_56827
GO:0042973	Molecular Function	F:glucan endo-1,3-beta-D-glucosidase activity	0.00117411	0.00339239	75	18	8.93668e-05	0.00242874	Transcript_045,Transcript_11930,Transcript_13080,Transcript_1346,Transcript_15008,Transcript_21127,Transcript_26232,Transcript_30085,Transcript_31004,Transcript_33546,Transcript_36929,Transcript_37265,Transcript_3834,Transcript_54796,Transcript_55433,Transcript_5986,Transcript_61847,Transcript_63187
GO:0045735	Molecular Function	F:nutrient reservoir activity	0.00117411	0.00339239	75	18	8.93668e-05	0.00242874	Transcript_11921,Transcript_12198,Transcript_14511,Transcript_19272,Transcript_21173,Transcript_2382,Transcript_31862,Transcript_32432,Transcript_37837,Transcript_38845,Transcript_44365,Transcript_484,Transcript_50934,Transcript_5187,Transcript_53153,Transcript_56092,Transcript_56957,Transcript_6814
GO:0006979	Biological Process	P:response to oxidative stress	0.00602711	0.0103656	385	55	0.000128749	0.00341264	Transcript_068,Transcript_10119,Transcript_11645,Transcript_12239,Transcript_13809,Transcript_15703,Transcript_15906,Transcript_19148,Transcript_19984,Transcript_2026,Transcript_21261,Transcript_229,Transcript_23378,Transcript_23710,Transcript_23750,Transcript_23974,Transcript_2419,Transcript_25337,Transcript_26937,Transcript_27716,Transcript_27981,Transcript_29443,Transcript_29926,Transcript_305…
GO:0080116	Molecular Function	F:glucuronoxylan glucuronosyltransferase activity	0.000140894	0.0011308	9	6	0.000128035	0.00341264	Transcript_13077,Transcript_13146,Transcript_22442,Transcript_29710,Transcript_56426,Transcript_62081
GO:0009751	Biological Process	P:response to salicylic acid	0.00216037	0.00490011	138	26	0.000152013	0.00398013	Transcript_11645,Transcript_12239,Transcript_14417,Transcript_14554,Transcript_15906,Transcript_17919,Transcript_18296,Transcript_21684,Transcript_22201,Transcript_22287,Transcript_23750,Transcript_29926,Transcript_30233,Transcript_32775,Transcript_3445,Transcript_37673,Transcript_397,Transcript_42064,Transcript_44723,Transcript_4652,Transcript_50780,Transcript_51048,Transcript_51993,Transcript_5…
GO:0009800	Biological Process	P:cinnamic acid biosynthetic process	0.000438336	0.00188466	28	10	0.000156496	0.00399996	Transcript_22343,Transcript_22471,Transcript_23845,Transcript_25371,Transcript_32751,Transcript_33071,Transcript_33565,Transcript_43183,Transcript_57852,Transcript_6948
GO:0045548	Molecular Function	F:phenylalanine ammonia-lyase activity	0.000438336	0.00188466	28	10	0.000156496	0.00399996	Transcript_22343,Transcript_22471,Transcript_23845,Transcript_25371,Transcript_32751,Transcript_33071,Transcript_33565,Transcript_43183,Transcript_57852,Transcript_6948
GO:0009873	Biological Process	P:ethylene-activated signaling pathway	0.00345972	0.00678477	221	36	0.00016961	0.00428414	Transcript_1113,Transcript_12159,Transcript_12533,Transcript_1417,Transcript_17444,Transcript_17831,Transcript_1942,Transcript_19785,Transcript_23326,Transcript_26160,Transcript_28279,Transcript_28550,Transcript_28932,Transcript_29256,Transcript_29678,Transcript_29934,Transcript_29942,Transcript_31702,Transcript_33456,Transcript_34542,Transcript_35318,Transcript_3550,Transcript_40731,Transcript_4…
GO:0015171	Molecular Function	F:amino acid transmembrane transporter activity	0.00147156	0.00376932	94	20	0.000183523	0.00458168	Transcript_10060,Transcript_1058,Transcript_12794,Transcript_15624,Transcript_18327,Transcript_21510,Transcript_23672,Transcript_27811,Transcript_2903,Transcript_29323,Transcript_29888,Transcript_33551,Transcript_35909,Transcript_36709,Transcript_38690,Transcript_42193,Transcript_4835,Transcript_54539,Transcript_57128,Transcript_9585
GO:0016705	Molecular Function	F:oxidoreductase activity, acting on paired donors, with incorporation or reduction of molecular oxygen	0.00269263	0.00565398	172	30	0.00018601	0.00459039	Transcript_10245,Transcript_10271,Transcript_10494,Transcript_10673,Transcript_14963,Transcript_18245,Transcript_18386,Transcript_18462,Transcript_21170,Transcript_21929,Transcript_29011,Transcript_31173,Transcript_32075,Transcript_33721,Transcript_33844,Transcript_35031,Transcript_35599,Transcript_36680,Transcript_37886,Transcript_3863,Transcript_39652,Transcript_40526,Transcript_42975,Transcrip…
GO:0006950	Biological Process	P:response to stress	0.00125239	0.00339239	80	18	0.000194586	0.00474747	Transcript_11838,Transcript_12095,Transcript_21323,Transcript_22380,Transcript_24959,Transcript_28799,Transcript_29170,Transcript_33412,Transcript_34716,Transcript_34970,Transcript_40616,Transcript_42937,Transcript_48092,Transcript_51882,Transcript_5951,Transcript_6611,Transcript_699,Transcript_9872
GO:0016207	Molecular Function	F:4-coumarate-CoA ligase activity	0.000219168	0.00131926	14	7	0.000207521	0.00500616	Transcript_12785,Transcript_43723,Transcript_45837,Transcript_51277,Transcript_56488,Transcript_61774,Transcript_8807
GO:0009044	Molecular Function	F:xylan 1,4-beta-xylosidase activity	0.000735778	0.00245006	47	13	0.000216196	0.00515748	Transcript_10119,Transcript_13888,Transcript_15238,Transcript_15790,Transcript_19576,Transcript_21790,Transcript_22835,Transcript_25731,Transcript_28571,Transcript_33718,Transcript_40148,Transcript_45474,Transcript_654
GO:0009698	Biological Process	P:phenylpropanoid metabolic process	0.000641849	0.00226159	41	12	0.000225232	0.00525623	Transcript_12785,Transcript_17322,Transcript_19428,Transcript_29906,Transcript_39196,Transcript_43723,Transcript_45837,Transcript_51277,Transcript_55858,Transcript_56488,Transcript_61774,Transcript_8807
GO:0010133	Biological Process	P:proline catabolic process to glutamate	0.000156548	0.0011308	10	6	0.000224619	0.00525623	Transcript_11625,Transcript_11626,Transcript_1583,Transcript_36865,Transcript_52424,Transcript_54930
GO:0033609	Biological Process	P:oxalate metabolic process	0.000297442	0.00150773	19	8	0.000237068	0.00541472	Transcript_11921,Transcript_12198,Transcript_21173,Transcript_37837,Transcript_44365,Transcript_5187,Transcript_56957,Transcript_6814
GO:0046564	Molecular Function	F:oxalate decarboxylase activity	0.000297442	0.00150773	19	8	0.000237068	0.00541472	Transcript_11921,Transcript_12198,Transcript_21173,Transcript_37837,Transcript_44365,Transcript_5187,Transcript_56957,Transcript_6814
GO:0019252	Biological Process	P:starch biosynthetic process	0.00139328	0.00358085	89	19	0.000251445	0.00568266	Transcript_11987,Transcript_1212,Transcript_13301,Transcript_19637,Transcript_2392,Transcript_25900,Transcript_28246,Transcript_28280,Transcript_292,Transcript_34583,Transcript_3576,Transcript_37654,Transcript_37787,Transcript_54889,Transcript_55233,Transcript_56348,Transcript_56952,Transcript_60004,Transcript_61968
GO:0042744	Biological Process	P:hydrogen peroxide catabolic process	0.00198816	0.00452318	127	24	0.000254775	0.00569793	Transcript_10119,Transcript_15703,Transcript_19148,Transcript_19984,Transcript_21261,Transcript_229,Transcript_23974,Transcript_2419,Transcript_25337,Transcript_27716,Transcript_27981,Transcript_34654,Transcript_36364,Transcript_37018,Transcript_38157,Transcript_39950,Transcript_42746,Transcript_4330,Transcript_43435,Transcript_4965,Transcript_51083,Transcript_56810,Transcript_57224,Transcript_70…
GO:0004497	Molecular Function	F:monooxygenase activity	0.00302138	0.00603091	193	32	0.000278771	0.00617032	Transcript_10245,Transcript_10271,Transcript_10494,Transcript_10673,Transcript_14963,Transcript_18386,Transcript_21170,Transcript_21929,Transcript_26329,Transcript_29011,Transcript_29931,Transcript_31173,Transcript_32075,Transcript_33683,Transcript_33721,Transcript_33844,Transcript_35031,Transcript_35599,Transcript_36680,Transcript_3863,Transcript_39607,Transcript_39652,Transcript_40526,Transcrip…
GO:0030570	Molecular Function	F:pectate lyase activity	0.000391371	0.00169619	25	9	0.000310066	0.00679298	Transcript_12864,Transcript_13644,Transcript_22591,Transcript_24603,Transcript_2736,Transcript_33390,Transcript_33511,Transcript_60966,Transcript_63715
GO:0046910	Molecular Function	F:pectinesterase inhibitor activity	0.000767087	0.00245006	49	13	0.000319773	0.00693489	Transcript_21031,Transcript_21141,Transcript_21596,Transcript_22227,Transcript_27656,Transcript_29920,Transcript_31499,Transcript_3286,Transcript_39631,Transcript_43088,Transcript_51867,Transcript_59122,Transcript_959
GO:0052692	Molecular Function	F:raffinose alpha-galactosidase activity	0.000313097	0.00150773	20	8	0.000332433	0.00713733	Transcript_27699,Transcript_30546,Transcript_31050,Transcript_37196,Transcript_42373,Transcript_56987,Transcript_9571,Transcript_9984
GO:0009664	Biological Process	P:plant-type cell wall organization	0.000986255	0.00282699	63	15	0.000359064	0.00763277	Transcript_14444,Transcript_15703,Transcript_19502,Transcript_23974,Transcript_26937,Transcript_27716,Transcript_2783,Transcript_37018,Transcript_38157,Transcript_42769,Transcript_4330,Transcript_44836,Transcript_51083,Transcript_6541,Transcript_8324
GO:0006949	Biological Process	P:syncytium formation	0.000172203	0.0011308	11	6	0.000371046	0.00773432	Transcript_19502,Transcript_2124,Transcript_24662,Transcript_2783,Transcript_28275,Transcript_44836
GO:0010120	Biological Process	P:camalexin biosynthetic process	0.000172203	0.0011308	11	6	0.000371046	0.00773432	Transcript_17380,Transcript_25586,Transcript_28550,Transcript_42559,Transcript_59525,Transcript_9966
GO:0000139	Cellular Component	C:Golgi membrane	0.0135101	0.0192235	863	102	0.000395866	0.00817236	Transcript_12674,Transcript_13055,Transcript_13077,Transcript_13146,Transcript_13731,Transcript_14488,Transcript_14525,Transcript_15424,Transcript_15456,Transcript_16122,Transcript_16597,Transcript_16733,Transcript_1685,Transcript_19134,Transcript_19273,Transcript_19422,Transcript_20151,Transcript_20344,Transcript_2082,Transcript_21031,Transcript_21526,Transcript_21904,Transcript_22174,Transcript…
GO:0016491	Molecular Function	F:oxidoreductase activity	0.00663765	0.0107426	424	57	0.000430852	0.00880989	Transcript_1091,Transcript_14230,Transcript_14394,Transcript_15524,Transcript_15598,Transcript_16760,Transcript_1683,Transcript_17322,Transcript_19289,Transcript_19428,Transcript_2082,Transcript_23091,Transcript_23349,Transcript_23410,Transcript_23531,Transcript_24762,Transcript_24777,Transcript_24960,Transcript_25924,Transcript_26729,Transcript_28277,Transcript_28527,Transcript_29227,Transcript_…
GO:0047274	Molecular Function	F:galactinol-sucrose galactosyltransferase activity	0.000250477	0.00131926	16	7	0.000458295	0.00928264	Transcript_13809,Transcript_14210,Transcript_32568,Transcript_43972,Transcript_49564,Transcript_6127,Transcript_9662
GO:0016709	Molecular Function	F:oxidoreductase activity, acting on paired donors, with incorporation or reduction of molecular oxygen, NAD(P)H as one donor, and incorporation of one atom of oxygen	0.00183162	0.00414625	117	22	0.000478475	0.0096008	Transcript_10558,Transcript_15290,Transcript_20257,Transcript_20316,Transcript_21154,Transcript_21622,Transcript_21886,Transcript_23290,Transcript_26329,Transcript_26630,Transcript_27504,Transcript_29032,Transcript_34750,Transcript_35667,Transcript_35784,Transcript_40396,Transcript_42930,Transcript_45630,Transcript_46522,Transcript_58645,Transcript_60925,Transcript_61741
GO:0046556	Molecular Function	F:alpha-L-arabinofuranosidase activity	0.000704468	0.00226159	45	12	0.000510536	0.0101493	Transcript_13888,Transcript_15238,Transcript_15790,Transcript_19576,Transcript_21790,Transcript_22835,Transcript_25731,Transcript_28571,Transcript_33718,Transcript_40148,Transcript_45474,Transcript_654
GO:0000786	Cellular Component	C:nucleosome	0.00148721	0.00358085	95	19	0.000548189	0.0107978	Transcript_12383,Transcript_12446,Transcript_12752,Transcript_13203,Transcript_14772,Transcript_17582,Transcript_19178,Transcript_23415,Transcript_25783,Transcript_344,Transcript_345,Transcript_37702,Transcript_45384,Transcript_45560,Transcript_50911,Transcript_51517,Transcript_55343,Transcript_63264,Transcript_7380
GO:0005537	Molecular Function	F:mannose binding	0.000187858	0.0011308	12	6	0.000583225	0.0112809	Transcript_13531,Transcript_14290,Transcript_22149,Transcript_35715,Transcript_4566,Transcript_56130
GO:0071446	Biological Process	P:cellular response to salicylic acid stimulus	0.000187858	0.0011308	12	6	0.000583225	0.0112809	Transcript_15906,Transcript_23750,Transcript_41626,Transcript_44723,Transcript_50780,Transcript_6385
GO:0006833	Biological Process	P:water transport	0.000125239	0.000942329	8	5	0.000622612	0.0118296	Transcript_10450,Transcript_11808,Transcript_23360,Transcript_43022,Transcript_481
GO:0033843	Molecular Function	F:xyloglucan 6-xylosyltransferase activity	0.000125239	0.000942329	8	5	0.000622612	0.0118296	Transcript_222,Transcript_24713,Transcript_26378,Transcript_37634,Transcript_39102
GO:0003964	Molecular Function	F:RNA-directed DNA polymerase activity	0.000626194	0.00207312	40	11	0.000670415	0.0126261	Transcript_15990,Transcript_16808,Transcript_17256,Transcript_23044,Transcript_3392,Transcript_37007,Transcript_38223,Transcript_47113,Transcript_5414,Transcript_5524,Transcript_9132
GO:0007165	Biological Process	P:signal transduction	0.00532265	0.0088579	340	47	0.000740811	0.0137179	Transcript_11179,Transcript_11919,Transcript_11958,Transcript_12555,Transcript_13163,Transcript_13382,Transcript_13591,Transcript_14598,Transcript_192,Transcript_20290,Transcript_21333,Transcript_21765,Transcript_23786,Transcript_24311,Transcript_24943,Transcript_25604,Transcript_26430,Transcript_27117,Transcript_27595,Transcript_27722,Transcript_27830,Transcript_27839,Transcript_28151,Transcript…
GO:0045493	Biological Process	P:xylan catabolic process	0.000735778	0.00226159	47	12	0.000741165	0.0137179	Transcript_13888,Transcript_15238,Transcript_15790,Transcript_19576,Transcript_21790,Transcript_22835,Transcript_25731,Transcript_28571,Transcript_33718,Transcript_40148,Transcript_45474,Transcript_654
GO:0030163	Biological Process	P:protein catabolic process	0.00267698	0.00527704	171	28	0.000772464	0.0141751	Transcript_12792,Transcript_12999,Transcript_13808,Transcript_14511,Transcript_16217,Transcript_1630,Transcript_19292,Transcript_2020,Transcript_203,Transcript_21450,Transcript_22257,Transcript_22310,Transcript_2382,Transcript_31957,Transcript_34265,Transcript_3931,Transcript_41014,Transcript_44516,Transcript_48453,Transcript_49169,Transcript_53153,Transcript_55494,Transcript_58954,Transcript_592…
GO:0015250	Molecular Function	F:water channel activity	0.000547919	0.00188466	35	10	0.000870493	0.0157055	Transcript_10450,Transcript_11808,Transcript_12153,Transcript_22966,Transcript_42673,Transcript_43022,Transcript_43150,Transcript_43479,Transcript_481,Transcript_62415
GO:0015254	Molecular Function	F:glycerol channel activity	0.000547919	0.00188466	35	10	0.000870493	0.0157055	Transcript_10450,Transcript_11808,Transcript_12153,Transcript_22966,Transcript_42673,Transcript_43022,Transcript_43150,Transcript_43479,Transcript_481,Transcript_62415
GO:0015200	Molecular Function	F:methylammonium transmembrane transporter activity	7.82742e-05	0.000753864	5	4	0.000890571	0.0158407	Transcript_11808,Transcript_43022,Transcript_43150,Transcript_481
GO:0090406	Cellular Component	C:pollen tube	0.00108018	0.00282699	69	15	0.000892748	0.0158407	Transcript_12884,Transcript_13353,Transcript_1663,Transcript_18519,Transcript_24496,Transcript_27500,Transcript_31458,Transcript_33256,Transcript_37818,Transcript_37829,Transcript_40868,Transcript_46476,Transcript_5509,Transcript_56766,Transcript_57142
GO:0015293	Molecular Function	F:symporter activity	0.00297442	0.00565398	190	30	0.000903102	0.0158931	Transcript_1064,Transcript_13856,Transcript_16010,Transcript_16826,Transcript_18327,Transcript_1966,Transcript_21510,Transcript_23672,Transcript_23946,Transcript_255,Transcript_28030,Transcript_28558,Transcript_29323,Transcript_29888,Transcript_32710,Transcript_35909,Transcript_36426,Transcript_38690,Transcript_39526,Transcript_40748,Transcript_42193,Transcript_50613,Transcript_50771,Transcript_5…
GO:0005578	Cellular Component	C:proteinaceous extracellular matrix	0.000657503	0.00207312	42	11	0.00098895	0.017156	Transcript_13888,Transcript_15238,Transcript_15790,Transcript_19454,Transcript_19576,Transcript_21790,Transcript_25731,Transcript_28571,Transcript_33718,Transcript_40148,Transcript_45474
GO:0030247	Molecular Function	F:polysaccharide binding	0.00156548	0.00358085	100	19	0.000990842	0.017156	Transcript_045,Transcript_1218,Transcript_14417,Transcript_15008,Transcript_20062,Transcript_21127,Transcript_25996,Transcript_26232,Transcript_31004,Transcript_33179,Transcript_33573,Transcript_3550,Transcript_36930,Transcript_37265,Transcript_4560,Transcript_5210,Transcript_52457,Transcript_54796,Transcript_61847
GO:1990937	Biological Process	P:xylan acetylation	0.000140894	0.000942329	9	5	0.00104828	0.0180053	Transcript_14414,Transcript_2082,Transcript_24593,Transcript_26177,Transcript_52978
GO:0006879	Biological Process	P:cellular iron ion homeostasis	0.000469645	0.00169619	30	9	0.00111149	0.0186434	Transcript_10559,Transcript_13237,Transcript_17240,Transcript_22722,Transcript_23799,Transcript_25527,Transcript_2796,Transcript_28282,Transcript_42968
GO:0010215	Biological Process	P:cellulose microfibril organization	0.000469645	0.00169619	30	9	0.00111149	0.0186434	Transcript_056,Transcript_21023,Transcript_21024,Transcript_23652,Transcript_251,Transcript_36076,Transcript_42961,Transcript_55448,Transcript_58373
GO:0044212	Molecular Function	F:transcription regulatory region DNA binding	0.00195686	0.00414625	125	22	0.00110685	0.0186434	Transcript_15149,Transcript_16710,Transcript_17380,Transcript_19094,Transcript_19504,Transcript_20167,Transcript_23952,Transcript_25586,Transcript_25990,Transcript_35462,Transcript_36141,Transcript_37390,Transcript_38345,Transcript_43855,Transcript_44484,Transcript_5232,Transcript_52897,Transcript_5356,Transcript_55170,Transcript_59525,Transcript_6660,Transcript_7453
GO:0043565	Molecular Function	F:sequence-specific DNA binding	0.00665331	0.0103656	425	55	0.0012347	0.0205495	Transcript_11390,Transcript_12636,Transcript_12965,Transcript_13050,Transcript_1366,Transcript_14160,Transcript_14236,Transcript_15512,Transcript_158,Transcript_16710,Transcript_17380,Transcript_18365,Transcript_18800,Transcript_18814,Transcript_19094,Transcript_20569,Transcript_21540,Transcript_22598,Transcript_23202,Transcript_24658,Transcript_25586,Transcript_25990,Transcript_26755,Transcript_…
GO:0031012	Cellular Component	C:extracellular matrix	0.000219168	0.0011308	14	6	0.00127948	0.021131	Transcript_15895,Transcript_19454,Transcript_29667,Transcript_37375,Transcript_51352,Transcript_59014
GO:0042391	Biological Process	P:regulation of membrane potential	0.00101756	0.00263852	65	14	0.00141554	0.0231998	Transcript_13536,Transcript_1893,Transcript_22155,Transcript_31562,Transcript_33168,Transcript_33271,Transcript_36742,Transcript_38152,Transcript_44281,Transcript_4443,Transcript_57396,Transcript_60627,Transcript_6449,Transcript_8412
GO:0009992	Biological Process	P:cellular water homeostasis	0.000594884	0.00188466	38	10	0.00159011	0.0258634	Transcript_10450,Transcript_11808,Transcript_12153,Transcript_22966,Transcript_42673,Transcript_43022,Transcript_43150,Transcript_43479,Transcript_481,Transcript_62415
GO:0004322	Molecular Function	F:ferroxidase activity	0.000156548	0.000942329	10	5	0.00165894	0.0263833	Transcript_13237,Transcript_17240,Transcript_22722,Transcript_25527,Transcript_42968
GO:0034484	Biological Process	P:raffinose catabolic process	0.000156548	0.000942329	10	5	0.00165894	0.0263833	Transcript_30546,Transcript_31050,Transcript_37196,Transcript_9571,Transcript_9984
GO:0045491	Biological Process	P:xylan metabolic process	0.000156548	0.000942329	10	5	0.00165894	0.0263833	Transcript_19094,Transcript_2082,Transcript_27383,Transcript_41815,Transcript_52978
GO:0004675	Molecular Function	F:transmembrane receptor protein serine/threonine kinase activity	0.000500955	0.00169619	32	9	0.0017184	0.0265286	Transcript_21697,Transcript_22263,Transcript_24943,Transcript_26788,Transcript_27595,Transcript_28560,Transcript_3358,Transcript_37528,Transcript_54294
GO:0009268	Biological Process	P:response to pH	9.39291e-05	0.000753864	6	4	0.00172986	0.0265286	Transcript_20290,Transcript_21333,Transcript_433,Transcript_558
GO:0009346	Cellular Component	C:citrate lyase complex	9.39291e-05	0.000753864	6	4	0.00172986	0.0265286	Transcript_23128,Transcript_347,Transcript_52532,Transcript_55938
GO:0015085	Molecular Function	F:calcium ion transmembrane transporter activity	9.39291e-05	0.000753864	6	4	0.00172986	0.0265286	Transcript_42696,Transcript_43598,Transcript_50486,Transcript_57498
GO:0046283	Biological Process	P:anthocyanin-containing compound metabolic process	9.39291e-05	0.000753864	6	4	0.00172986	0.0265286	Transcript_3761,Transcript_40174,Transcript_42909,Transcript_56598
GO:0043621	Molecular Function	F:protein self-association	0.00190989	0.00395778	122	21	0.00183542	0.0279479	Transcript_10902,Transcript_14022,Transcript_14219,Transcript_18400,Transcript_19453,Transcript_22090,Transcript_24240,Transcript_27727,Transcript_29728,Transcript_327,Transcript_35462,Transcript_38769,Transcript_39200,Transcript_41777,Transcript_42587,Transcript_5088,Transcript_55230,Transcript_5567,Transcript_57007,Transcript_60938,Transcript_62864
GO:0047262	Molecular Function	F:polygalacturonate 4-alpha-galacturonosyltransferase activity	0.00104887	0.00263852	67	14	0.00186227	0.028157	Transcript_16597,Transcript_19273,Transcript_21904,Transcript_24496,Transcript_27184,Transcript_27328,Transcript_27500,Transcript_28355,Transcript_30638,Transcript_33552,Transcript_39737,Transcript_4273,Transcript_6635,Transcript_6931
GO:0022891	Molecular Function	F:substrate-specific transmembrane transporter activity	0.000610539	0.00188466	39	10	0.00191631	0.0287715	Transcript_1064,Transcript_16010,Transcript_26721,Transcript_40328,Transcript_50613,Transcript_54318,Transcript_54546,Transcript_55302,Transcript_777,Transcript_8134
GO:0009828	Biological Process	P:plant-type cell wall loosening	4.69645e-05	0.000565398	3	3	0.00214094	0.0317006	Transcript_21152,Transcript_50998,Transcript_55603
GO:0080131	Molecular Function	F:hydroxyjasmonate sulfotransferase activity	4.69645e-05	0.000565398	3	3	0.00214094	0.0317006	Transcript_32986,Transcript_49405,Transcript_49431
GO:0009835	Biological Process	P:fruit ripening	0.000626194	0.00188466	40	10	0.00229447	0.0337412	Transcript_1302,Transcript_22227,Transcript_25214,Transcript_3286,Transcript_33874,Transcript_40526,Transcript_43387,Transcript_456,Transcript_52265,Transcript_53055
GO:0005344	Molecular Function	F:oxygen transporter activity	0.000172203	0.000942329	11	5	0.00249705	0.0343664	Transcript_10021,Transcript_13035,Transcript_50544,Transcript_60081,Transcript_9912
GO:0006826	Biological Process	P:iron ion transport	0.000172203	0.000942329	11	5	0.00249705	0.0343664	Transcript_13237,Transcript_17240,Transcript_22722,Transcript_25527,Transcript_42968
GO:0008199	Molecular Function	F:ferric iron binding	0.000172203	0.000942329	11	5	0.00249705	0.0343664	Transcript_13237,Transcript_17240,Transcript_22722,Transcript_25527,Transcript_42968
GO:0008705	Molecular Function	F:methionine synthase activity	0.000172203	0.000942329	11	5	0.00249705	0.0343664	Transcript_11559,Transcript_20969,Transcript_49234,Transcript_53497,Transcript_55419
GO:0009694	Biological Process	P:jasmonic acid metabolic process	0.000250477	0.0011308	16	6	0.00248152	0.0343664	Transcript_21355,Transcript_3046,Transcript_32986,Transcript_38649,Transcript_49405,Transcript_49431
GO:0019825	Molecular Function	F:oxygen binding	0.000250477	0.0011308	16	6	0.00248152	0.0343664	Transcript_10021,Transcript_10673,Transcript_13035,Transcript_50544,Transcript_60081,Transcript_9912
GO:0030552	Molecular Function	F:cAMP binding	0.000735778	0.00207312	47	11	0.00235695	0.0343664	Transcript_13536,Transcript_1893,Transcript_22155,Transcript_31562,Transcript_33271,Transcript_38152,Transcript_44281,Transcript_4443,Transcript_57396,Transcript_60627,Transcript_8412
GO:0045551	Molecular Function	F:cinnamyl-alcohol dehydrogenase activity	0.000172203	0.000942329	11	5	0.00249705	0.0343664	Transcript_129,Transcript_15497,Transcript_19465,Transcript_54365,Transcript_56743
GO:0050667	Biological Process	P:homocysteine metabolic process	0.000172203	0.000942329	11	5	0.00249705	0.0343664	Transcript_11559,Transcript_20969,Transcript_49234,Transcript_53497,Transcript_55419
GO:0052747	Molecular Function	F:sinapyl alcohol dehydrogenase activity	0.000172203	0.000942329	11	5	0.00249705	0.0343664	Transcript_129,Transcript_15497,Transcript_19465,Transcript_54365,Transcript_56743
GO:0008878	Molecular Function	F:glucose-1-phosphate adenylyltransferase activity	0.000438336	0.00150773	28	8	0.002761	0.0375182	Transcript_11987,Transcript_13301,Transcript_2392,Transcript_28246,Transcript_37654,Transcript_37787,Transcript_54889,Transcript_56952
GO:0030553	Molecular Function	F:cGMP binding	0.000751432	0.00207312	48	11	0.00276044	0.0375182	Transcript_13536,Transcript_1893,Transcript_22155,Transcript_31562,Transcript_33271,Transcript_38152,Transcript_44281,Transcript_4443,Transcript_57396,Transcript_60627,Transcript_8412
GO:0001561	Biological Process	P:fatty acid alpha-oxidation	0.000109584	0.000753864	7	4	0.00300262	0.0393087	Transcript_15906,Transcript_23750,Transcript_44723,Transcript_6385
GO:0003840	Molecular Function	F:gamma-glutamyltransferase activity	0.000109584	0.000753864	7	4	0.00300262	0.0393087	Transcript_23378,Transcript_30545,Transcript_32595,Transcript_8956
GO:0006085	Biological Process	P:acetyl-CoA biosynthetic process	0.000109584	0.000753864	7	4	0.00300262	0.0393087	Transcript_23128,Transcript_347,Transcript_52532,Transcript_55938
GO:0034614	Biological Process	P:cellular response to reactive oxygen species	0.000109584	0.000753864	7	4	0.00300262	0.0393087	Transcript_15906,Transcript_23750,Transcript_44723,Transcript_6385
GO:0090440	Molecular Function	F:abscisic acid transporter activity	0.000109584	0.000753864	7	4	0.00300262	0.0393087	Transcript_23946,Transcript_28030,Transcript_30837,Transcript_5750
GO:1902609	Biological Process	P:(R)-2-hydroxy-alpha-linolenic acid biosynthetic process	0.000109584	0.000753864	7	4	0.00300262	0.0393087	Transcript_15906,Transcript_23750,Transcript_44723,Transcript_6385
GO:0006559	Biological Process	P:L-phenylalanine catabolic process	0.000657503	0.00188466	42	10	0.00322991	0.0417747	Transcript_22343,Transcript_22471,Transcript_23845,Transcript_25371,Transcript_32751,Transcript_33071,Transcript_33565,Transcript_43183,Transcript_57852,Transcript_6948
GO:0015020	Molecular Function	F:glucuronosyltransferase activity	0.000657503	0.00188466	42	10	0.00322991	0.0417747	Transcript_13146,Transcript_16733,Transcript_24706,Transcript_25891,Transcript_2871,Transcript_29710,Transcript_31046,Transcript_56426,Transcript_62081,Transcript_7046
GO:0004349	Molecular Function	F:glutamate 5-kinase activity	0.000266132	0.0011308	17	6	0.00333151	0.042324	Transcript_13458,Transcript_17203,Transcript_26034,Transcript_34101,Transcript_40124,Transcript_61323
GO:0004350	Molecular Function	F:glutamate-5-semialdehyde dehydrogenase activity	0.000266132	0.0011308	17	6	0.00333151	0.042324	Transcript_13458,Transcript_17203,Transcript_26034,Transcript_34101,Transcript_40124,Transcript_61323
GO:0043169	Molecular Function	F:cation binding	0.000266132	0.0011308	17	6	0.00333151	0.042324	Transcript_25900,Transcript_3576,Transcript_3761,Transcript_40174,Transcript_56348,Transcript_61968
GO:0003333	Biological Process	P:amino acid transmembrane transport	0.00100191	0.00245006	64	13	0.00335538	0.0423764	Transcript_1058,Transcript_12794,Transcript_15624,Transcript_27811,Transcript_2903,Transcript_35909,Transcript_36709,Transcript_42193,Transcript_4835,Transcript_57128,Transcript_58413,Transcript_9334,Transcript_9585
GO:0006555	Biological Process	P:methionine metabolic process	0.000187858	0.000942329	12	5	0.00360637	0.0447565	Transcript_21839,Transcript_43299,Transcript_45151,Transcript_51303,Transcript_52901
GO:0010497	Biological Process	P:plasmodesmata-mediated intercellular transport	0.000187858	0.000942329	12	5	0.00360637	0.0447565	Transcript_11921,Transcript_21173,Transcript_26012,Transcript_37894,Transcript_5187
GO:0042807	Cellular Component	C:central vacuole	0.000187858	0.000942329	12	5	0.00360637	0.0447565	Transcript_11808,Transcript_43022,Transcript_43150,Transcript_481,Transcript_62415
GO:0060548	Biological Process	P:negative regulation of cell death	0.000469645	0.00150773	30	8	0.00415677	0.0512907	Transcript_13160,Transcript_17192,Transcript_22008,Transcript_25106,Transcript_28294,Transcript_37487,Transcript_57955,Transcript_59295
GO:0030246	Molecular Function	F:carbohydrate binding	0.00568271	0.00866943	363	46	0.00421903	0.0517615	Transcript_10489,Transcript_11729,Transcript_11979,Transcript_12193,Transcript_13070,Transcript_16004,Transcript_16667,Transcript_1995,Transcript_20899,Transcript_21992,Transcript_22056,Transcript_22201,Transcript_22835,Transcript_23360,Transcript_2441,Transcript_24566,Transcript_24599,Transcript_24755,Transcript_25171,Transcript_25428,Transcript_25722,Transcript_25971,Transcript_25982,Transcript…
GO:0046872	Molecular Function	F:metal ion binding	0.0482013	0.0561628	3079	298	0.00439406	0.0536025	Transcript_080,Transcript_10021,Transcript_10119,Transcript_10121,Transcript_1065,Transcript_10870,Transcript_1093,Transcript_11555,Transcript_11558,Transcript_11751,Transcript_11886,Transcript_11894,Transcript_11903,Transcript_11993,Transcript_12031,Transcript_12106,Transcript_12186,Transcript_12192,Transcript_12217,Transcript_1229,Transcript_12359,Transcript_12701,Transcript_12754,Transcript_12…
GO:0005985	Biological Process	P:sucrose metabolic process	0.000688813	0.00188466	44	10	0.00444597	0.0538081	Transcript_15828,Transcript_21968,Transcript_25425,Transcript_255,Transcript_2881,Transcript_3059,Transcript_31324,Transcript_48170,Transcript_56143,Transcript_7296
GO:0009416	Biological Process	P:response to light stimulus	0.00289615	0.00508858	185	27	0.00446104	0.0538081	Transcript_10235,Transcript_11558,Transcript_13330,Transcript_14093,Transcript_14117,Transcript_1575,Transcript_17289,Transcript_20990,Transcript_22214,Transcript_24164,Transcript_24293,Transcript_26984,Transcript_27756,Transcript_28117,Transcript_3046,Transcript_32874,Transcript_34416,Transcript_34647,Transcript_36426,Transcript_43010,Transcript_50780,Transcript_52033,Transcript_54306,Transcript…
GO:0004489	Molecular Function	F:methylenetetrahydrofolate reductase (NAD(P)H) activity	0.000125239	0.000753864	8	4	0.00480019	0.0561427	Transcript_43299,Transcript_45151,Transcript_51303,Transcript_52901
GO:0009816	Biological Process	P:defense response to bacterium, incompatible interaction	0.00154983	0.00320392	99	17	0.00481149	0.0561427	Transcript_11645,Transcript_12239,Transcript_14554,Transcript_14836,Transcript_1737,Transcript_24311,Transcript_27573,Transcript_29926,Transcript_36198,Transcript_36541,Transcript_397,Transcript_41626,Transcript_51048,Transcript_51367,Transcript_56574,Transcript_839,Transcript_9259
GO:0033771	Molecular Function	F:licodione synthase activity	6.26194e-05	0.000565398	4	3	0.00477288	0.0561427	Transcript_34002,Transcript_3598,Transcript_58565
GO:0048037	Molecular Function	F:cofactor binding	6.26194e-05	0.000565398	4	3	0.00477288	0.0561427	Transcript_23128,Transcript_37856,Transcript_55938
GO:0080161	Molecular Function	F:auxin transmembrane transporter activity	6.26194e-05	0.000565398	4	3	0.00477288	0.0561427	Transcript_12036,Transcript_18930,Transcript_23529
GO:0080162	Biological Process	P:intracellular auxin transport	6.26194e-05	0.000565398	4	3	0.00477288	0.0561427	Transcript_12036,Transcript_18930,Transcript_23529
GO:0005315	Molecular Function	F:inorganic phosphate transmembrane transporter activity	0.0004853	0.00150773	31	8	0.00503191	0.0580834	Transcript_1064,Transcript_24119,Transcript_36426,Transcript_50771,Transcript_55302,Transcript_60658,Transcript_777,Transcript_8756
GO:0098542	Biological Process	P:defense response to other organism	0.000203513	0.000942329	13	5	0.00503096	0.0580834	Transcript_11634,Transcript_21154,Transcript_23290,Transcript_35784,Transcript_55411
GO:0006970	Biological Process	P:response to osmotic stress	0.00292746	0.00508858	187	27	0.00511105	0.0586814	Transcript_11625,Transcript_11626,Transcript_15456,Transcript_1583,Transcript_16302,Transcript_17380,Transcript_21554,Transcript_25586,Transcript_27768,Transcript_29964,Transcript_30331,Transcript_31667,Transcript_32250,Transcript_33961,Transcript_3458,Transcript_36865,Transcript_42559,Transcript_42841,Transcript_43106,Transcript_4339,Transcript_44307,Transcript_52424,Transcript_54247,Transcript_…
GO:0005200	Molecular Function	F:structural constituent of cytoskeleton	0.00108018	0.00245006	69	13	0.00615595	0.0703022	Transcript_10757,Transcript_11170,Transcript_123,Transcript_13615,Transcript_1863,Transcript_19210,Transcript_42355,Transcript_42777,Transcript_43957,Transcript_50525,Transcript_5171,Transcript_56085,Transcript_58941
GO:0009607	Biological Process	P:response to biotic stimulus	0.00109584	0.00245006	70	13	0.00689251	0.0782974	Transcript_11834,Transcript_12344,Transcript_2153,Transcript_25072,Transcript_287,Transcript_32848,Transcript_38920,Transcript_43006,Transcript_52734,Transcript_54838,Transcript_55216,Transcript_559,Transcript_61667
GO:0009688	Biological Process	P:abscisic acid biosynthetic process	0.000626194	0.00169619	40	9	0.00718762	0.0797588	Transcript_14375,Transcript_15422,Transcript_2094,Transcript_26475,Transcript_29964,Transcript_31594,Transcript_54099,Transcript_5600,Transcript_61436
GO:0010508	Biological Process	P:positive regulation of autophagy	0.000140894	0.000753864	9	4	0.0072069	0.0797588	Transcript_17380,Transcript_25586,Transcript_25665,Transcript_59525
GO:0031222	Biological Process	P:arabinan catabolic process	0.000313097	0.0011308	20	6	0.00718328	0.0797588	Transcript_15238,Transcript_15790,Transcript_21790,Transcript_25731,Transcript_33718,Transcript_45474
GO:0051707	Biological Process	P:response to other organism	0.00051661	0.00150773	33	8	0.00719757	0.0797588	Transcript_11908,Transcript_15415,Transcript_21332,Transcript_2551,Transcript_43805,Transcript_50780,Transcript_56156,Transcript_948
GO:0071949	Molecular Function	F:FAD binding	0.000626194	0.00169619	40	9	0.00718762	0.0797588	Transcript_14375,Transcript_18120,Transcript_2094,Transcript_22506,Transcript_26475,Transcript_31594,Transcript_37209,Transcript_54099,Transcript_5600
GO:0004871	Molecular Function	F:signal transducer activity	0.00148721	0.00301545	95	16	0.00725091	0.0798344	Transcript_11908,Transcript_13701,Transcript_14554,Transcript_15415,Transcript_15699,Transcript_22598,Transcript_23367,Transcript_23682,Transcript_24609,Transcript_2551,Transcript_26852,Transcript_37360,Transcript_39064,Transcript_43805,Transcript_51048,Transcript_56156
GO:0043531	Molecular Function	F:ADP binding	0.0072795	0.0103656	465	55	0.00736703	0.080699	Transcript_11066,Transcript_11179,Transcript_1216,Transcript_12205,Transcript_12551,Transcript_13229,Transcript_13382,Transcript_13484,Transcript_13591,Transcript_14394,Transcript_14598,Transcript_17241,Transcript_21079,Transcript_21765,Transcript_23786,Transcript_24311,Transcript_25604,Transcript_25619,Transcript_26292,Transcript_26430,Transcript_27421,Transcript_27830,Transcript_27839,Transcrip…
GO:0052544	Biological Process	P:defense response by callose deposition in cell wall	0.000751432	0.00188466	48	10	0.00793843	0.0865168	Transcript_14967,Transcript_20257,Transcript_21697,Transcript_22263,Transcript_23040,Transcript_26630,Transcript_26788,Transcript_3358,Transcript_35635,Transcript_54294
GO:0000989	Molecular Function	F:transcription factor activity, transcription factor binding	0.000234823	0.000942329	15	5	0.00899797	0.090274	Transcript_17142,Transcript_26755,Transcript_3891,Transcript_43139,Transcript_51604
GO:0004031	Molecular Function	F:aldehyde oxidase activity	0.000234823	0.000942329	15	5	0.00899797	0.090274	Transcript_15422,Transcript_23345,Transcript_34870,Transcript_44069,Transcript_61436
GO:0004097	Molecular Function	F:catechol oxidase activity	7.82742e-05	0.000565398	5	3	0.0087698	0.090274	Transcript_2512,Transcript_28844,Transcript_29344
GO:0004332	Molecular Function	F:fructose-bisphosphate aldolase activity	0.000328752	0.0011308	21	6	0.00898755	0.090274	Transcript_11543,Transcript_28122,Transcript_44051,Transcript_44052,Transcript_50487,Transcript_50488
GO:0004672	Molecular Function	F:protein kinase activity	0.00654372	0.00942329	418	50	0.00840076	0.090274	Transcript_10489,Transcript_12098,Transcript_13160,Transcript_14273,Transcript_17192,Transcript_17831,Transcript_18025,Transcript_20290,Transcript_21333,Transcript_21454,Transcript_21538,Transcript_21750,Transcript_21794,Transcript_22008,Transcript_22538,Transcript_23710,Transcript_24581,Transcript_25106,Transcript_27566,Transcript_28279,Transcript_28294,Transcript_29443,Transcript_3370,Transcrip…
GO:0008782	Molecular Function	F:adenosylhomocysteine nucleosidase activity	7.82742e-05	0.000565398	5	3	0.0087698	0.090274	Transcript_10003,Transcript_21567,Transcript_48620
GO:0008930	Molecular Function	F:methylthioadenosine nucleosidase activity	7.82742e-05	0.000565398	5	3	0.0087698	0.090274	Transcript_10003,Transcript_21567,Transcript_48620
GO:0016045	Biological Process	P:detection of bacterium	0.000234823	0.000942329	15	5	0.00899797	0.090274	Transcript_21697,Transcript_22263,Transcript_26788,Transcript_3358,Transcript_54294
GO:0018458	Molecular Function	F:isopiperitenol dehydrogenase activity	7.82742e-05	0.000565398	5	3	0.0087698	0.090274	Transcript_21813,Transcript_43467,Transcript_44475
GO:0018459	Molecular Function	F:carveol dehydrogenase activity	7.82742e-05	0.000565398	5	3	0.0087698	0.090274	Transcript_21813,Transcript_43467,Transcript_44475
GO:0031525	Biological Process	P:menthol biosynthetic process	7.82742e-05	0.000565398	5	3	0.0087698	0.090274	Transcript_21813,Transcript_43467,Transcript_44475
GO:0046148	Biological Process	P:pigment biosynthetic process	7.82742e-05	0.000565398	5	3	0.0087698	0.090274	Transcript_2512,Transcript_28844,Transcript_29344
GO:0046739	Biological Process	P:transport of virus in multicellular host	7.82742e-05	0.000565398	5	3	0.0087698	0.090274	Transcript_26012,Transcript_37894,Transcript_38674
GO:0070001	Molecular Function	F:aspartic-type peptidase activity	7.82742e-05	0.000565398	5	3	0.0087698	0.090274	Transcript_2020,Transcript_22257,Transcript_6543
GO:0071365	Biological Process	P:cellular response to auxin stimulus	0.000328752	0.0011308	21	6	0.00898755	0.090274	Transcript_19094,Transcript_32441,Transcript_38649,Transcript_3908,Transcript_42607,Transcript_43767
GO:0080165	Biological Process	P:callose deposition in phloem sieve plate	7.82742e-05	0.000565398	5	3	0.0087698	0.090274	Transcript_15828,Transcript_48170,Transcript_7296
GO:1902347	Biological Process	P:response to strigolactone	0.000234823	0.000942329	15	5	0.00899797	0.090274	Transcript_22186,Transcript_22419,Transcript_29759,Transcript_34325,Transcript_57010
GO:0000293	Molecular Function	F:ferric-chelate reductase activity	0.000156548	0.000753864	10	4	0.0102979	0.0987032	Transcript_17289,Transcript_34416,Transcript_38017,Transcript_47554
GO:0004864	Molecular Function	F:protein phosphatase inhibitor activity	0.000156548	0.000753864	10	4	0.0102979	0.0987032	Transcript_27388,Transcript_488,Transcript_6987,Transcript_905
GO:0005385	Molecular Function	F:zinc ion transmembrane transporter activity	0.000547919	0.00150773	35	8	0.0100006	0.0987032	Transcript_1127,Transcript_13435,Transcript_28436,Transcript_31113,Transcript_35754,Transcript_37378,Transcript_45265,Transcript_60266
GO:0009086	Biological Process	P:methionine biosynthetic process	0.000547919	0.00150773	35	8	0.0100006	0.0987032	Transcript_034,Transcript_15525,Transcript_21146,Transcript_38735,Transcript_50633,Transcript_55420,Transcript_57899,Transcript_9450
GO:0009267	Biological Process	P:cellular response to starvation	0.000156548	0.000753864	10	4	0.0102979	0.0987032	Transcript_25143,Transcript_33100,Transcript_37810,Transcript_56092
GO:0015120	Molecular Function	F:phosphoglycerate transmembrane transporter activity	0.000156548	0.000753864	10	4	0.0102979	0.0987032	Transcript_31138,Transcript_32623,Transcript_60658,Transcript_8756
GO:0015713	Biological Process	P:phosphoglycerate transport	0.000156548	0.000753864	10	4	0.0102979	0.0987032	Transcript_31138,Transcript_32623,Transcript_60658,Transcript_8756
GO:0015714	Biological Process	P:phosphoenolpyruvate transport	0.000156548	0.000753864	10	4	0.0102979	0.0987032	Transcript_31138,Transcript_32623,Transcript_60658,Transcript_8756
GO:0016157	Molecular Function	F:sucrose synthase activity	0.000547919	0.00150773	35	8	0.0100006	0.0987032	Transcript_15828,Transcript_25425,Transcript_2881,Transcript_3059,Transcript_31324,Transcript_48170,Transcript_56143,Transcript_7296
GO:0080186	Biological Process	P:developmental vegetative growth	0.000156548	0.000753864	10	4	0.0102979	0.0987032	Transcript_2669,Transcript_51352,Transcript_56765,Transcript_59014
GO:0009739	Biological Process	P:response to gibberellin	0.000907981	0.00207312	58	11	0.0106454	0.10158	Transcript_10663,Transcript_12272,Transcript_17919,Transcript_22287,Transcript_26755,Transcript_34225,Transcript_42064,Transcript_44925,Transcript_51604,Transcript_7551,Transcript_8496
GO:0010483	Biological Process	P:pollen tube reception	0.000344407	0.0011308	22	6	0.0110944	0.104932	Transcript_14815,Transcript_17831,Transcript_28279,Transcript_35318,Transcript_5800,Transcript_6610
GO:0055129	Biological Process	P:L-proline biosynthetic process	0.000344407	0.0011308	22	6	0.0110944	0.104932	Transcript_13458,Transcript_17203,Transcript_26034,Transcript_34101,Transcript_40124,Transcript_61323
GO:0008219	Biological Process	P:cell death	0.000798397	0.00188466	51	10	0.0117164	0.110329	Transcript_12735,Transcript_15060,Transcript_15906,Transcript_23750,Transcript_24138,Transcript_3267,Transcript_44723,Transcript_50952,Transcript_56574,Transcript_6385
GO:0007017	Biological Process	P:microtubule-based process	0.00104887	0.00226159	67	12	0.0119074	0.111638	Transcript_10757,Transcript_11170,Transcript_123,Transcript_13615,Transcript_1863,Transcript_19210,Transcript_42355,Transcript_42777,Transcript_43957,Transcript_50525,Transcript_56085,Transcript_58941
GO:0015074	Biological Process	P:DNA integration	0.000814052	0.00188466	52	10	0.0132369	0.123563	Transcript_15990,Transcript_16808,Transcript_17256,Transcript_23044,Transcript_3392,Transcript_37007,Transcript_38223,Transcript_47113,Transcript_5524,Transcript_9132
GO:0006811	Biological Process	P:ion transport	0.00173769	0.00320392	111	17	0.0136503	0.12548	Transcript_15486,Transcript_17289,Transcript_25618,Transcript_26721,Transcript_27260,Transcript_34416,Transcript_38017,Transcript_38028,Transcript_40328,Transcript_41502,Transcript_47554,Transcript_50816,Transcript_54318,Transcript_54546,Transcript_6449,Transcript_8698,Transcript_9809
GO:0009001	Molecular Function	F:serine O-acetyltransferase activity	9.39291e-05	0.000565398	6	3	0.0142604	0.12548	Transcript_21752,Transcript_24572,Transcript_5647
GO:0009753	Biological Process	P:response to jasmonic acid	0.00187858	0.00339239	120	18	0.0137882	0.12548	Transcript_080,Transcript_10673,Transcript_17919,Transcript_18245,Transcript_1945,Transcript_21355,Transcript_21540,Transcript_22287,Transcript_26160,Transcript_26516,Transcript_32986,Transcript_42064,Transcript_42147,Transcript_49405,Transcript_49431,Transcript_51352,Transcript_59014,Transcript_6449
GO:0009969	Biological Process	P:xyloglucan biosynthetic process	9.39291e-05	0.000565398	6	3	0.0142604	0.12548	Transcript_43721,Transcript_55668,Transcript_5919
GO:0010179	Molecular Function	F:IAA-Ala conjugate hydrolase activity	0.000172203	0.000753864	11	4	0.0141377	0.12548	Transcript_12527,Transcript_18669,Transcript_57492,Transcript_62915
GO:0010427	Molecular Function	F:abscisic acid binding	0.000172203	0.000753864	11	4	0.0141377	0.12548	Transcript_27388,Transcript_488,Transcript_6987,Transcript_905
GO:0010623	Biological Process	P:developmental programmed cell death	0.000172203	0.000753864	11	4	0.0141377	0.12548	Transcript_32153,Transcript_32154,Transcript_39614,Transcript_56804
GO:0012511	Cellular Component	C:monolayer-surrounded lipid storage body	0.000172203	0.000753864	11	4	0.0141377	0.12548	Transcript_15906,Transcript_23750,Transcript_44723,Transcript_6385
GO:0016847	Molecular Function	F:1-aminocyclopropane-1-carboxylate synthase activity	9.39291e-05	0.000565398	6	3	0.0142604	0.12548	Transcript_1302,Transcript_43387,Transcript_456
GO:0030041	Biological Process	P:actin filament polymerization	9.39291e-05	0.000565398	6	3	0.0142604	0.12548	Transcript_21203,Transcript_37902,Transcript_57831
GO:0036374	Molecular Function	F:glutathione hydrolase activity	9.39291e-05	0.000565398	6	3	0.0142604	0.12548	Transcript_23378,Transcript_30545,Transcript_8956
GO:0046423	Molecular Function	F:allene-oxide cyclase activity	0.000172203	0.000753864	11	4	0.0141377	0.12548	Transcript_12869,Transcript_16849,Transcript_23029,Transcript_44317
GO:0071669	Biological Process	P:plant-type cell wall organization or biogenesis	9.39291e-05	0.000565398	6	3	0.0142604	0.12548	Transcript_21152,Transcript_50998,Transcript_55603
GO:0090351	Biological Process	P:seedling development	0.000579229	0.00150773	37	8	0.013542	0.12548	Transcript_12155,Transcript_22186,Transcript_22419,Transcript_29759,Transcript_31680,Transcript_34325,Transcript_37517,Transcript_57010
GO:0006564	Biological Process	P:L-serine biosynthetic process	0.000266132	0.000942329	17	5	0.0147223	0.126943	Transcript_1317,Transcript_30686,Transcript_38353,Transcript_54021,Transcript_9587
GO:0006898	Biological Process	P:receptor-mediated endocytosis	0.000266132	0.000942329	17	5	0.0147223	0.126943	Transcript_21697,Transcript_22263,Transcript_26788,Transcript_3358,Transcript_54294
GO:0010359	Biological Process	P:regulation of anion channel activity	0.000266132	0.000942329	17	5	0.0147223	0.126943	Transcript_21697,Transcript_22263,Transcript_26788,Transcript_3358,Transcript_54294
GO:0035999	Biological Process	P:tetrahydrofolate interconversion	0.000704468	0.00169619	45	9	0.0145036	0.126943	Transcript_11680,Transcript_21676,Transcript_42818,Transcript_43299,Transcript_45151,Transcript_51303,Transcript_51571,Transcript_52901,Transcript_63097
GO:0043680	Cellular Component	C:filiform apparatus	0.000266132	0.000942329	17	5	0.0147223	0.126943	Transcript_17831,Transcript_28279,Transcript_35318,Transcript_5800,Transcript_6610
GO:0005249	Molecular Function	F:voltage-gated potassium channel activity	0.000829707	0.00188466	53	10	0.0149007	0.126985	Transcript_13536,Transcript_31562,Transcript_33168,Transcript_33271,Transcript_38152,Transcript_44281,Transcript_4443,Transcript_57396,Transcript_60627,Transcript_8412
GO:0008233	Molecular Function	F:peptidase activity	0.000954945	0.00207312	61	11	0.0149046	0.126985	Transcript_13009,Transcript_17256,Transcript_203,Transcript_24082,Transcript_31323,Transcript_31789,Transcript_37622,Transcript_3849,Transcript_5063,Transcript_5827,Transcript_876
GO:0035251	Molecular Function	F:UDP-glucosyltransferase activity	0.000954945	0.00207312	61	11	0.0149046	0.126985	Transcript_10274,Transcript_13513,Transcript_17681,Transcript_26665,Transcript_35088,Transcript_37685,Transcript_37972,Transcript_39564,Transcript_43222,Transcript_45897,Transcript_50686
GO:0033612	Molecular Function	F:receptor serine/threonine kinase binding	0.00109584	0.00226159	70	12	0.0161723	0.137241	Transcript_13160,Transcript_17192,Transcript_22008,Transcript_25106,Transcript_28294,Transcript_30780,Transcript_37487,Transcript_51592,Transcript_57007,Transcript_57955,Transcript_59295,Transcript_62864
GO:0007338	Biological Process	P:single fertilization	0.0004853	0.00131926	31	7	0.0163608	0.138294	Transcript_14815,Transcript_17831,Transcript_28279,Transcript_35318,Transcript_39905,Transcript_5800,Transcript_6610
GO:0009627	Biological Process	P:systemic acquired resistance	0.0009706	0.00207312	62	11	0.016576	0.139564	Transcript_15906,Transcript_2020,Transcript_22257,Transcript_23040,Transcript_23750,Transcript_34265,Transcript_44723,Transcript_6385,Transcript_6543,Transcript_839,Transcript_9887
GO:0004650	Molecular Function	F:polygalacturonase activity	0.000845361	0.00188466	54	10	0.0167154	0.140188	Transcript_22301,Transcript_22919,Transcript_23722,Transcript_33075,Transcript_34512,Transcript_35628,Transcript_38290,Transcript_41915,Transcript_43644,Transcript_7343
GO:0045489	Biological Process	P:pectin biosynthetic process	0.00111149	0.00226159	71	12	0.017823	0.148895	Transcript_16597,Transcript_19273,Transcript_21904,Transcript_27184,Transcript_27328,Transcript_28355,Transcript_30638,Transcript_33552,Transcript_39019,Transcript_4273,Transcript_6635,Transcript_6931
GO:0000156	Molecular Function	F:phosphorelay response regulator activity	0.000187858	0.000753864	12	4	0.0187796	0.149888	Transcript_37797,Transcript_38583,Transcript_7213,Transcript_757
GO:0006633	Biological Process	P:fatty acid biosynthetic process	0.00311531	0.00490011	199	26	0.0186072	0.149888	Transcript_14093,Transcript_15524,Transcript_1575,Transcript_1683,Transcript_19289,Transcript_2148,Transcript_22214,Transcript_24293,Transcript_24837,Transcript_24960,Transcript_25924,Transcript_26984,Transcript_27756,Transcript_27768,Transcript_28117,Transcript_34595,Transcript_34647,Transcript_35067,Transcript_37416,Transcript_39219,Transcript_44445,Transcript_44618,Transcript_54306,Transcript_…
GO:0006751	Biological Process	P:glutathione catabolic process	0.000187858	0.000753864	12	4	0.0187796	0.149888	Transcript_23378,Transcript_26023,Transcript_30545,Transcript_8956
GO:0009740	Biological Process	P:gibberellic acid mediated signaling pathway	0.000735778	0.00169619	47	9	0.0186008	0.149888	Transcript_12272,Transcript_17142,Transcript_24191,Transcript_26755,Transcript_34354,Transcript_3891,Transcript_43139,Transcript_44925,Transcript_51604
GO:0015297	Molecular Function	F:antiporter activity	0.00208209	0.00358085	133	19	0.0182792	0.149888	Transcript_10060,Transcript_19748,Transcript_21168,Transcript_21510,Transcript_23799,Transcript_26447,Transcript_26796,Transcript_26878,Transcript_27226,Transcript_30126,Transcript_30837,Transcript_32189,Transcript_33551,Transcript_37517,Transcript_38690,Transcript_5012,Transcript_5375,Transcript_54539,Transcript_60998
GO:0016099	Biological Process	P:monoterpenoid biosynthetic process	0.000187858	0.000753864	12	4	0.0187796	0.149888	Transcript_10558,Transcript_20316,Transcript_29032,Transcript_58645
GO:0030126	Cellular Component	C:COPI vesicle coat	0.000986255	0.00207312	63	11	0.0183835	0.149888	Transcript_1018,Transcript_21373,Transcript_21879,Transcript_22565,Transcript_34090,Transcript_39125,Transcript_43286,Transcript_4437,Transcript_56708,Transcript_731,Transcript_8375
GO:0045430	Molecular Function	F:chalcone isomerase activity	0.000187858	0.000753864	12	4	0.0187796	0.149888	Transcript_13564,Transcript_14765,Transcript_19150,Transcript_22187
GO:0050302	Molecular Function	F:indole-3-acetaldehyde oxidase activity	0.000187858	0.000753864	12	4	0.0187796	0.149888	Transcript_14375,Transcript_15422,Transcript_26475,Transcript_61436
GO:0050829	Biological Process	P:defense response to Gram-negative bacterium	0.000281787	0.000942329	18	5	0.0183327	0.149888	Transcript_11599,Transcript_32088,Transcript_50412,Transcript_54874,Transcript_59122
GO:0071732	Biological Process	P:cellular response to nitric oxide	0.000281787	0.000942329	18	5	0.0183327	0.149888	Transcript_15906,Transcript_23750,Transcript_23799,Transcript_44723,Transcript_6385
GO:1990538	Molecular Function	F:xylan O-acetyltransferase activity	0.000281787	0.000942329	18	5	0.0183327	0.149888	Transcript_14414,Transcript_14525,Transcript_24593,Transcript_26177,Transcript_39019
GO:0008964	Molecular Function	F:phosphoenolpyruvate carboxylase activity	0.000391371	0.0011308	25	6	0.0194671	0.154228	Transcript_1242,Transcript_12853,Transcript_23041,Transcript_37574,Transcript_50818,Transcript_59733
GO:0015977	Biological Process	P:carbon fixation	0.000391371	0.0011308	25	6	0.0194671	0.154228	Transcript_1242,Transcript_12853,Transcript_23041,Transcript_37574,Transcript_50818,Transcript_59733
GO:0004802	Molecular Function	F:transketolase activity	0.000109584	0.000565398	7	3	0.0213153	0.165812	Transcript_17772,Transcript_20981,Transcript_21386
GO:0009062	Biological Process	P:fatty acid catabolic process	0.000109584	0.000565398	7	3	0.0213153	0.165812	Transcript_3752,Transcript_51989,Transcript_969
GO:0030335	Biological Process	P:positive regulation of cell migration	0.000109584	0.000565398	7	3	0.0213153	0.165812	Transcript_11900,Transcript_55230,Transcript_58875
GO:0047259	Molecular Function	F:glucomannan 4-beta-mannosyltransferase activity	0.000109584	0.000565398	7	3	0.0213153	0.165812	Transcript_15424,Transcript_1685,Transcript_41904
GO:0052722	Molecular Function	F:fatty acid in-chain hydroxylase activity	0.000109584	0.000565398	7	3	0.0213153	0.165812	Transcript_21886,Transcript_27504,Transcript_60925
GO:0009705	Cellular Component	C:plant-type vacuole membrane	0.00286484	0.00452318	183	24	0.0221128	0.171394	Transcript_11808,Transcript_12494,Transcript_1772,Transcript_24611,Transcript_26721,Transcript_28084,Transcript_28510,Transcript_30228,Transcript_32669,Transcript_3761,Transcript_37813,Transcript_40174,Transcript_40328,Transcript_42580,Transcript_43022,Transcript_43150,Transcript_481,Transcript_51059,Transcript_54318,Transcript_54546,Transcript_60698,Transcript_62415,Transcript_62610,Transcript_7…
GO:0009897	Cellular Component	C:external side of plasma membrane	0.000297442	0.000942329	19	5	0.0224822	0.171777	Transcript_20685,Transcript_251,Transcript_33176,Transcript_33573,Transcript_42961
GO:0015145	Molecular Function	F:monosaccharide transmembrane transporter activity	0.000297442	0.000942329	19	5	0.0224822	0.171777	Transcript_1412,Transcript_29871,Transcript_37426,Transcript_42931,Transcript_58169
GO:0031348	Biological Process	P:negative regulation of defense response	0.00101756	0.00207312	65	11	0.0224313	0.171777	Transcript_13160,Transcript_17192,Transcript_22008,Transcript_23040,Transcript_25106,Transcript_28294,Transcript_3445,Transcript_37487,Transcript_55217,Transcript_57955,Transcript_59295
GO:0050505	Molecular Function	F:hydroquinone glucosyltransferase activity	0.000297442	0.000942329	19	5	0.0224822	0.171777	Transcript_15958,Transcript_17267,Transcript_38525,Transcript_61167,Transcript_9105
GO:0006955	Biological Process	P:immune response	0.000641849	0.00150773	41	8	0.0232306	0.176241	Transcript_15060,Transcript_24138,Transcript_3267,Transcript_33060,Transcript_45506,Transcript_5210,Transcript_52457,Transcript_55230
GO:0010431	Biological Process	P:seed maturation	0.000641849	0.00150773	41	8	0.0232306	0.176241	Transcript_11690,Transcript_13174,Transcript_16302,Transcript_19504,Transcript_20960,Transcript_43017,Transcript_4339,Transcript_57198
GO:0016042	Biological Process	P:lipid catabolic process	0.00349103	0.00527704	223	28	0.0236152	0.178528	Transcript_16905,Transcript_19785,Transcript_21332,Transcript_23235,Transcript_24182,Transcript_24609,Transcript_25871,Transcript_29898,Transcript_30695,Transcript_31346,Transcript_32994,Transcript_33489,Transcript_36198,Transcript_3684,Transcript_37360,Transcript_37566,Transcript_3918,Transcript_39520,Transcript_42814,Transcript_43704,Transcript_46196,Transcript_49228,Transcript_55086,Transcript…
GO:0003838	Molecular Function	F:sterol 24-C-methyltransferase activity	4.69645e-05	0.000376932	3	2	0.0263388	0.182418	Transcript_19248,Transcript_61597
GO:0003866	Molecular Function	F:3-phosphoshikimate 1-carboxyvinyltransferase activity	4.69645e-05	0.000376932	3	2	0.0263388	0.182418	Transcript_21020,Transcript_26946
GO:0005310	Molecular Function	F:dicarboxylic acid transmembrane transporter activity	4.69645e-05	0.000376932	3	2	0.0263388	0.182418	Transcript_076,Transcript_11741
GO:0005826	Cellular Component	C:actomyosin contractile ring	4.69645e-05	0.000376932	3	2	0.0263388	0.182418	Transcript_56618,Transcript_57091
GO:0006730	Biological Process	P:one-carbon metabolic process	0.00103322	0.00207312	66	11	0.0246834	0.182418	Transcript_024,Transcript_11680,Transcript_15634,Transcript_2489,Transcript_43299,Transcript_45151,Transcript_51303,Transcript_52901,Transcript_53911,Transcript_54739,Transcript_54834
GO:0006857	Biological Process	P:oligopeptide transport	0.000532265	0.00131926	34	7	0.0253737	0.182418	Transcript_13856,Transcript_17683,Transcript_28558,Transcript_33375,Transcript_3427,Transcript_56104,Transcript_7248
GO:0008792	Molecular Function	F:arginine decarboxylase activity	4.69645e-05	0.000376932	3	2	0.0263388	0.182418	Transcript_50527,Transcript_57394
GO:0008840	Molecular Function	F:4-hydroxy-tetrahydrodipicolinate synthase	4.69645e-05	0.000376932	3	2	0.0263388	0.182418	Transcript_28717,Transcript_58271
GO:0009446	Biological Process	P:putrescine biosynthetic process	4.69645e-05	0.000376932	3	2	0.0263388	0.182418	Transcript_50527,Transcript_57394
GO:0009617	Biological Process	P:response to bacterium	0.00187858	0.00320392	120	17	0.026228	0.182418	Transcript_080,Transcript_11691,Transcript_12735,Transcript_13737,Transcript_14050,Transcript_14554,Transcript_21141,Transcript_21684,Transcript_30233,Transcript_41904,Transcript_42559,Transcript_51048,Transcript_51993,Transcript_56309,Transcript_57167,Transcript_58191,Transcript_60863
GO:0009693	Biological Process	P:ethylene biosynthetic process	0.000532265	0.00131926	34	7	0.0253737	0.182418	Transcript_1302,Transcript_28550,Transcript_33874,Transcript_38013,Transcript_43387,Transcript_456,Transcript_9966
GO:0010037	Biological Process	P:response to carbon dioxide	4.69645e-05	0.000376932	3	2	0.0263388	0.182418	Transcript_31434,Transcript_4400
GO:0010214	Biological Process	P:seed coat development	0.000532265	0.00131926	34	7	0.0253737	0.182418	Transcript_15238,Transcript_27270,Transcript_30500,Transcript_30732,Transcript_32669,Transcript_37717,Transcript_45358
GO:0015121	Molecular Function	F:phosphoenolpyruvate:phosphate antiporter activity	4.69645e-05	0.000376932	3	2	0.0263388	0.182418	Transcript_31138,Transcript_32623
GO:0015271	Molecular Function	F:outward rectifier potassium channel activity	4.69645e-05	0.000376932	3	2	0.0263388	0.182418	Transcript_36742,Transcript_6449
GO:0016905	Molecular Function	F:myosin heavy chain kinase activity	4.69645e-05	0.000376932	3	2	0.0263388	0.182418	Transcript_56618,Transcript_57091
GO:0030775	Molecular Function	F:glucuronoxylan 4-O-methyltransferase activity	4.69645e-05	0.000376932	3	2	0.0263388	0.182418	Transcript_27383,Transcript_41815
GO:0031037	Biological Process	P:myosin II filament disassembly	4.69645e-05	0.000376932	3	2	0.0263388	0.182418	Transcript_56618,Transcript_57091
GO:0034775	Biological Process	P:glutathione transmembrane transport	4.69645e-05	0.000376932	3	2	0.0263388	0.182418	Transcript_30545,Transcript_8956
GO:0043662	Cellular Component	C:peribacteroid fluid	4.69645e-05	0.000376932	3	2	0.0263388	0.182418	Transcript_42633,Transcript_51106
GO:0044550	Biological Process	P:secondary metabolite biosynthetic process	0.00144025	0.00263852	92	14	0.0246286	0.182418	Transcript_15290,Transcript_1828,Transcript_21154,Transcript_21622,Transcript_21886,Transcript_23290,Transcript_27504,Transcript_34750,Transcript_35667,Transcript_35784,Transcript_40396,Transcript_45630,Transcript_60925,Transcript_61741
GO:0047334	Molecular Function	F:diphosphate-fructose-6-phosphate 1-phosphotransferase activity	0.000203513	0.000753864	13	4	0.0242651	0.182418	Transcript_12031,Transcript_32384,Transcript_3945,Transcript_55251
GO:0047513	Molecular Function	F:1,2-alpha-L-fucosidase activity	4.69645e-05	0.000376932	3	2	0.0263388	0.182418	Transcript_14666,Transcript_4154
GO:0090353	Molecular Function	F:polygalacturonase inhibitor activity	4.69645e-05	0.000376932	3	2	0.0263388	0.182418	Transcript_22332,Transcript_5541
GO:2000038	Biological Process	P:regulation of stomatal complex development	4.69645e-05	0.000376932	3	2	0.0263388	0.182418	Transcript_31434,Transcript_4400
GO:2000122	Biological Process	P:negative regulation of stomatal complex development	4.69645e-05	0.000376932	3	2	0.0263388	0.182418	Transcript_31434,Transcript_4400
GO:0000326	Cellular Component	C:protein storage vacuole	0.000313097	0.000942329	20	5	0.027196	0.185955	Transcript_11808,Transcript_43022,Transcript_481,Transcript_6090,Transcript_6892
GO:0004372	Molecular Function	F:glycine hydroxymethyltransferase activity	0.000313097	0.000942329	20	5	0.027196	0.185955	Transcript_11680,Transcript_21676,Transcript_42818,Transcript_51571,Transcript_63097
GO:0006544	Biological Process	P:glycine metabolic process	0.000313097	0.000942329	20	5	0.027196	0.185955	Transcript_11680,Transcript_21676,Transcript_42818,Transcript_51571,Transcript_63097
GO:2000280	Biological Process	P:regulation of root development	0.000313097	0.000942329	20	5	0.027196	0.185955	Transcript_11921,Transcript_21173,Transcript_38345,Transcript_5187,Transcript_7453
GO:0004722	Molecular Function	F:protein serine/threonine phosphatase activity	0.00264567	0.00414625	169	22	0.0293948	0.200351	Transcript_10121,Transcript_1229,Transcript_14555,Transcript_15173,Transcript_21661,Transcript_22868,Transcript_24686,Transcript_28933,Transcript_32066,Transcript_32250,Transcript_35131,Transcript_37982,Transcript_38699,Transcript_399,Transcript_43940,Transcript_46059,Transcript_5040,Transcript_51317,Transcript_52222,Transcript_55697,Transcript_56565,Transcript_62949
GO:0004013	Molecular Function	F:adenosylhomocysteinase activity	0.000125239	0.000565398	8	3	0.0299578	0.202262	Transcript_024,Transcript_54739,Transcript_54834
GO:0008356	Biological Process	P:asymmetric cell division	0.000125239	0.000565398	8	3	0.0299578	0.202262	Transcript_12965,Transcript_20821,Transcript_31352
GO:0010282	Cellular Component	C:senescence-associated vacuole	0.000125239	0.000565398	8	3	0.0299578	0.202262	Transcript_32153,Transcript_32154,Transcript_39614
GO:0005388	Molecular Function	F:calcium-transporting ATPase activity	0.00120542	0.00226159	77	12	0.0304881	0.202931	Transcript_12186,Transcript_1718,Transcript_27409,Transcript_29728,Transcript_38077,Transcript_39905,Transcript_42696,Transcript_43598,Transcript_4745,Transcript_50486,Transcript_57498,Transcript_60269
GO:0005884	Cellular Component	C:actin filament	0.000219168	0.000753864	14	4	0.030624	0.202931	Transcript_12181,Transcript_19075,Transcript_45581,Transcript_5171
GO:0006099	Biological Process	P:tricarboxylic acid cycle	0.001769	0.00301545	113	16	0.0304327	0.202931	Transcript_12304,Transcript_1242,Transcript_12853,Transcript_148,Transcript_22473,Transcript_23041,Transcript_27481,Transcript_35055,Transcript_36617,Transcript_37574,Transcript_37856,Transcript_43219,Transcript_43420,Transcript_50818,Transcript_55667,Transcript_59733
GO:0009691	Biological Process	P:cytokinin biosynthetic process	0.000219168	0.000753864	14	4	0.030624	0.202931	Transcript_2028,Transcript_3487,Transcript_36664,Transcript_40281
GO:0030026	Biological Process	P:cellular manganese ion homeostasis	0.000219168	0.000753864	14	4	0.030624	0.202931	Transcript_27760,Transcript_34781,Transcript_42580,Transcript_51059
GO:0071577	Biological Process	P:zinc II ion transmembrane transport	0.000219168	0.000753864	14	4	0.030624	0.202931	Transcript_1127,Transcript_35754,Transcript_37378,Transcript_60266
GO:0006508	Biological Process	P:proteolysis	0.00342841	0.00508858	219	27	0.0312607	0.206513	Transcript_12792,Transcript_12999,Transcript_13808,Transcript_14511,Transcript_16217,Transcript_19292,Transcript_19454,Transcript_21450,Transcript_22310,Transcript_2382,Transcript_27019,Transcript_31434,Transcript_31957,Transcript_34265,Transcript_37462,Transcript_41014,Transcript_43740,Transcript_4400,Transcript_44516,Transcript_48453,Transcript_49169,Transcript_53153,Transcript_55230,Transcript…
GO:0006563	Biological Process	P:L-serine metabolic process	0.000328752	0.000942329	21	5	0.0324948	0.214007	Transcript_11680,Transcript_21676,Transcript_42818,Transcript_51571,Transcript_63097
GO:0005783	Cellular Component	C:endoplasmic reticulum	0.0152322	0.0184697	973	98	0.0337288	0.221455	Transcript_10297,Transcript_10378,Transcript_11690,Transcript_12036,Transcript_12527,Transcript_1254,Transcript_12839,Transcript_14060,Transcript_15524,Transcript_1575,Transcript_15848,Transcript_16302,Transcript_16441,Transcript_18120,Transcript_18245,Transcript_18669,Transcript_18930,Transcript_19248,Transcript_19273,Transcript_196,Transcript_19786,Transcript_2020,Transcript_20257,Transcript_20…
GO:0042803	Molecular Function	F:protein homodimerization activity	0.00377282	0.00546551	241	29	0.0343964	0.22515	Transcript_10902,Transcript_11680,Transcript_1359,Transcript_14022,Transcript_14219,Transcript_15671,Transcript_15805,Transcript_18400,Transcript_19094,Transcript_19453,Transcript_20685,Transcript_22090,Transcript_24240,Transcript_27388,Transcript_31726,Transcript_327,Transcript_33176,Transcript_3487,Transcript_38769,Transcript_41777,Transcript_42373,Transcript_42587,Transcript_50816,Transcript_5…
GO:0003824	Molecular Function	F:catalytic activity	0.000829707	0.00169619	53	9	0.0358427	0.233195	Transcript_2441,Transcript_24837,Transcript_32432,Transcript_35703,Transcript_42282,Transcript_42373,Transcript_56458,Transcript_56728,Transcript_868
GO:0010252	Biological Process	P:auxin homeostasis	0.000829707	0.00169619	53	9	0.0358427	0.233195	Transcript_12036,Transcript_18930,Transcript_22515,Transcript_23529,Transcript_28967,Transcript_2920,Transcript_34212,Transcript_35956,Transcript_57243
GO:0034605	Biological Process	P:cellular response to heat	0.00045399	0.0011308	29	6	0.0361735	0.234636	Transcript_11730,Transcript_17380,Transcript_25586,Transcript_25990,Transcript_3430,Transcript_59525
GO:0003844	Molecular Function	F:1,4-alpha-glucan branching enzyme activity	0.000234823	0.000753864	15	4	0.037875	0.239875	Transcript_25900,Transcript_3576,Transcript_56348,Transcript_61968
GO:0009540	Molecular Function	F:zeaxanthin epoxidase [overall] activity	0.000234823	0.000753864	15	4	0.037875	0.239875	Transcript_2094,Transcript_31594,Transcript_54099,Transcript_5600
GO:0015168	Molecular Function	F:glycerol transmembrane transporter activity	0.000234823	0.000753864	15	4	0.037875	0.239875	Transcript_22966,Transcript_29871,Transcript_42931,Transcript_58169
GO:0016174	Molecular Function	F:NAD(P)H oxidase activity	0.000234823	0.000753864	15	4	0.037875	0.239875	Transcript_115,Transcript_14974,Transcript_21033,Transcript_50481
GO:0032580	Cellular Component	C:Golgi cisterna membrane	0.0009706	0.00188466	62	10	0.0375239	0.239875	Transcript_11599,Transcript_15273,Transcript_21601,Transcript_23938,Transcript_26579,Transcript_33561,Transcript_43721,Transcript_50412,Transcript_54874,Transcript_8281
GO:0052662	Molecular Function	F:zeaxanthin epoxidase activity	0.000234823	0.000753864	15	4	0.037875	0.239875	Transcript_2094,Transcript_31594,Transcript_54099,Transcript_5600
GO:0052663	Molecular Function	F:antheraxanthin epoxidase activity	0.000234823	0.000753864	15	4	0.037875	0.239875	Transcript_2094,Transcript_31594,Transcript_54099,Transcript_5600
GO:0071944	Cellular Component	C:cell periphery	0.0009706	0.00188466	62	10	0.0375239	0.239875	Transcript_21596,Transcript_22227,Transcript_27656,Transcript_28910,Transcript_31499,Transcript_3286,Transcript_37902,Transcript_39631,Transcript_51867,Transcript_959
GO:0000788	Cellular Component	C:nuclear nucleosome	0.000140894	0.000565398	9	3	0.0401731	0.241601	Transcript_43318,Transcript_58683,Transcript_8860
GO:0004128	Molecular Function	F:cytochrome-b5 reductase activity, acting on NAD(P)H	0.000140894	0.000565398	9	3	0.0401731	0.241601	Transcript_18120,Transcript_22506,Transcript_37209
GO:0005366	Molecular Function	F:myo-inositol:proton symporter activity	0.000140894	0.000565398	9	3	0.0401731	0.241601	Transcript_30228,Transcript_60698,Transcript_7872
GO:0009624	Biological Process	P:response to nematode	0.00258305	0.00395778	165	21	0.0398078	0.241601	Transcript_23946,Transcript_28030,Transcript_28084,Transcript_29248,Transcript_29323,Transcript_29728,Transcript_30332,Transcript_31113,Transcript_31562,Transcript_3427,Transcript_36426,Transcript_42580,Transcript_44281,Transcript_51059,Transcript_56893,Transcript_57396,Transcript_5750,Transcript_59122,Transcript_60627,Transcript_60658,Transcript_8756
GO:0009636	Biological Process	P:response to toxic substance	0.00139328	0.00245006	89	13	0.0387582	0.241601	Transcript_12905,Transcript_13937,Transcript_14298,Transcript_14384,Transcript_21168,Transcript_30331,Transcript_31364,Transcript_3171,Transcript_3761,Transcript_39564,Transcript_40174,Transcript_46261,Transcript_62161
GO:0009648	Biological Process	P:photoperiodism	0.000140894	0.000565398	9	3	0.0401731	0.241601	Transcript_1359,Transcript_13664,Transcript_2934
GO:0009939	Biological Process	P:positive regulation of gibberellic acid mediated signaling pathway	0.000140894	0.000565398	9	3	0.0401731	0.241601	Transcript_37982,Transcript_44925,Transcript_51317
GO:0015238	Molecular Function	F:drug transmembrane transporter activity	0.00125239	0.00226159	80	12	0.038809	0.241601	Transcript_19748,Transcript_21168,Transcript_23799,Transcript_26447,Transcript_26796,Transcript_26878,Transcript_27226,Transcript_30126,Transcript_30837,Transcript_32189,Transcript_5375,Transcript_60998
GO:0015798	Biological Process	P:myo-inositol transport	0.000140894	0.000565398	9	3	0.0401731	0.241601	Transcript_30228,Transcript_60698,Transcript_7872
GO:0016756	Molecular Function	F:glutathione gamma-glutamylcysteinyltransferase activity	0.000140894	0.000565398	9	3	0.0401731	0.241601	Transcript_23378,Transcript_30545,Transcript_8956
GO:0016798	Molecular Function	F:hydrolase activity, acting on glycosyl bonds	0.000140894	0.000565398	9	3	0.0401731	0.241601	Transcript_43109,Transcript_50799,Transcript_55732
GO:0033481	Biological Process	P:galacturonate biosynthetic process	0.000140894	0.000565398	9	3	0.0401731	0.241601	Transcript_11599,Transcript_50412,Transcript_54874
GO:0045047	Biological Process	P:protein targeting to ER	0.000140894	0.000565398	9	3	0.0401731	0.241601	Transcript_37622,Transcript_51321,Transcript_876
GO:0047172	Molecular Function	F:shikimate O-hydroxycinnamoyltransferase activity	0.000140894	0.000565398	9	3	0.0401731	0.241601	Transcript_12000,Transcript_21938,Transcript_43162
GO:0048759	Biological Process	P:xylem vessel member cell differentiation	0.000140894	0.000565398	9	3	0.0401731	0.241601	Transcript_16710,Transcript_19094,Transcript_27529
GO:0055069	Biological Process	P:zinc ion homeostasis	0.000140894	0.000565398	9	3	0.0401731	0.241601	Transcript_13435,Transcript_28084,Transcript_28436
GO:0080163	Biological Process	P:regulation of protein serine/threonine phosphatase activity	0.000140894	0.000565398	9	3	0.0401731	0.241601	Transcript_488,Transcript_6987,Transcript_905
GO:1900994	Biological Process	P:(-)-secologanin biosynthetic process	0.000140894	0.000565398	9	3	0.0401731	0.241601	Transcript_26665,Transcript_35088,Transcript_37685
GO:0002229	Biological Process	P:defense response to oomycetes	0.000986255	0.00188466	63	10	0.0410085	0.245936	Transcript_16004,Transcript_21684,Transcript_26863,Transcript_30233,Transcript_31311,Transcript_33479,Transcript_45389,Transcript_51993,Transcript_57167,Transcript_6816
GO:0004860	Molecular Function	F:protein kinase inhibitor activity	6.26194e-05	0.000376932	4	2	0.0443635	0.25198	Transcript_36107,Transcript_58875
GO:0005044	Molecular Function	F:scavenger receptor activity	6.26194e-05	0.000376932	4	2	0.0443635	0.25198	Transcript_5210,Transcript_52457
GO:0006468	Biological Process	P:protein phosphorylation	0.00480604	0.00659631	307	35	0.0421816	0.25198	Transcript_10235,Transcript_10489,Transcript_1675,Transcript_18296,Transcript_20290,Transcript_21333,Transcript_23710,Transcript_24566,Transcript_25171,Transcript_27566,Transcript_27573,Transcript_27924,Transcript_29443,Transcript_30327,Transcript_32130,Transcript_33246,Transcript_34201,Transcript_3444,Transcript_34529,Transcript_35265,Transcript_35912,Transcript_35931,Transcript_42841,Transcript…
GO:0006469	Biological Process	P:negative regulation of protein kinase activity	6.26194e-05	0.000376932	4	2	0.0443635	0.25198	Transcript_32250,Transcript_58875
GO:0006527	Biological Process	P:arginine catabolic process	6.26194e-05	0.000376932	4	2	0.0443635	0.25198	Transcript_50527,Transcript_57394
GO:0006869	Biological Process	P:lipid transport	0.00170638	0.00282699	109	15	0.043102	0.25198	Transcript_060,Transcript_10599,Transcript_1374,Transcript_21126,Transcript_21404,Transcript_21608,Transcript_23375,Transcript_31522,Transcript_39067,Transcript_39500,Transcript_40797,Transcript_42635,Transcript_44053,Transcript_50404,Transcript_59840
GO:0009808	Biological Process	P:lignin metabolic process	6.26194e-05	0.000376932	4	2	0.0443635	0.25198	Transcript_27383,Transcript_41815
GO:0009823	Biological Process	P:cytokinin catabolic process	6.26194e-05	0.000376932	4	2	0.0443635	0.25198	Transcript_24465,Transcript_28479
GO:0009887	Biological Process	P:organ morphogenesis	6.26194e-05	0.000376932	4	2	0.0443635	0.25198	Transcript_29667,Transcript_37375
GO:0010726	Biological Process	P:positive regulation of hydrogen peroxide metabolic process	6.26194e-05	0.000376932	4	2	0.0443635	0.25198	Transcript_16004,Transcript_6816
GO:0015865	Biological Process	P:purine nucleotide transport	6.26194e-05	0.000376932	4	2	0.0443635	0.25198	Transcript_12161,Transcript_55745
GO:0044403	Biological Process	P:symbiosis, encompassing mutualism through parasitism	6.26194e-05	0.000376932	4	2	0.0443635	0.25198	Transcript_42633,Transcript_51106
GO:0045159	Molecular Function	F:myosin II binding	6.26194e-05	0.000376932	4	2	0.0443635	0.25198	Transcript_56618,Transcript_57091
GO:0046500	Biological Process	P:S-adenosylmethionine metabolic process	6.26194e-05	0.000376932	4	2	0.0443635	0.25198	Transcript_29018,Transcript_61554
GO:0050589	Molecular Function	F:leucocyanidin oxygenase activity	6.26194e-05	0.000376932	4	2	0.0443635	0.25198	Transcript_24057,Transcript_32646
GO:0051014	Biological Process	P:actin filament severing	6.26194e-05	0.000376932	4	2	0.0443635	0.25198	Transcript_12181,Transcript_45581
GO:0052386	Biological Process	P:cell wall thickening	6.26194e-05	0.000376932	4	2	0.0443635	0.25198	Transcript_28355,Transcript_6931
GO:0080027	Biological Process	P:response to herbivore	6.26194e-05	0.000376932	4	2	0.0443635	0.25198	Transcript_080,Transcript_42147
GO:1901348	Biological Process	P:positive regulation of secondary cell wall biogenesis	6.26194e-05	0.000376932	4	2	0.0443635	0.25198	Transcript_16710,Transcript_32775
GO:1990169	Biological Process	P:stress response to copper ion	6.26194e-05	0.000376932	4	2	0.0443635	0.25198	Transcript_32153,Transcript_32154
GO:0016614	Molecular Function	F:oxidoreductase activity, acting on CH-OH group of donors	0.0011428	0.00207312	73	11	0.0452117	0.25612	Transcript_14375,Transcript_15422,Transcript_23024,Transcript_24465,Transcript_25492,Transcript_26475,Transcript_27342,Transcript_28479,Transcript_37228,Transcript_45332,Transcript_61436
GO:0000003	Biological Process	P:reproduction	0.000250477	0.000753864	16	4	0.0460261	0.25667	Transcript_10003,Transcript_14967,Transcript_48620,Transcript_7461
GO:0000783	Cellular Component	C:nuclear telomere cap complex	0.000250477	0.000753864	16	4	0.0460261	0.25667	Transcript_18739,Transcript_38823,Transcript_42064,Transcript_61078
GO:0003955	Molecular Function	F:NAD(P)H dehydrogenase (quinone) activity	0.000250477	0.000753864	16	4	0.0460261	0.25667	Transcript_37653,Transcript_3908,Transcript_42607,Transcript_51579
GO:0006561	Biological Process	P:proline biosynthetic process	0.000250477	0.000753864	16	4	0.0460261	0.25667	Transcript_13458,Transcript_17203,Transcript_34101,Transcript_40124
GO:0031627	Biological Process	P:telomeric loop formation	0.000250477	0.000753864	16	4	0.0460261	0.25667	Transcript_18739,Transcript_38823,Transcript_42064,Transcript_61078
GO:0080168	Biological Process	P:abscisic acid transport	0.000250477	0.000753864	16	4	0.0460261	0.25667	Transcript_23946,Transcript_28030,Transcript_30837,Transcript_5750
GO:0009718	Biological Process	P:anthocyanin-containing compound biosynthetic process	0.0004853	0.0011308	31	6	0.0471777	0.261733	Transcript_1945,Transcript_2000,Transcript_24057,Transcript_31960,Transcript_32646,Transcript_49857
GO:0010075	Biological Process	P:regulation of meristem growth	0.0004853	0.0011308	31	6	0.0471777	0.261733	Transcript_196,Transcript_30780,Transcript_40694,Transcript_50549,Transcript_57007,Transcript_62864
GO:0010150	Biological Process	P:leaf senescence	0.00187858	0.00301545	120	16	0.0474683	0.262666	Transcript_11908,Transcript_14034,Transcript_14967,Transcript_15415,Transcript_18814,Transcript_2551,Transcript_28550,Transcript_32153,Transcript_32154,Transcript_43805,Transcript_4817,Transcript_50931,Transcript_51993,Transcript_56156,Transcript_7213,Transcript_9966
GO:0008234	Molecular Function	F:cysteine-type peptidase activity	0.000876671	0.00169619	56	9	0.047625	0.262856	Transcript_11694,Transcript_19283,Transcript_20632,Transcript_26063,Transcript_37408,Transcript_39614,Transcript_43276,Transcript_47487,Transcript_63032
GO:0009501	Cellular Component	C:amyloplast	0.00115846	0.00207312	74	11	0.048882	0.269102	Transcript_19637,Transcript_2392,Transcript_25900,Transcript_28280,Transcript_34583,Transcript_3576,Transcript_55233,Transcript_56348,Transcript_56952,Transcript_59143,Transcript_61968
GO:0004566	Molecular Function	F:beta-glucuronidase activity	0.000156548	0.000565398	10	3	0.0519159	0.28002	Transcript_23370,Transcript_23418,Transcript_26530
GO:0007283	Biological Process	P:spermatogenesis	0.000375716	0.000942329	24	5	0.0520392	0.28002	Transcript_14089,Transcript_24147,Transcript_55230,Transcript_56728,Transcript_868
GO:0009115	Biological Process	P:xanthine catabolic process	0.000156548	0.000565398	10	3	0.0519159	0.28002	Transcript_15422,Transcript_27342,Transcript_61436
GO:0022900	Biological Process	P:electron transport chain	0.000375716	0.000942329	24	5	0.0520392	0.28002	Transcript_18120,Transcript_22506,Transcript_37209,Transcript_43106,Transcript_54247
GO:0030200	Biological Process	P:heparan sulfate proteoglycan catabolic process	0.000156548	0.000565398	10	3	0.0519159	0.28002	Transcript_23370,Transcript_23418,Transcript_26530
GO:0030305	Molecular Function	F:heparanase activity	0.000156548	0.000565398	10	3	0.0519159	0.28002	Transcript_23370,Transcript_23418,Transcript_26530
GO:0042991	Biological Process	P:transcription factor import into nucleus	0.000156548	0.000565398	10	3	0.0519159	0.28002	Transcript_20354,Transcript_29005,Transcript_29678
GO:0043395	Molecular Function	F:heparan sulfate proteoglycan binding	0.000156548	0.000565398	10	3	0.0519159	0.28002	Transcript_23370,Transcript_23418,Transcript_26530
GO:0072488	Biological Process	P:ammonium transmembrane transport	0.000156548	0.000565398	10	3	0.0519159	0.28002	Transcript_23312,Transcript_37072,Transcript_41454
GO:0009851	Biological Process	P:auxin biosynthetic process	0.000500955	0.0011308	32	6	0.0533766	0.286499	Transcript_14375,Transcript_15422,Transcript_24611,Transcript_26475,Transcript_29931,Transcript_61436
GO:0002239	Biological Process	P:response to oomycetes	0.000266132	0.000753864	17	4	0.0550749	0.292688	Transcript_21684,Transcript_30233,Transcript_50780,Transcript_51993
GO:0005982	Biological Process	P:starch metabolic process	0.000266132	0.000753864	17	4	0.0550749	0.292688	Transcript_19637,Transcript_28280,Transcript_34583,Transcript_59143
GO:0016629	Molecular Function	F:12-oxophytodienoate reductase activity	0.000266132	0.000753864	17	4	0.0550749	0.292688	Transcript_13621,Transcript_22666,Transcript_50697,Transcript_57989
GO:0080147	Biological Process	P:root hair cell development	0.000266132	0.000753864	17	4	0.0550749	0.292688	Transcript_2000,Transcript_22574,Transcript_27667,Transcript_58441
GO:0010329	Molecular Function	F:auxin efflux transmembrane transporter activity	0.000767087	0.00150773	49	8	0.0553511	0.293429	Transcript_12036,Transcript_12936,Transcript_18930,Transcript_22276,Transcript_23529,Transcript_28967,Transcript_35956,Transcript_57243
GO:0016413	Molecular Function	F:O-acetyltransferase activity	0.00118977	0.00207312	76	11	0.0568152	0.300449	Transcript_14525,Transcript_22315,Transcript_27185,Transcript_31198,Transcript_32307,Transcript_34244,Transcript_35024,Transcript_35834,Transcript_46489,Transcript_5730,Transcript_60411
GO:0000281	Biological Process	P:mitotic cytokinesis	0.000281787	0.000753864	18	4	0.0650103	0.319139	Transcript_19075,Transcript_5171,Transcript_56618,Transcript_57091
GO:0004252	Molecular Function	F:serine-type endopeptidase activity	0.00400764	0.00546551	256	29	0.0632168	0.319139	Transcript_12848,Transcript_13416,Transcript_14604,Transcript_17488,Transcript_19454,Transcript_19729,Transcript_2119,Transcript_21329,Transcript_26568,Transcript_27019,Transcript_27270,Transcript_30500,Transcript_30732,Transcript_31434,Transcript_32898,Transcript_3364,Transcript_34902,Transcript_35007,Transcript_37114,Transcript_37717,Transcript_4400,Transcript_49681,Transcript_50727,Transcript_…
GO:0004512	Molecular Function	F:inositol-3-phosphate synthase activity	7.82742e-05	0.000376932	5	2	0.0657008	0.319139	Transcript_21884,Transcript_3033
GO:0004528	Molecular Function	F:phosphodiesterase I activity	7.82742e-05	0.000376932	5	2	0.0657008	0.319139	Transcript_5210,Transcript_52457
GO:0004617	Molecular Function	F:phosphoglycerate dehydrogenase activity	0.000172203	0.000565398	11	3	0.0651177	0.319139	Transcript_1317,Transcript_30686,Transcript_38353
GO:0004648	Molecular Function	F:O-phospho-L-serine:2-oxoglutarate aminotransferase activity	7.82742e-05	0.000376932	5	2	0.0657008	0.319139	Transcript_54021,Transcript_9587
GO:0004708	Molecular Function	F:MAP kinase kinase activity	0.000172203	0.000565398	11	3	0.0651177	0.319139	Transcript_28550,Transcript_39011,Transcript_9966
GO:0004760	Molecular Function	F:serine-pyruvate transaminase activity	7.82742e-05	0.000376932	5	2	0.0657008	0.319139	Transcript_16646,Transcript_1778
GO:0005358	Molecular Function	F:high-affinity hydrogen:glucose symporter activity	7.82742e-05	0.000376932	5	2	0.0657008	0.319139	Transcript_1412,Transcript_37426
GO:0005987	Biological Process	P:sucrose catabolic process	0.000172203	0.000565398	11	3	0.0651177	0.319139	Transcript_14183,Transcript_23838,Transcript_26599
GO:0008289	Molecular Function	F:lipid binding	0.00353799	0.00490011	226	26	0.0654082	0.319139	Transcript_060,Transcript_1021,Transcript_10599,Transcript_1305,Transcript_1374,Transcript_1422,Transcript_16382,Transcript_17549,Transcript_21126,Transcript_21230,Transcript_21404,Transcript_21608,Transcript_25779,Transcript_29905,Transcript_31522,Transcript_31892,Transcript_3270,Transcript_33181,Transcript_37096,Transcript_39067,Transcript_40797,Transcript_42635,Transcript_44053,Transcript_5040…
GO:0008551	Molecular Function	F:cadmium-exporting ATPase activity	7.82742e-05	0.000376932	5	2	0.0657008	0.319139	Transcript_13435,Transcript_28436
GO:0009142	Biological Process	P:nucleoside triphosphate biosynthetic process	7.82742e-05	0.000376932	5	2	0.0657008	0.319139	Transcript_37856,Transcript_58581
GO:0009202	Biological Process	P:deoxyribonucleoside triphosphate biosynthetic process	7.82742e-05	0.000376932	5	2	0.0657008	0.319139	Transcript_24430,Transcript_28828
GO:0009407	Biological Process	P:toxin catabolic process	0.000657503	0.00131926	42	7	0.0643582	0.319139	Transcript_1222,Transcript_16524,Transcript_26122,Transcript_31364,Transcript_3171,Transcript_3761,Transcript_40174
GO:0010112	Biological Process	P:regulation of systemic acquired resistance	7.82742e-05	0.000376932	5	2	0.0657008	0.319139	Transcript_21355,Transcript_57167
GO:0010143	Biological Process	P:cutin biosynthetic process	0.000657503	0.00131926	42	7	0.0643582	0.319139	Transcript_21886,Transcript_25483,Transcript_27504,Transcript_28281,Transcript_41999,Transcript_548,Transcript_60925
GO:0010279	Molecular Function	F:indole-3-acetic acid amido synthetase activity	0.000172203	0.000565398	11	3	0.0651177	0.319139	Transcript_22515,Transcript_2920,Transcript_34212
GO:0010942	Biological Process	P:positive regulation of cell death	0.000281787	0.000753864	18	4	0.0650103	0.319139	Transcript_16004,Transcript_26070,Transcript_36541,Transcript_6816
GO:0016463	Molecular Function	F:zinc-exporting ATPase activity	7.82742e-05	0.000376932	5	2	0.0657008	0.319139	Transcript_13435,Transcript_28436
GO:0016710	Molecular Function	F:trans-cinnamate 4-monooxygenase activity	7.82742e-05	0.000376932	5	2	0.0657008	0.319139	Transcript_341,Transcript_50808
GO:0019374	Biological Process	P:galactolipid metabolic process	7.82742e-05	0.000376932	5	2	0.0657008	0.319139	Transcript_21332,Transcript_27625
GO:0019760	Biological Process	P:glucosinolate metabolic process	7.82742e-05	0.000376932	5	2	0.0657008	0.319139	Transcript_24082,Transcript_5827
GO:0032504	Biological Process	P:multicellular organism reproduction	7.82742e-05	0.000376932	5	2	0.0657008	0.319139	Transcript_28355,Transcript_6931
GO:0034551	Biological Process	P:mitochondrial respiratory chain complex III assembly	7.82742e-05	0.000376932	5	2	0.0657008	0.319139	Transcript_19604,Transcript_2098
GO:0035529	Molecular Function	F:NADH pyrophosphatase activity	7.82742e-05	0.000376932	5	2	0.0657008	0.319139	Transcript_5210,Transcript_52457
GO:0045431	Molecular Function	F:flavonol synthase activity	7.82742e-05	0.000376932	5	2	0.0657008	0.319139	Transcript_14086,Transcript_22198
GO:0046713	Biological Process	P:borate transport	7.82742e-05	0.000376932	5	2	0.0657008	0.319139	Transcript_22966,Transcript_33087
GO:0047517	Molecular Function	F:1,4-beta-D-xylan synthase activity	7.82742e-05	0.000376932	5	2	0.0657008	0.319139	Transcript_13077,Transcript_22442
GO:0048830	Biological Process	P:adventitious root development	0.000281787	0.000753864	18	4	0.0650103	0.319139	Transcript_20257,Transcript_26630,Transcript_35956,Transcript_57243
GO:0048838	Biological Process	P:release of seed from dormancy	7.82742e-05	0.000376932	5	2	0.0657008	0.319139	Transcript_37982,Transcript_51317
GO:0050281	Molecular Function	F:serine-glyoxylate transaminase activity	7.82742e-05	0.000376932	5	2	0.0657008	0.319139	Transcript_16646,Transcript_1778
GO:0051179	Biological Process	P:localization	7.82742e-05	0.000376932	5	2	0.0657008	0.319139	Transcript_25483,Transcript_548
GO:0080029	Biological Process	P:cellular response to boron-containing substance levels	7.82742e-05	0.000376932	5	2	0.0657008	0.319139	Transcript_22966,Transcript_33087
GO:0080187	Biological Process	P:floral organ senescence	7.82742e-05	0.000376932	5	2	0.0657008	0.319139	Transcript_32153,Transcript_32154
GO:0090626	Biological Process	P:plant epidermis morphogenesis	7.82742e-05	0.000376932	5	2	0.0657008	0.319139	Transcript_25483,Transcript_548
GO:0009738	Biological Process	P:abscisic acid-activated signaling pathway	0.00435205	0.00584244	278	31	0.0661561	0.320626	Transcript_10235,Transcript_10489,Transcript_16302,Transcript_17831,Transcript_19785,Transcript_21540,Transcript_22287,Transcript_22657,Transcript_23592,Transcript_24982,Transcript_27388,Transcript_28279,Transcript_32235,Transcript_32250,Transcript_35318,Transcript_37252,Transcript_37649,Transcript_38235,Transcript_42559,Transcript_43033,Transcript_4339,Transcript_46059,Transcript_48680,Transcrip…
GO:0004867	Molecular Function	F:serine-type endopeptidase inhibitor activity	0.000532265	0.0011308	34	6	0.0671891	0.324169	Transcript_1391,Transcript_22817,Transcript_23791,Transcript_38771,Transcript_55036,Transcript_58273
GO:0009089	Biological Process	P:lysine biosynthetic process via diaminopimelate	0.000532265	0.0011308	34	6	0.0671891	0.324169	Transcript_15525,Transcript_1992,Transcript_28717,Transcript_38735,Transcript_57899,Transcript_58271
GO:0000302	Biological Process	P:response to reactive oxygen species	0.000407026	0.000942329	26	5	0.0681685	0.325964	Transcript_13664,Transcript_18025,Transcript_2934,Transcript_44824,Transcript_56309
GO:0010067	Biological Process	P:procambium histogenesis	0.000407026	0.000942329	26	5	0.0681685	0.325964	Transcript_17428,Transcript_17549,Transcript_32232,Transcript_33698,Transcript_6766
GO:0010337	Biological Process	P:regulation of salicylic acid metabolic process	0.000407026	0.000942329	26	5	0.0681685	0.325964	Transcript_15060,Transcript_24138,Transcript_3267,Transcript_3550,Transcript_59249
GO:0034220	Biological Process	P:ion transmembrane transport	0.000407026	0.000942329	26	5	0.0681685	0.325964	Transcript_10450,Transcript_12153,Transcript_42673,Transcript_43479,Transcript_62415
GO:0006629	Biological Process	P:lipid metabolic process	0.00230126	0.00339239	147	18	0.0711602	0.339513	Transcript_15906,Transcript_16020,Transcript_21002,Transcript_23128,Transcript_23750,Transcript_27876,Transcript_31227,Transcript_33615,Transcript_347,Transcript_36107,Transcript_37703,Transcript_44723,Transcript_51806,Transcript_52532,Transcript_53649,Transcript_55938,Transcript_63295,Transcript_6385
GO:0042128	Biological Process	P:nitrate assimilation	0.00109584	0.00188466	70	10	0.0716384	0.341037	Transcript_13856,Transcript_16826,Transcript_23946,Transcript_24837,Transcript_28030,Transcript_28558,Transcript_45389,Transcript_54767,Transcript_56104,Transcript_5750
GO:0071554	Biological Process	P:cell wall organization or biogenesis	0.000954945	0.00169619	61	9	0.0724561	0.344166	Transcript_22315,Transcript_27185,Transcript_31198,Transcript_32307,Transcript_35024,Transcript_35834,Transcript_46489,Transcript_5730,Transcript_60411
GO:0002237	Biological Process	P:response to molecule of bacterial origin	0.000547919	0.0011308	35	6	0.0748043	0.353755	Transcript_12735,Transcript_21566,Transcript_27573,Transcript_39011,Transcript_52897,Transcript_55170
GO:0045335	Cellular Component	C:phagocytic vesicle	0.000547919	0.0011308	35	6	0.0748043	0.353755	Transcript_13554,Transcript_17703,Transcript_25665,Transcript_54254,Transcript_56309,Transcript_5911
GO:0009767	Biological Process	P:photosynthetic electron transport chain	0.000297442	0.000753864	19	4	0.0758127	0.357736	Transcript_12019,Transcript_3176,Transcript_38017,Transcript_47554
GO:0006749	Biological Process	P:glutathione metabolic process	0.00111149	0.00188466	71	10	0.0769418	0.3617	Transcript_1222,Transcript_13937,Transcript_14298,Transcript_16524,Transcript_26122,Transcript_31364,Transcript_3171,Transcript_32595,Transcript_3761,Transcript_40174
GO:0030308	Biological Process	P:negative regulation of cell growth	0.000422681	0.000942329	27	5	0.0771581	0.3617	Transcript_17831,Transcript_28279,Transcript_35318,Transcript_5800,Transcript_6610
GO:0046914	Molecular Function	F:transition metal ion binding	0.000422681	0.000942329	27	5	0.0771581	0.3617	Transcript_19457,Transcript_2409,Transcript_29405,Transcript_55869,Transcript_56587
GO:0005365	Molecular Function	F:myo-inositol transmembrane transporter activity	0.000187858	0.000565398	12	3	0.0796919	0.363266	Transcript_29871,Transcript_42931,Transcript_58169
GO:0006890	Biological Process	P:retrograde vesicle-mediated transport, Golgi to ER	0.0009706	0.00169619	62	9	0.078229	0.363266	Transcript_19729,Transcript_21373,Transcript_21879,Transcript_25665,Transcript_34090,Transcript_39125,Transcript_43286,Transcript_731,Transcript_8375
GO:0008519	Molecular Function	F:ammonium transmembrane transporter activity	0.000187858	0.000565398	12	3	0.0796919	0.363266	Transcript_23312,Transcript_37072,Transcript_41454
GO:0008798	Molecular Function	F:beta-aspartyl-peptidase activity	0.000187858	0.000565398	12	3	0.0796919	0.363266	Transcript_14338,Transcript_21281,Transcript_3582
GO:0015148	Molecular Function	F:D-xylose transmembrane transporter activity	0.000187858	0.000565398	12	3	0.0796919	0.363266	Transcript_29871,Transcript_42931,Transcript_58169
GO:0015575	Molecular Function	F:mannitol transmembrane transporter activity	0.000187858	0.000565398	12	3	0.0796919	0.363266	Transcript_29871,Transcript_42931,Transcript_58169
GO:0015576	Molecular Function	F:sorbitol transmembrane transporter activity	0.000187858	0.000565398	12	3	0.0796919	0.363266	Transcript_29871,Transcript_42931,Transcript_58169
GO:0015591	Molecular Function	F:D-ribose transmembrane transporter activity	0.000187858	0.000565398	12	3	0.0796919	0.363266	Transcript_29871,Transcript_42931,Transcript_58169
GO:0015695	Biological Process	P:organic cation transport	0.000187858	0.000565398	12	3	0.0796919	0.363266	Transcript_23312,Transcript_37072,Transcript_41454
GO:0018685	Molecular Function	F:alkane 1-monooxygenase activity	0.000187858	0.000565398	12	3	0.0796919	0.363266	Transcript_16561,Transcript_51724,Transcript_56950
GO:0030198	Biological Process	P:extracellular matrix organization	0.000187858	0.000565398	12	3	0.0796919	0.363266	Transcript_23370,Transcript_23418,Transcript_26530
GO:0046323	Biological Process	P:glucose import	0.00140894	0.00226159	90	12	0.0776902	0.363266	Transcript_10323,Transcript_12494,Transcript_1412,Transcript_27073,Transcript_29871,Transcript_37426,Transcript_37905,Transcript_42931,Transcript_58169,Transcript_60372,Transcript_62372,Transcript_62610
GO:0050378	Molecular Function	F:UDP-glucuronate 4-epimerase activity	0.000187858	0.000565398	12	3	0.0796919	0.363266	Transcript_11599,Transcript_50412,Transcript_54874
GO:0009814	Biological Process	P:defense response, incompatible interaction	0.000563574	0.0011308	36	6	0.0828889	0.376242	Transcript_13374,Transcript_1737,Transcript_36541,Transcript_39011,Transcript_51367,Transcript_997
GO:0048359	Biological Process	P:mucilage metabolic process involved in seed coat development	0.000563574	0.0011308	36	6	0.0828889	0.376242	Transcript_15424,Transcript_1685,Transcript_27270,Transcript_30500,Transcript_30732,Transcript_37717
GO:0016758	Molecular Function	F:transferase activity, transferring hexosyl groups	0.000986255	0.00169619	63	9	0.0842737	0.380917	Transcript_18368,Transcript_21039,Transcript_257,Transcript_26323,Transcript_36318,Transcript_56022,Transcript_5938,Transcript_8268,Transcript_8986
GO:0042542	Biological Process	P:response to hydrogen peroxide	0.000986255	0.00169619	63	9	0.0842737	0.380917	Transcript_11691,Transcript_23199,Transcript_23838,Transcript_25990,Transcript_3556,Transcript_39011,Transcript_42996,Transcript_4652,Transcript_63295
GO:0004564	Molecular Function	F:beta-fructofuranosidase activity	9.39291e-05	0.000376932	6	2	0.0897083	0.385979	Transcript_14183,Transcript_23838
GO:0005267	Molecular Function	F:potassium channel activity	9.39291e-05	0.000376932	6	2	0.0897083	0.385979	Transcript_37982,Transcript_51317
GO:0005471	Molecular Function	F:ATP:ADP antiporter activity	9.39291e-05	0.000376932	6	2	0.0897083	0.385979	Transcript_12161,Transcript_55745
GO:0005971	Cellular Component	C:ribonucleoside-diphosphate reductase complex	9.39291e-05	0.000376932	6	2	0.0897083	0.385979	Transcript_24430,Transcript_28828
GO:0006793	Biological Process	P:phosphorus metabolic process	9.39291e-05	0.000376932	6	2	0.0897083	0.385979	Transcript_42580,Transcript_51059
GO:0006880	Biological Process	P:intracellular sequestering of iron ion	9.39291e-05	0.000376932	6	2	0.0897083	0.385979	Transcript_27760,Transcript_34781
GO:0009263	Biological Process	P:deoxyribonucleotide biosynthetic process	9.39291e-05	0.000376932	6	2	0.0897083	0.385979	Transcript_24430,Transcript_28828
GO:0009269	Biological Process	P:response to desiccation	0.000313097	0.000753864	20	4	0.0874551	0.385979	Transcript_21540,Transcript_22213,Transcript_2723,Transcript_43270
GO:0009399	Biological Process	P:nitrogen fixation	0.000313097	0.000753864	20	4	0.0874551	0.385979	Transcript_10021,Transcript_50544,Transcript_60081,Transcript_9912
GO:0009528	Cellular Component	C:plastid inner membrane	9.39291e-05	0.000376932	6	2	0.0897083	0.385979	Transcript_31138,Transcript_32623
GO:0009679	Molecular Function	F:hexose:proton symporter activity	9.39291e-05	0.000376932	6	2	0.0897083	0.385979	Transcript_1412,Transcript_37426
GO:0009938	Biological Process	P:negative regulation of gibberellic acid mediated signaling pathway	9.39291e-05	0.000376932	6	2	0.0897083	0.385979	Transcript_26755,Transcript_51604
GO:0010442	Biological Process	P:guard cell morphogenesis	9.39291e-05	0.000376932	6	2	0.0897083	0.385979	Transcript_16020,Transcript_33615
GO:0015137	Molecular Function	F:citrate transmembrane transporter activity	9.39291e-05	0.000376932	6	2	0.0897083	0.385979	Transcript_19748,Transcript_23799
GO:0019139	Molecular Function	F:cytokinin dehydrogenase activity	9.39291e-05	0.000376932	6	2	0.0897083	0.385979	Transcript_24465,Transcript_28479
GO:0030732	Molecular Function	F:methionine S-methyltransferase activity	9.39291e-05	0.000376932	6	2	0.0897083	0.385979	Transcript_29018,Transcript_61554
GO:0032197	Biological Process	P:transposition, RNA-mediated	9.39291e-05	0.000376932	6	2	0.0897083	0.385979	Transcript_17256,Transcript_5414
GO:0033759	Molecular Function	F:flavone synthase activity	9.39291e-05	0.000376932	6	2	0.0897083	0.385979	Transcript_21684,Transcript_30233
GO:0043433	Biological Process	P:negative regulation of sequence-specific DNA binding transcription factor activity	9.39291e-05	0.000376932	6	2	0.0897083	0.385979	Transcript_23771,Transcript_29389
GO:0046677	Biological Process	P:response to antibiotic	9.39291e-05	0.000376932	6	2	0.0897083	0.385979	Transcript_20623,Transcript_24813
GO:0051285	Cellular Component	C:cell cortex of cell tip	9.39291e-05	0.000376932	6	2	0.0897083	0.385979	Transcript_13010,Transcript_27722
GO:0052541	Biological Process	P:plant-type cell wall cellulose metabolic process	9.39291e-05	0.000376932	6	2	0.0897083	0.385979	Transcript_16020,Transcript_33615
GO:0080037	Biological Process	P:negative regulation of cytokinin-activated signaling pathway	9.39291e-05	0.000376932	6	2	0.0897083	0.385979	Transcript_12765,Transcript_30131
GO:0080123	Molecular Function	F:jasmonate-amino synthetase activity	9.39291e-05	0.000376932	6	2	0.0897083	0.385979	Transcript_3046,Transcript_38649
GO:0006855	Biological Process	P:drug transmembrane transport	0.00175334	0.00263852	112	14	0.0899771	0.386362	Transcript_19748,Transcript_21168,Transcript_23040,Transcript_23369,Transcript_23799,Transcript_26447,Transcript_26796,Transcript_26878,Transcript_27226,Transcript_30126,Transcript_30837,Transcript_32189,Transcript_5375,Transcript_60998
GO:0004364	Molecular Function	F:glutathione transferase activity	0.00129935	0.00207312	83	11	0.0910554	0.390212	Transcript_1222,Transcript_12267,Transcript_13937,Transcript_14298,Transcript_16524,Transcript_23342,Transcript_26122,Transcript_31364,Transcript_3171,Transcript_3761,Transcript_40174
GO:0009055	Molecular Function	F:electron carrier activity	0.00286484	0.00395778	183	21	0.0913422	0.390661	Transcript_10082,Transcript_12019,Transcript_14375,Transcript_14826,Transcript_15422,Transcript_21965,Transcript_24400,Transcript_25477,Transcript_26475,Transcript_26758,Transcript_27342,Transcript_3579,Transcript_37673,Transcript_37810,Transcript_37875,Transcript_43251,Transcript_51930,Transcript_61436,Transcript_63046,Transcript_8030,Transcript_854
GO:0009644	Biological Process	P:response to high light intensity	0.000720123	0.00131926	46	7	0.0927918	0.396072	Transcript_11691,Transcript_14050,Transcript_25990,Transcript_30892,Transcript_3556,Transcript_44484,Transcript_58191
GO:0004412	Molecular Function	F:homoserine dehydrogenase activity	0.000203513	0.000565398	13	3	0.0955389	0.398295	Transcript_15525,Transcript_38735,Transcript_57899
GO:0005345	Molecular Function	F:purine nucleobase transmembrane transporter activity	0.000203513	0.000565398	13	3	0.0955389	0.398295	Transcript_23989,Transcript_29359,Transcript_3815
GO:0005354	Molecular Function	F:galactose transmembrane transporter activity	0.000203513	0.000565398	13	3	0.0955389	0.398295	Transcript_29871,Transcript_42931,Transcript_58169
GO:0005740	Cellular Component	C:mitochondrial envelope	0.000203513	0.000565398	13	3	0.0955389	0.398295	Transcript_12161,Transcript_12735,Transcript_55745
GO:0006122	Biological Process	P:mitochondrial electron transport, ubiquinol to cytochrome c	0.000203513	0.000565398	13	3	0.0955389	0.398295	Transcript_62504,Transcript_63046,Transcript_8998
GO:0006863	Biological Process	P:purine nucleobase transport	0.000203513	0.000565398	13	3	0.0955389	0.398295	Transcript_23989,Transcript_29359,Transcript_3815
GO:0015086	Molecular Function	F:cadmium ion transmembrane transporter activity	0.000203513	0.000565398	13	3	0.0955389	0.398295	Transcript_13435,Transcript_23040,Transcript_28436
GO:0016799	Molecular Function	F:hydrolase activity, hydrolyzing N-glycosyl compounds	0.000203513	0.000565398	13	3	0.0955389	0.398295	Transcript_3487,Transcript_36664,Transcript_40281
GO:0019829	Molecular Function	F:cation-transporting ATPase activity	0.000203513	0.000565398	13	3	0.0955389	0.398295	Transcript_13435,Transcript_28436,Transcript_32669
GO:0019953	Biological Process	P:sexual reproduction	0.000203513	0.000565398	13	3	0.0955389	0.398295	Transcript_2124,Transcript_24662,Transcript_28275
GO:0046244	Biological Process	P:salicylic acid catabolic process	0.000203513	0.000565398	13	3	0.0955389	0.398295	Transcript_21684,Transcript_30233,Transcript_51993
GO:0047938	Molecular Function	F:glucose-6-phosphate 1-epimerase activity	0.000203513	0.000565398	13	3	0.0955389	0.398295	Transcript_24755,Transcript_29232,Transcript_33416
GO:0030001	Biological Process	P:metal ion transport	0.00045399	0.000942329	29	5	0.0969391	0.402569	Transcript_19457,Transcript_23799,Transcript_2409,Transcript_37681,Transcript_6821
GO:0055062	Biological Process	P:phosphate ion homeostasis	0.00045399	0.000942329	29	5	0.0969391	0.402569	Transcript_14060,Transcript_29072,Transcript_42580,Transcript_51059,Transcript_7453
GO:0005544	Molecular Function	F:calcium-dependent phospholipid binding	0.000876671	0.00150773	56	8	0.0995059	0.410909	Transcript_22282,Transcript_25041,Transcript_28983,Transcript_29706,Transcript_34020,Transcript_44593,Transcript_48667,Transcript_51085
GO:0008889	Molecular Function	F:glycerophosphodiester phosphodiesterase activity	0.000328752	0.000753864	21	4	0.0999042	0.410909	Transcript_16020,Transcript_21002,Transcript_33615,Transcript_53649
GO:0009094	Biological Process	P:L-phenylalanine biosynthetic process	0.000328752	0.000753864	21	4	0.0999042	0.410909	Transcript_1545,Transcript_19038,Transcript_24571,Transcript_27936
GO:0009635	Biological Process	P:response to herbicide	0.000328752	0.000753864	21	4	0.0999042	0.410909	Transcript_21020,Transcript_26946,Transcript_28558,Transcript_56104
GO:0030173	Cellular Component	C:integral component of Golgi membrane	0.000328752	0.000753864	21	4	0.0999042	0.410909	Transcript_1209,Transcript_23156,Transcript_38799,Transcript_43721
GO:0005764	Cellular Component	C:lysosome	0.00133066	0.00207312	85	11	0.102728	0.421714	Transcript_17700,Transcript_25665,Transcript_26161,Transcript_32153,Transcript_32154,Transcript_383,Transcript_42373,Transcript_45506,Transcript_50795,Transcript_55230,Transcript_56804
GO:0006891	Biological Process	P:intra-Golgi vesicle-mediated transport	0.00118977	0.00188466	76	10	0.107017	0.438485	Transcript_21373,Transcript_21879,Transcript_23224,Transcript_28797,Transcript_39078,Transcript_43286,Transcript_52504,Transcript_59055,Transcript_731,Transcript_8375
GO:0045893	Biological Process	P:positive regulation of transcription, DNA-templated	0.00358496	0.00471165	229	25	0.107315	0.438866	Transcript_12533,Transcript_14525,Transcript_14901,Transcript_18800,Transcript_19094,Transcript_1945,Transcript_20996,Transcript_21540,Transcript_24164,Transcript_24724,Transcript_25990,Transcript_28550,Transcript_30183,Transcript_30726,Transcript_30892,Transcript_31680,Transcript_32775,Transcript_43884,Transcript_52211,Transcript_5356,Transcript_56092,Transcript_5742,Transcript_6741,Transcript_8…
GO:0000210	Molecular Function	F:NAD+ diphosphatase activity	0.000219168	0.000565398	14	3	0.11255	0.439357	Transcript_33579,Transcript_37530,Transcript_889
GO:0004197	Molecular Function	F:cysteine-type endopeptidase activity	0.00104887	0.00169619	67	9	0.111158	0.439357	Transcript_17700,Transcript_32153,Transcript_32154,Transcript_37408,Transcript_383,Transcript_45506,Transcript_50795,Transcript_55230,Transcript_56804
GO:0004373	Molecular Function	F:glycogen (starch) synthase activity	0.000344407	0.000753864	22	4	0.113121	0.439357	Transcript_19637,Transcript_28280,Transcript_34583,Transcript_55233
GO:0004499	Molecular Function	F:N,N-dimethylaniline monooxygenase activity	0.000219168	0.000565398	14	3	0.11255	0.439357	Transcript_29931,Transcript_33683,Transcript_39607
GO:0004565	Molecular Function	F:beta-galactosidase activity	0.00104887	0.00169619	67	9	0.111158	0.439357	Transcript_16667,Transcript_18350,Transcript_21363,Transcript_21605,Transcript_25428,Transcript_25722,Transcript_25971,Transcript_35621,Transcript_57443
GO:0004664	Molecular Function	F:prephenate dehydratase activity	0.000219168	0.000565398	14	3	0.11255	0.439357	Transcript_1545,Transcript_24571,Transcript_27936
GO:0004872	Molecular Function	F:receptor activity	0.000751432	0.00131926	48	7	0.109256	0.439357	Transcript_20821,Transcript_27388,Transcript_33456,Transcript_488,Transcript_6987,Transcript_834,Transcript_905
GO:0005034	Molecular Function	F:osmosensor activity	0.000109584	0.000376932	7	2	0.115825	0.439357	Transcript_16302,Transcript_4339
GO:0005787	Cellular Component	C:signal peptidase complex	0.000109584	0.000376932	7	2	0.115825	0.439357	Transcript_37622,Transcript_876
GO:0006723	Biological Process	P:cuticle hydrocarbon biosynthetic process	0.000109584	0.000376932	7	2	0.115825	0.439357	Transcript_25924,Transcript_44618
GO:0006878	Biological Process	P:cellular copper ion homeostasis	0.000219168	0.000565398	14	3	0.11255	0.439357	Transcript_29405,Transcript_37681,Transcript_55869
GO:0009690	Biological Process	P:cytokinin metabolic process	0.000219168	0.000565398	14	3	0.11255	0.439357	Transcript_16746,Transcript_17537,Transcript_38665
GO:0009792	Biological Process	P:embryo development ending in birth or egg hatching	0.000109584	0.000376932	7	2	0.115825	0.439357	Transcript_19075,Transcript_7461
GO:0009930	Cellular Component	C:longitudinal side of cell surface	0.000109584	0.000376932	7	2	0.115825	0.439357	Transcript_251,Transcript_42961
GO:0010030	Biological Process	P:positive regulation of seed germination	0.000344407	0.000753864	22	4	0.113121	0.439357	Transcript_12494,Transcript_37982,Transcript_45358,Transcript_51317
GO:0010154	Biological Process	P:fruit development	0.000610539	0.0011308	39	6	0.1099	0.439357	Transcript_11690,Transcript_17325,Transcript_20960,Transcript_43017,Transcript_56574,Transcript_57198
GO:0010208	Biological Process	P:pollen wall assembly	0.000109584	0.000376932	7	2	0.115825	0.439357	Transcript_29248,Transcript_30332
GO:0010330	Cellular Component	C:cellulose synthase complex	0.000109584	0.000376932	7	2	0.115825	0.439357	Transcript_26432,Transcript_689
GO:0010375	Biological Process	P:stomatal complex patterning	0.000109584	0.000376932	7	2	0.115825	0.439357	Transcript_16302,Transcript_4339
GO:0015152	Molecular Function	F:glucose-6-phosphate transmembrane transporter activity	0.000109584	0.000376932	7	2	0.115825	0.439357	Transcript_60658,Transcript_8756
GO:0015749	Biological Process	P:monosaccharide transport	0.000109584	0.000376932	7	2	0.115825	0.439357	Transcript_1412,Transcript_37426
GO:0015760	Biological Process	P:glucose-6-phosphate transport	0.000109584	0.000376932	7	2	0.115825	0.439357	Transcript_60658,Transcript_8756
GO:0017022	Molecular Function	F:myosin binding	0.000219168	0.000565398	14	3	0.11255	0.439357	Transcript_22877,Transcript_25452,Transcript_31758
GO:0019005	Cellular Component	C:SCF ubiquitin ligase complex	0.00136197	0.00207312	87	11	0.115237	0.439357	Transcript_12499,Transcript_26786,Transcript_27755,Transcript_28817,Transcript_30131,Transcript_32809,Transcript_3596,Transcript_43767,Transcript_49110,Transcript_50877,Transcript_57024
GO:0019509	Biological Process	P:L-methionine biosynthetic process from methylthioadenosine	0.000344407	0.000753864	22	4	0.113121	0.439357	Transcript_10003,Transcript_21567,Transcript_21839,Transcript_48620
GO:0019877	Biological Process	P:diaminopimelate biosynthetic process	0.000109584	0.000376932	7	2	0.115825	0.439357	Transcript_28717,Transcript_58271
GO:0033358	Biological Process	P:UDP-L-arabinose biosynthetic process	0.000109584	0.000376932	7	2	0.115825	0.439357	Transcript_23938,Transcript_33561
GO:0035252	Molecular Function	F:UDP-xylosyltransferase activity	0.000109584	0.000376932	7	2	0.115825	0.439357	Transcript_222,Transcript_26378
GO:0042936	Molecular Function	F:dipeptide transporter activity	0.000344407	0.000753864	22	4	0.113121	0.439357	Transcript_1772,Transcript_18420,Transcript_43925,Transcript_44438
GO:0042938	Biological Process	P:dipeptide transport	0.000344407	0.000753864	22	4	0.113121	0.439357	Transcript_1772,Transcript_18420,Transcript_43925,Transcript_44438
GO:0043661	Cellular Component	C:peribacteroid membrane	0.000219168	0.000565398	14	3	0.11255	0.439357	Transcript_12375,Transcript_42633,Transcript_51106
GO:0045227	Biological Process	P:capsule polysaccharide biosynthetic process	0.000109584	0.000376932	7	2	0.115825	0.439357	Transcript_23938,Transcript_33561
GO:0045851	Biological Process	P:pH reduction	0.000109584	0.000376932	7	2	0.115825	0.439357	Transcript_27868,Transcript_61320
GO:0047763	Molecular Function	F:caffeate O-methyltransferase activity	0.000344407	0.000753864	22	4	0.113121	0.439357	Transcript_11719,Transcript_50502,Transcript_59303,Transcript_9016
GO:0047769	Molecular Function	F:arogenate dehydratase activity	0.000219168	0.000565398	14	3	0.11255	0.439357	Transcript_1545,Transcript_24571,Transcript_27936
GO:0050373	Molecular Function	F:UDP-arabinose 4-epimerase activity	0.000109584	0.000376932	7	2	0.115825	0.439357	Transcript_23938,Transcript_33561
GO:0050736	Molecular Function	F:O-malonyltransferase activity	0.000219168	0.000565398	14	3	0.11255	0.439357	Transcript_12905,Transcript_49857,Transcript_62161
GO:0051090	Biological Process	P:regulation of sequence-specific DNA binding transcription factor activity	0.000109584	0.000376932	7	2	0.115825	0.439357	Transcript_21540,Transcript_24685
GO:0071486	Biological Process	P:cellular response to high light intensity	0.000109584	0.000376932	7	2	0.115825	0.439357	Transcript_13361,Transcript_21342
GO:1900459	Biological Process	P:positive regulation of brassinosteroid mediated signaling pathway	0.000109584	0.000376932	7	2	0.115825	0.439357	Transcript_43788,Transcript_7289
GO:2000652	Biological Process	P:regulation of secondary cell wall biogenesis	0.000109584	0.000376932	7	2	0.115825	0.439357	Transcript_32775,Transcript_5356
GO:0005737	Cellular Component	C:cytoplasm	0.0573593	0.0612514	3664	325	0.117745	0.445854	Transcript_034,Transcript_045,Transcript_080,Transcript_10235,Transcript_1026,Transcript_1065,Transcript_10757,Transcript_1093,Transcript_11032,Transcript_11170,Transcript_11179,Transcript_11555,Transcript_11634,Transcript_11645,Transcript_11680,Transcript_11751,Transcript_11760,Transcript_11773,Transcript_11894,Transcript_11945,Transcript_12031,Transcript_12043,Transcript_12181,Transcript_12192,…
GO:0005524	Molecular Function	F:ATP binding	0.091346	0.0961176	5835	510	0.11897	0.449698	Transcript_068,Transcript_10022,Transcript_10235,Transcript_10489,Transcript_11066,Transcript_11179,Transcript_11618,Transcript_11634,Transcript_11690,Transcript_11691,Transcript_11838,Transcript_11900,Transcript_11919,Transcript_11945,Transcript_11958,Transcript_11982,Transcript_11987,Transcript_12031,Transcript_12095,Transcript_12098,Transcript_1212,Transcript_12155,Transcript_1216,Transcript_1…
GO:0051260	Biological Process	P:protein homooligomerization	0.000626194	0.0011308	40	6	0.119792	0.452008	Transcript_10111,Transcript_11689,Transcript_20971,Transcript_32102,Transcript_55060,Transcript_5567
GO:0009845	Biological Process	P:seed germination	0.00122108	0.00188466	78	10	0.120693	0.454612	Transcript_17517,Transcript_21169,Transcript_22186,Transcript_22419,Transcript_28910,Transcript_29759,Transcript_33399,Transcript_34325,Transcript_5232,Transcript_57010
GO:0045892	Biological Process	P:negative regulation of transcription, DNA-templated	0.00248912	0.00339239	159	18	0.121015	0.455026	Transcript_10636,Transcript_14801,Transcript_21227,Transcript_27182,Transcript_28192,Transcript_3579,Transcript_37390,Transcript_37653,Transcript_3908,Transcript_42607,Transcript_42893,Transcript_44484,Transcript_5149,Transcript_51579,Transcript_52897,Transcript_55170,Transcript_59453,Transcript_7551
GO:0003691	Molecular Function	F:double-stranded telomeric DNA binding	0.000360061	0.000753864	23	4	0.127062	0.47444	Transcript_18739,Transcript_38823,Transcript_42064,Transcript_61078
GO:0004620	Molecular Function	F:phospholipase activity	0.000360061	0.000753864	23	4	0.127062	0.47444	Transcript_16905,Transcript_21332,Transcript_3684,Transcript_6604
GO:0004806	Molecular Function	F:triglyceride lipase activity	0.000360061	0.000753864	23	4	0.127062	0.47444	Transcript_29898,Transcript_55086,Transcript_57361,Transcript_9401
GO:0009850	Biological Process	P:auxin metabolic process	0.000360061	0.000753864	23	4	0.127062	0.47444	Transcript_16746,Transcript_17537,Transcript_18669,Transcript_38665
GO:0016597	Molecular Function	F:amino acid binding	0.00170638	0.00245006	109	13	0.128008	0.477141	Transcript_1225,Transcript_1317,Transcript_1545,Transcript_15525,Transcript_24571,Transcript_26914,Transcript_27936,Transcript_2817,Transcript_30686,Transcript_38353,Transcript_38735,Transcript_52399,Transcript_57899
GO:0004854	Molecular Function	F:xanthine dehydrogenase activity	0.000234823	0.000565398	15	3	0.130611	0.480999	Transcript_15422,Transcript_27342,Transcript_61436
GO:0007166	Biological Process	P:cell surface receptor signaling pathway	0.000641849	0.0011308	41	6	0.130107	0.480999	Transcript_1218,Transcript_14136,Transcript_16956,Transcript_25996,Transcript_26146,Transcript_4560
GO:0008453	Molecular Function	F:alanine-glyoxylate transaminase activity	0.000234823	0.000565398	15	3	0.130611	0.480999	Transcript_16646,Transcript_1778,Transcript_23885
GO:0009878	Biological Process	P:nodule morphogenesis	0.000234823	0.000565398	15	3	0.130611	0.480999	Transcript_18427,Transcript_35656,Transcript_8332
GO:0019740	Biological Process	P:nitrogen utilization	0.000234823	0.000565398	15	3	0.130611	0.480999	Transcript_23312,Transcript_37072,Transcript_41454
GO:0050664	Molecular Function	F:oxidoreductase activity, acting on NAD(P)H, oxygen as acceptor	0.000234823	0.000565398	15	3	0.130611	0.480999	Transcript_19370,Transcript_38822,Transcript_6043
GO:0071456	Biological Process	P:cellular response to hypoxia	0.000234823	0.000565398	15	3	0.130611	0.480999	Transcript_25492,Transcript_25990,Transcript_39387
GO:0010017	Biological Process	P:red or far-red light signaling pathway	0.000500955	0.000942329	32	5	0.130866	0.481113	Transcript_24191,Transcript_31145,Transcript_59453,Transcript_6741,Transcript_960
GO:0009817	Biological Process	P:defense response to fungus, incompatible interaction	0.000939291	0.00150773	60	8	0.131595	0.482964	Transcript_14836,Transcript_23040,Transcript_27839,Transcript_30703,Transcript_32153,Transcript_32154,Transcript_36541,Transcript_839
GO:0001887	Biological Process	P:selenium compound metabolic process	0.000125239	0.000376932	8	2	0.143562	0.497142	Transcript_29018,Transcript_61554
GO:0001934	Biological Process	P:positive regulation of protein phosphorylation	0.000125239	0.000376932	8	2	0.143562	0.497142	Transcript_27062,Transcript_40613
GO:0001944	Biological Process	P:vasculature development	0.000657503	0.0011308	42	6	0.140833	0.497142	Transcript_10003,Transcript_17428,Transcript_32232,Transcript_33698,Transcript_48620,Transcript_6766
GO:0003779	Molecular Function	F:actin binding	0.000375716	0.000753864	24	4	0.141681	0.497142	Transcript_21203,Transcript_22806,Transcript_36149,Transcript_57831
GO:0004084	Molecular Function	F:branched-chain-amino-acid transaminase activity	0.000125239	0.000376932	8	2	0.143562	0.497142	Transcript_13333,Transcript_36488
GO:0004353	Molecular Function	F:glutamate dehydrogenase [NAD(P)+] activity	0.000125239	0.000376932	8	2	0.143562	0.497142	Transcript_10866,Transcript_6706
GO:0004449	Molecular Function	F:isocitrate dehydrogenase (NAD+) activity	0.000125239	0.000376932	8	2	0.143562	0.497142	Transcript_12304,Transcript_27481
GO:0004563	Molecular Function	F:beta-N-acetylhexosaminidase activity	0.000125239	0.000376932	8	2	0.143562	0.497142	Transcript_1182,Transcript_37937
GO:0004751	Molecular Function	F:ribose-5-phosphate isomerase activity	0.000125239	0.000376932	8	2	0.143562	0.497142	Transcript_50952,Transcript_55528
GO:0005384	Molecular Function	F:manganese ion transmembrane transporter activity	0.000125239	0.000376932	8	2	0.143562	0.497142	Transcript_27760,Transcript_34781
GO:0006021	Biological Process	P:inositol biosynthetic process	0.000125239	0.000376932	8	2	0.143562	0.497142	Transcript_21884,Transcript_3033
GO:0006532	Biological Process	P:aspartate biosynthetic process	0.000125239	0.000376932	8	2	0.143562	0.497142	Transcript_13333,Transcript_36488
GO:0008883	Molecular Function	F:glutamyl-tRNA reductase activity	0.000125239	0.000376932	8	2	0.143562	0.497142	Transcript_15642,Transcript_31052
GO:0009052	Biological Process	P:pentose-phosphate shunt, non-oxidative branch	0.000125239	0.000376932	8	2	0.143562	0.497142	Transcript_50952,Transcript_55528
GO:0009620	Biological Process	P:response to fungus	0.00222299	0.00301545	142	16	0.140896	0.497142	Transcript_080,Transcript_10673,Transcript_14967,Transcript_19094,Transcript_21566,Transcript_21684,Transcript_28550,Transcript_30233,Transcript_3324,Transcript_38884,Transcript_51993,Transcript_52996,Transcript_55217,Transcript_59122,Transcript_8330,Transcript_9966
GO:0010026	Biological Process	P:trichome differentiation	0.000375716	0.000753864	24	4	0.141681	0.497142	Transcript_13859,Transcript_16020,Transcript_30342,Transcript_33615
GO:0010400	Biological Process	P:rhamnogalacturonan I side chain metabolic process	0.000125239	0.000376932	8	2	0.143562	0.497142	Transcript_26432,Transcript_689
GO:0010588	Biological Process	P:cotyledon vascular tissue pattern formation	0.000375716	0.000753864	24	4	0.141681	0.497142	Transcript_20685,Transcript_33176,Transcript_39368,Transcript_39526
GO:0015203	Molecular Function	F:polyamine transmembrane transporter activity	0.000125239	0.000376932	8	2	0.143562	0.497142	Transcript_21510,Transcript_38690
GO:0015929	Molecular Function	F:hexosaminidase activity	0.000125239	0.000376932	8	2	0.143562	0.497142	Transcript_1182,Transcript_37937
GO:0016049	Biological Process	P:cell growth	0.00126804	0.00188466	81	10	0.142914	0.497142	Transcript_056,Transcript_21023,Transcript_21024,Transcript_23652,Transcript_24706,Transcript_36076,Transcript_43855,Transcript_51321,Transcript_55448,Transcript_58373
GO:0016461	Cellular Component	C:unconventional myosin complex	0.000125239	0.000376932	8	2	0.143562	0.497142	Transcript_23421,Transcript_48985
GO:0016554	Biological Process	P:cytidine to uridine editing	0.000125239	0.000376932	8	2	0.143562	0.497142	Transcript_30986,Transcript_6961
GO:0018107	Biological Process	P:peptidyl-threonine phosphorylation	0.000125239	0.000376932	8	2	0.143562	0.497142	Transcript_56618,Transcript_57091
GO:0019901	Molecular Function	F:protein kinase binding	0.00051661	0.000942329	33	5	0.143224	0.497142	Transcript_23710,Transcript_27062,Transcript_29443,Transcript_32117,Transcript_40613
GO:0030295	Molecular Function	F:protein kinase activator activity	0.000125239	0.000376932	8	2	0.143562	0.497142	Transcript_28550,Transcript_9966
GO:0043001	Biological Process	P:Golgi to plasma membrane protein transport	0.000125239	0.000376932	8	2	0.143562	0.497142	Transcript_23224,Transcript_39078
GO:0044209	Biological Process	P:AMP salvage	0.000125239	0.000376932	8	2	0.143562	0.497142	Transcript_424,Transcript_55365
GO:0047501	Molecular Function	F:(+)-neomenthol dehydrogenase activity	0.000125239	0.000376932	8	2	0.143562	0.497142	Transcript_10623,Transcript_22639
GO:0047787	Molecular Function	F:delta4-3-oxosteroid 5beta-reductase activity	0.000125239	0.000376932	8	2	0.143562	0.497142	Transcript_1332,Transcript_18985
GO:0048317	Biological Process	P:seed morphogenesis	0.000125239	0.000376932	8	2	0.143562	0.497142	Transcript_21203,Transcript_57831
GO:0051607	Biological Process	P:defense response to virus	0.00111149	0.00169619	71	9	0.142254	0.497142	Transcript_11908,Transcript_14554,Transcript_15415,Transcript_20344,Transcript_2551,Transcript_43805,Transcript_50780,Transcript_51048,Transcript_56156
GO:0052325	Biological Process	P:cell wall pectin biosynthetic process	0.000375716	0.000753864	24	4	0.141681	0.497142	Transcript_22574,Transcript_24496,Transcript_27500,Transcript_33584
GO:0070417	Biological Process	P:cellular response to cold	0.000657503	0.0011308	42	6	0.140833	0.497142	Transcript_21878,Transcript_26721,Transcript_30331,Transcript_40328,Transcript_54318,Transcript_54546
GO:0080176	Molecular Function	F:xyloglucan 1,6-alpha-xylosidase activity	0.000125239	0.000376932	8	2	0.143562	0.497142	Transcript_22835,Transcript_654
GO:0046686	Biological Process	P:response to cadmium ion	0.00715426	0.00848096	457	45	0.143903	0.49752	Transcript_11634,Transcript_11691,Transcript_12155,Transcript_13937,Transcript_17919,Transcript_196,Transcript_20969,Transcript_22287,Transcript_22835,Transcript_23064,Transcript_23885,Transcript_24430,Transcript_24572,Transcript_24800,Transcript_26863,Transcript_27805,Transcript_28828,Transcript_2892,Transcript_29405,Transcript_31627,Transcript_3171,Transcript_32191,Transcript_36198,Transcript_3…
GO:0009651	Biological Process	P:response to salt stress	0.00925201	0.0107426	591	57	0.144492	0.498752	Transcript_11690,Transcript_1412,Transcript_14836,Transcript_15456,Transcript_17380,Transcript_1863,Transcript_19281,Transcript_196,Transcript_20685,Transcript_20960,Transcript_20969,Transcript_21922,Transcript_22213,Transcript_22287,Transcript_251,Transcript_25586,Transcript_2723,Transcript_28183,Transcript_28435,Transcript_28550,Transcript_29405,Transcript_30331,Transcript_3267,Transcript_33176…
GO:0002020	Molecular Function	F:protease binding	0.000250477	0.000565398	16	3	0.149605	0.513104	Transcript_11634,Transcript_30183,Transcript_55411
GO:0009922	Molecular Function	F:fatty acid elongase activity	0.000250477	0.000565398	16	3	0.149605	0.513104	Transcript_27768,Transcript_28117,Transcript_55570
GO:0015186	Molecular Function	F:L-glutamine transmembrane transporter activity	0.000250477	0.000565398	16	3	0.149605	0.513104	Transcript_29323,Transcript_58413,Transcript_9334
GO:0047631	Molecular Function	F:ADP-ribose diphosphatase activity	0.000250477	0.000565398	16	3	0.149605	0.513104	Transcript_33579,Transcript_37530,Transcript_889
GO:0012505	Cellular Component	C:endomembrane system	0.00192555	0.00263852	123	14	0.151654	0.518473	Transcript_12551,Transcript_13229,Transcript_21473,Transcript_22485,Transcript_27421,Transcript_27573,Transcript_29415,Transcript_30678,Transcript_32240,Transcript_35636,Transcript_36699,Transcript_37818,Transcript_58656,Transcript_931
GO:0016787	Molecular Function	F:hydrolase activity	0.00460252	0.00565398	294	30	0.151524	0.518473	Transcript_12061,Transcript_12863,Transcript_16369,Transcript_21025,Transcript_22186,Transcript_22419,Transcript_23235,Transcript_28675,Transcript_29759,Transcript_30492,Transcript_30695,Transcript_31346,Transcript_32994,Transcript_34325,Transcript_35067,Transcript_40883,Transcript_42373,Transcript_42952,Transcript_43704,Transcript_44595,Transcript_44925,Transcript_46261,Transcript_482,Transcript…
GO:0009534	Cellular Component	C:chloroplast thylakoid	0.00325621	0.00414625	208	22	0.154207	0.526364	Transcript_10673,Transcript_12754,Transcript_21454,Transcript_22062,Transcript_22538,Transcript_2441,Transcript_26089,Transcript_2680,Transcript_34680,Transcript_3637,Transcript_39520,Transcript_46196,Transcript_50425,Transcript_50925,Transcript_51298,Transcript_54021,Transcript_54891,Transcript_56574,Transcript_58683,Transcript_63097,Transcript_639,Transcript_8860
GO:0015833	Biological Process	P:peptide transport	0.000532265	0.000942329	34	5	0.156062	0.531851	Transcript_1772,Transcript_21116,Transcript_30216,Transcript_35577,Transcript_51792
GO:0043090	Biological Process	P:amino acid import	0.000391371	0.000753864	25	4	0.156926	0.5331	Transcript_18327,Transcript_23672,Transcript_29323,Transcript_29888
GO:0045010	Biological Process	P:actin nucleation	0.000391371	0.000753864	25	4	0.156926	0.5331	Transcript_21203,Transcript_22806,Transcript_37902,Transcript_57831
GO:0010043	Biological Process	P:response to zinc ion	0.000986255	0.00150773	63	8	0.158722	0.538349	Transcript_13737,Transcript_20969,Transcript_28084,Transcript_31113,Transcript_45265,Transcript_49234,Transcript_53497,Transcript_63295
GO:0005768	Cellular Component	C:endosome	0.00915808	0.0105541	585	56	0.159515	0.539337	Transcript_056,Transcript_11599,Transcript_1209,Transcript_12674,Transcript_13077,Transcript_16122,Transcript_19134,Transcript_19248,Transcript_19422,Transcript_20151,Transcript_21031,Transcript_21526,Transcript_21697,Transcript_22174,Transcript_222,Transcript_22263,Transcript_22442,Transcript_22574,Transcript_23156,Transcript_23236,Transcript_24660,Transcript_24713,Transcript_26018,Transcript_26…
GO:0009788	Biological Process	P:negative regulation of abscisic acid-activated signaling pathway	0.0011428	0.00169619	73	9	0.159294	0.539337	Transcript_17831,Transcript_1835,Transcript_1836,Transcript_28279,Transcript_35318,Transcript_37982,Transcript_51317,Transcript_5800,Transcript_6610
GO:0000324	Cellular Component	C:fungal-type vacuole	0.000140894	0.000376932	9	2	0.172496	0.555215	Transcript_58413,Transcript_9334
GO:0000329	Cellular Component	C:fungal-type vacuole membrane	0.000266132	0.000565398	17	3	0.169414	0.555215	Transcript_14662,Transcript_58413,Transcript_9334
GO:0004737	Molecular Function	F:pyruvate decarboxylase activity	0.000140894	0.000376932	9	2	0.172496	0.555215	Transcript_15300,Transcript_22377
GO:0005302	Molecular Function	F:L-tyrosine transmembrane transporter activity	0.000140894	0.000376932	9	2	0.172496	0.555215	Transcript_58413,Transcript_9334
GO:0005355	Molecular Function	F:glucose transmembrane transporter activity	0.00131501	0.00188466	84	10	0.167088	0.555215	Transcript_10323,Transcript_12494,Transcript_27073,Transcript_29871,Transcript_37905,Transcript_42931,Transcript_58169,Transcript_60372,Transcript_62372,Transcript_62610
GO:0005750	Cellular Component	C:mitochondrial respiratory chain complex III	0.000140894	0.000376932	9	2	0.172496	0.555215	Transcript_62504,Transcript_8998
GO:0005976	Biological Process	P:polysaccharide metabolic process	0.000140894	0.000376932	9	2	0.172496	0.555215	Transcript_27383,Transcript_41815
GO:0006535	Biological Process	P:cysteine biosynthetic process from serine	0.000407026	0.000753864	26	4	0.172745	0.555215	Transcript_21752,Transcript_24572,Transcript_5647,Transcript_57622
GO:0008324	Molecular Function	F:cation transmembrane transporter activity	0.000140894	0.000376932	9	2	0.172496	0.555215	Transcript_13536,Transcript_38152
GO:0009642	Biological Process	P:response to light intensity	0.000140894	0.000376932	9	2	0.172496	0.555215	Transcript_21922,Transcript_62179
GO:0010069	Biological Process	P:zygote asymmetric cytokinesis in embryo sac	0.000140894	0.000376932	9	2	0.172496	0.555215	Transcript_15901,Transcript_40868
GO:0015188	Molecular Function	F:L-isoleucine transmembrane transporter activity	0.000140894	0.000376932	9	2	0.172496	0.555215	Transcript_58413,Transcript_9334
GO:0015245	Molecular Function	F:fatty acid transporter activity	0.000140894	0.000376932	9	2	0.172496	0.555215	Transcript_20685,Transcript_33176
GO:0015369	Molecular Function	F:calcium:proton antiporter activity	0.000140894	0.000376932	9	2	0.172496	0.555215	Transcript_42580,Transcript_51059
GO:0015846	Biological Process	P:polyamine transport	0.000140894	0.000376932	9	2	0.172496	0.555215	Transcript_21510,Transcript_38690
GO:0015908	Biological Process	P:fatty acid transport	0.000140894	0.000376932	9	2	0.172496	0.555215	Transcript_20685,Transcript_33176
GO:0016531	Molecular Function	F:copper chaperone activity	0.000140894	0.000376932	9	2	0.172496	0.555215	Transcript_29405,Transcript_55869
GO:0016602	Cellular Component	C:CCAAT-binding factor complex	0.000140894	0.000376932	9	2	0.172496	0.555215	Transcript_35803,Transcript_6598
GO:0017057	Molecular Function	F:6-phosphogluconolactonase activity	0.000140894	0.000376932	9	2	0.172496	0.555215	Transcript_22445,Transcript_45389
GO:0030134	Cellular Component	C:ER to Golgi transport vesicle	0.000140894	0.000376932	9	2	0.172496	0.555215	Transcript_28457,Transcript_3460
GO:0035336	Biological Process	P:long-chain fatty-acyl-CoA metabolic process	0.000140894	0.000376932	9	2	0.172496	0.555215	Transcript_27876,Transcript_42930
GO:0035436	Biological Process	P:triose phosphate transmembrane transport	0.000140894	0.000376932	9	2	0.172496	0.555215	Transcript_60658,Transcript_8756
GO:0042349	Molecular Function	F:guiding stereospecific synthesis activity	0.000266132	0.000565398	17	3	0.169414	0.555215	Transcript_18914,Transcript_22081,Transcript_9594
GO:0042549	Biological Process	P:photosystem II stabilization	0.000140894	0.000376932	9	2	0.172496	0.555215	Transcript_21454,Transcript_22538
GO:0048235	Biological Process	P:pollen sperm cell differentiation	0.000266132	0.000565398	17	3	0.169414	0.555215	Transcript_25924,Transcript_37828,Transcript_44618
GO:0048354	Biological Process	P:mucilage biosynthetic process involved in seed coat development	0.000266132	0.000565398	17	3	0.169414	0.555215	Transcript_19273,Transcript_33573,Transcript_5208
GO:0048653	Biological Process	P:anther development	0.000407026	0.000753864	26	4	0.172745	0.555215	Transcript_17817,Transcript_26741,Transcript_60010,Transcript_60863
GO:0051592	Biological Process	P:response to calcium ion	0.000140894	0.000376932	9	2	0.172496	0.555215	Transcript_42580,Transcript_51059
GO:0071470	Biological Process	P:cellular response to osmotic stress	0.000140894	0.000376932	9	2	0.172496	0.555215	Transcript_14801,Transcript_28192
GO:0071917	Molecular Function	F:triose-phosphate transmembrane transporter activity	0.000140894	0.000376932	9	2	0.172496	0.555215	Transcript_60658,Transcript_8756
GO:0080051	Biological Process	P:cutin transport	0.000140894	0.000376932	9	2	0.172496	0.555215	Transcript_20685,Transcript_33176
GO:0090332	Biological Process	P:stomatal closure	0.000407026	0.000753864	26	4	0.172745	0.555215	Transcript_11634,Transcript_12061,Transcript_35525,Transcript_55411
GO:1900425	Biological Process	P:negative regulation of defense response to bacterium	0.000266132	0.000565398	17	3	0.169414	0.555215	Transcript_35807,Transcript_50772,Transcript_58108
GO:0006817	Biological Process	P:phosphate ion transport	0.000704468	0.0011308	45	6	0.175299	0.562581	Transcript_1064,Transcript_14060,Transcript_29072,Transcript_50771,Transcript_55302,Transcript_777
GO:0030145	Molecular Function	F:manganese ion binding	0.00117411	0.00169619	75	9	0.177265	0.568042	Transcript_11921,Transcript_12198,Transcript_21173,Transcript_37837,Transcript_3976,Transcript_44365,Transcript_5187,Transcript_56957,Transcript_6814
GO:0010025	Biological Process	P:wax biosynthetic process	0.000861016	0.00131926	55	7	0.177751	0.568749	Transcript_10378,Transcript_25924,Transcript_27876,Transcript_28117,Transcript_34647,Transcript_38261,Transcript_44618
GO:0006520	Biological Process	P:cellular amino acid metabolic process	0.000563574	0.000942329	36	5	0.183066	0.584016	Transcript_10866,Transcript_14811,Transcript_23838,Transcript_5442,Transcript_6706
GO:0015116	Molecular Function	F:sulfate transmembrane transporter activity	0.000563574	0.000942329	36	5	0.183066	0.584016	Transcript_1966,Transcript_32710,Transcript_40748,Transcript_6179,Transcript_8215
GO:0000822	Molecular Function	F:inositol hexakisphosphate binding	0.000281787	0.000565398	18	3	0.189922	0.597017	Transcript_12499,Transcript_32809,Transcript_49110
GO:0004072	Molecular Function	F:aspartate kinase activity	0.000281787	0.000565398	18	3	0.189922	0.597017	Transcript_15525,Transcript_38735,Transcript_57899
GO:0006334	Biological Process	P:nucleosome assembly	0.000876671	0.00131926	56	7	0.188772	0.597017	Transcript_12752,Transcript_14772,Transcript_17582,Transcript_30342,Transcript_43318,Transcript_58683,Transcript_8860
GO:0007568	Biological Process	P:aging	0.000281787	0.000565398	18	3	0.189922	0.597017	Transcript_32153,Transcript_32154,Transcript_39614
GO:0008865	Molecular Function	F:fructokinase activity	0.000281787	0.000565398	18	3	0.189922	0.597017	Transcript_1212,Transcript_292,Transcript_9629
GO:0009116	Biological Process	P:nucleoside metabolic process	0.000281787	0.000565398	18	3	0.189922	0.597017	Transcript_10003,Transcript_32432,Transcript_48620
GO:0010204	Biological Process	P:defense response signaling pathway, resistance gene-independent	0.000422681	0.000753864	27	4	0.189085	0.597017	Transcript_21566,Transcript_27573,Transcript_42909,Transcript_56598
GO:0030060	Molecular Function	F:L-malate dehydrogenase activity	0.000281787	0.000565398	18	3	0.189922	0.597017	Transcript_148,Transcript_22473,Transcript_43420
GO:0033926	Molecular Function	F:glycopeptide alpha-N-acetylgalactosaminidase activity	0.000281787	0.000565398	18	3	0.189922	0.597017	Transcript_14183,Transcript_23838,Transcript_26599
GO:1900056	Biological Process	P:negative regulation of leaf senescence	0.000281787	0.000565398	18	3	0.189922	0.597017	Transcript_30726,Transcript_51352,Transcript_59014
GO:0000086	Biological Process	P:G2/M transition of mitotic cell cycle	4.69645e-05	0.000188466	3	1	0.220576	0.604051	Transcript_26786
GO:0000727	Biological Process	P:double-strand break repair via break-induced replication	4.69645e-05	0.000188466	3	1	0.220576	0.604051	Transcript_33707
GO:0001077	Molecular Function	F:transcriptional activator activity, RNA polymerase II core promoter proximal region sequence-specific binding	0.000579229	0.000942329	37	5	0.19717	0.604051	Transcript_18814,Transcript_23202,Transcript_2796,Transcript_4817,Transcript_50931
GO:0001228	Molecular Function	F:transcriptional activator activity, RNA polymerase II transcription regulatory region sequence-specific binding	0.000579229	0.000942329	37	5	0.19717	0.604051	Transcript_14117,Transcript_20990,Transcript_21169,Transcript_32891,Transcript_58254
GO:0002764	Biological Process	P:immune response-regulating signaling pathway	4.69645e-05	0.000188466	3	1	0.220576	0.604051	Transcript_55230
GO:0003862	Molecular Function	F:3-isopropylmalate dehydrogenase activity	4.69645e-05	0.000188466	3	1	0.220576	0.604051	Transcript_27481
GO:0004053	Molecular Function	F:arginase activity	4.69645e-05	0.000188466	3	1	0.220576	0.604051	Transcript_11665
GO:0004151	Molecular Function	F:dihydroorotase activity	4.69645e-05	0.000188466	3	1	0.220576	0.604051	Transcript_22690
GO:0004496	Molecular Function	F:mevalonate kinase activity	4.69645e-05	0.000188466	3	1	0.220576	0.604051	Transcript_23553
GO:0004518	Molecular Function	F:nuclease activity	0.000438336	0.000753864	28	4	0.20589	0.604051	Transcript_11751,Transcript_44585,Transcript_50658,Transcript_51853
GO:0004523	Molecular Function	F:RNA-DNA hybrid ribonuclease activity	0.000156548	0.000376932	10	2	0.202259	0.604051	Transcript_17256,Transcript_8776
GO:0004596	Molecular Function	F:peptide alpha-N-acetyltransferase activity	0.000156548	0.000376932	10	2	0.202259	0.604051	Transcript_18151,Transcript_35614
GO:0004719	Molecular Function	F:protein-L-isoaspartate (D-aspartate) O-methyltransferase activity	4.69645e-05	0.000188466	3	1	0.220576	0.604051	Transcript_39871
GO:0004837	Molecular Function	F:tyrosine decarboxylase activity	4.69645e-05	0.000188466	3	1	0.220576	0.604051	Transcript_5442
GO:0004838	Molecular Function	F:L-tyrosine:2-oxoglutarate aminotransferase activity	4.69645e-05	0.000188466	3	1	0.220576	0.604051	Transcript_14811
GO:0005198	Molecular Function	F:structural molecule activity	0.00170638	0.00226159	109	12	0.202103	0.604051	Transcript_1018,Transcript_10978,Transcript_21373,Transcript_21879,Transcript_22565,Transcript_28376,Transcript_43286,Transcript_4437,Transcript_56708,Transcript_57393,Transcript_731,Transcript_8375
GO:0005245	Molecular Function	F:voltage-gated calcium channel activity	4.69645e-05	0.000188466	3	1	0.220576	0.604051	Transcript_17517
GO:0005342	Molecular Function	F:organic acid transmembrane transporter activity	4.69645e-05	0.000188466	3	1	0.220576	0.604051	Transcript_24117
GO:0005901	Cellular Component	C:caveola	4.69645e-05	0.000188466	3	1	0.220576	0.604051	Transcript_1593
GO:0006076	Biological Process	P:(1->3)-beta-D-glucan catabolic process	4.69645e-05	0.000188466	3	1	0.220576	0.604051	Transcript_63187
GO:0006104	Biological Process	P:succinyl-CoA metabolic process	4.69645e-05	0.000188466	3	1	0.220576	0.604051	Transcript_37856
GO:0006105	Biological Process	P:succinate metabolic process	4.69645e-05	0.000188466	3	1	0.220576	0.604051	Transcript_37856
GO:0006272	Biological Process	P:leading strand elongation	4.69645e-05	0.000188466	3	1	0.220576	0.604051	Transcript_47902
GO:0006351	Biological Process	P:transcription, DNA-templated	0.0346755	0.0367508	2215	195	0.213823	0.604051	Transcript_003,Transcript_10636,Transcript_1113,Transcript_11390,Transcript_11634,Transcript_11691,Transcript_11840,Transcript_12159,Transcript_12192,Transcript_12533,Transcript_12636,Transcript_12965,Transcript_13050,Transcript_13174,Transcript_1366,Transcript_13859,Transcript_14160,Transcript_14236,Transcript_14374,Transcript_14521,Transcript_14729,Transcript_14801,Transcript_14901,Transcript_1…
GO:0006474	Biological Process	P:N-terminal protein amino acid acetylation	0.000156548	0.000376932	10	2	0.202259	0.604051	Transcript_18151,Transcript_35614
GO:0006560	Biological Process	P:proline metabolic process	4.69645e-05	0.000188466	3	1	0.220576	0.604051	Transcript_11665
GO:0006971	Biological Process	P:hypotonic response	4.69645e-05	0.000188466	3	1	0.220576	0.604051	Transcript_56092
GO:0008373	Molecular Function	F:sialyltransferase activity	4.69645e-05	0.000188466	3	1	0.220576	0.604051	Transcript_37513
GO:0008837	Molecular Function	F:diaminopimelate epimerase activity	4.69645e-05	0.000188466	3	1	0.220576	0.604051	Transcript_1992
GO:0009252	Biological Process	P:peptidoglycan biosynthetic process	4.69645e-05	0.000188466	3	1	0.220576	0.604051	Transcript_3976
GO:0009405	Biological Process	P:pathogenesis	0.000156548	0.000376932	10	2	0.202259	0.604051	Transcript_31862,Transcript_38845
GO:0009597	Biological Process	P:detection of virus	4.69645e-05	0.000188466	3	1	0.220576	0.604051	Transcript_20344
GO:0009863	Biological Process	P:salicylic acid mediated signaling pathway	0.000438336	0.000753864	28	4	0.20589	0.604051	Transcript_12735,Transcript_14967,Transcript_37673,Transcript_43721
GO:0009943	Biological Process	P:adaxial/abaxial axis specification	4.69645e-05	0.000188466	3	1	0.220576	0.604051	Transcript_40694
GO:0009978	Molecular Function	F:allene oxide synthase activity	4.69645e-05	0.000188466	3	1	0.220576	0.604051	Transcript_10673
GO:0010358	Biological Process	P:leaf shaping	0.000156548	0.000376932	10	2	0.202259	0.604051	Transcript_18245,Transcript_40694
GO:0010424	Biological Process	P:DNA methylation on cytosine within a CG sequence	0.000156548	0.000376932	10	2	0.202259	0.604051	Transcript_15901,Transcript_33344
GO:0015018	Molecular Function	F:galactosylgalactosylxylosylprotein 3-beta-glucuronosyltransferase activity	0.000156548	0.000376932	10	2	0.202259	0.604051	Transcript_44830,Transcript_814
GO:0015180	Molecular Function	F:L-alanine transmembrane transporter activity	0.000156548	0.000376932	10	2	0.202259	0.604051	Transcript_29323,Transcript_5012
GO:0015185	Molecular Function	F:gamma-aminobutyric acid transmembrane transporter activity	0.000156548	0.000376932	10	2	0.202259	0.604051	Transcript_15624,Transcript_5012
GO:0015671	Biological Process	P:oxygen transport	4.69645e-05	0.000188466	3	1	0.220576	0.604051	Transcript_13035
GO:0015706	Biological Process	P:nitrate transport	0.000297442	0.000565398	19	3	0.211014	0.604051	Transcript_16826,Transcript_28558,Transcript_56104
GO:0015746	Biological Process	P:citrate transport	4.69645e-05	0.000188466	3	1	0.220576	0.604051	Transcript_19748
GO:0015812	Biological Process	P:gamma-aminobutyric acid transport	0.000156548	0.000376932	10	2	0.202259	0.604051	Transcript_15624,Transcript_5012
GO:0015976	Biological Process	P:carbon utilization	0.000156548	0.000376932	10	2	0.202259	0.604051	Transcript_15108,Transcript_30051
GO:0016328	Cellular Component	C:lateral plasma membrane	0.000156548	0.000376932	10	2	0.202259	0.604051	Transcript_251,Transcript_42961
GO:0016765	Molecular Function	F:transferase activity, transferring alkyl or aryl (other than methyl) groups	4.69645e-05	0.000188466	3	1	0.220576	0.604051	Transcript_24813
GO:0016971	Molecular Function	F:flavin-linked sulfhydryl oxidase activity	4.69645e-05	0.000188466	3	1	0.220576	0.604051	Transcript_38799
GO:0019439	Biological Process	P:aromatic compound catabolic process	0.000156548	0.000376932	10	2	0.202259	0.604051	Transcript_14384,Transcript_46261
GO:0019538	Biological Process	P:protein metabolic process	0.000594884	0.000942329	38	5	0.211631	0.604051	Transcript_22186,Transcript_22419,Transcript_29759,Transcript_34325,Transcript_57010
GO:0021522	Biological Process	P:spinal cord motor neuron differentiation	4.69645e-05	0.000188466	3	1	0.220576	0.604051	Transcript_5567
GO:0021987	Biological Process	P:cerebral cortex development	4.69645e-05	0.000188466	3	1	0.220576	0.604051	Transcript_37810
GO:0030097	Biological Process	P:hemopoiesis	4.69645e-05	0.000188466	3	1	0.220576	0.604051	Transcript_28282
GO:0030162	Biological Process	P:regulation of proteolysis	4.69645e-05	0.000188466	3	1	0.220576	0.604051	Transcript_50877
GO:0030187	Biological Process	P:melatonin biosynthetic process	4.69645e-05	0.000188466	3	1	0.220576	0.604051	Transcript_35614
GO:0030324	Biological Process	P:lung development	4.69645e-05	0.000188466	3	1	0.220576	0.604051	Transcript_56587
GO:0030428	Cellular Component	C:cell septum	4.69645e-05	0.000188466	3	1	0.220576	0.604051	Transcript_27722
GO:0030598	Molecular Function	F:rRNA N-glycosylase activity	4.69645e-05	0.000188466	3	1	0.220576	0.604051	Transcript_21141
GO:0030866	Biological Process	P:cortical actin cytoskeleton organization	4.69645e-05	0.000188466	3	1	0.220576	0.604051	Transcript_19075
GO:0031261	Cellular Component	C:DNA replication preinitiation complex	4.69645e-05	0.000188466	3	1	0.220576	0.604051	Transcript_33707
GO:0031407	Biological Process	P:oxylipin metabolic process	4.69645e-05	0.000188466	3	1	0.220576	0.604051	Transcript_10673
GO:0031417	Cellular Component	C:NatC complex	4.69645e-05	0.000188466	3	1	0.220576	0.604051	Transcript_18151
GO:0031594	Cellular Component	C:neuromuscular junction	4.69645e-05	0.000188466	3	1	0.220576	0.604051	Transcript_31766
GO:0031932	Cellular Component	C:TORC2 complex	4.69645e-05	0.000188466	3	1	0.220576	0.604051	Transcript_32117
GO:0032006	Biological Process	P:regulation of TOR signaling	4.69645e-05	0.000188466	3	1	0.220576	0.604051	Transcript_32117
GO:0032350	Biological Process	P:regulation of hormone metabolic process	4.69645e-05	0.000188466	3	1	0.220576	0.604051	Transcript_31352
GO:0033186	Cellular Component	C:CAF-1 complex	4.69645e-05	0.000188466	3	1	0.220576	0.604051	Transcript_30342
GO:0033353	Biological Process	P:S-adenosylmethionine cycle	4.69645e-05	0.000188466	3	1	0.220576	0.604051	Transcript_024
GO:0034635	Biological Process	P:glutathione transport	4.69645e-05	0.000188466	3	1	0.220576	0.604051	Transcript_26863
GO:0035250	Molecular Function	F:UDP-galactosyltransferase activity	4.69645e-05	0.000188466	3	1	0.220576	0.604051	Transcript_27625
GO:0035839	Cellular Component	C:non-growing cell tip	4.69645e-05	0.000188466	3	1	0.220576	0.604051	Transcript_27722
GO:0042409	Molecular Function	F:caffeoyl-CoA O-methyltransferase activity	4.69645e-05	0.000188466	3	1	0.220576	0.604051	Transcript_26415
GO:0042631	Biological Process	P:cellular response to water deprivation	0.000594884	0.000942329	38	5	0.211631	0.604051	Transcript_1218,Transcript_21878,Transcript_21922,Transcript_50555,Transcript_62179
GO:0043425	Molecular Function	F:bHLH transcription factor binding	4.69645e-05	0.000188466	3	1	0.220576	0.604051	Transcript_1945
GO:0043508	Biological Process	P:negative regulation of JUN kinase activity	4.69645e-05	0.000188466	3	1	0.220576	0.604051	Transcript_5149
GO:0045298	Cellular Component	C:tubulin complex	4.69645e-05	0.000188466	3	1	0.220576	0.604051	Transcript_43957
GO:0045930	Biological Process	P:negative regulation of mitotic cell cycle	4.69645e-05	0.000188466	3	1	0.220576	0.604051	Transcript_31352
GO:0046426	Biological Process	P:negative regulation of JAK-STAT cascade	4.69645e-05	0.000188466	3	1	0.220576	0.604051	Transcript_58875
GO:0046488	Biological Process	P:phosphatidylinositol metabolic process	4.69645e-05	0.000188466	3	1	0.220576	0.604051	Transcript_33256
GO:0046512	Biological Process	P:sphingosine biosynthetic process	4.69645e-05	0.000188466	3	1	0.220576	0.604051	Transcript_57838
GO:0047325	Molecular Function	F:inositol tetrakisphosphate 1-kinase activity	0.000156548	0.000376932	10	2	0.202259	0.604051	Transcript_33014,Transcript_59068
GO:0048000	Molecular Function	F:isoflavone 3'-hydroxylase activity	4.69645e-05	0.000188466	3	1	0.220576	0.604051	Transcript_36724
GO:0048172	Biological Process	P:regulation of short-term neuronal synaptic plasticity	4.69645e-05	0.000188466	3	1	0.220576	0.604051	Transcript_31766
GO:0050403	Molecular Function	F:trans-zeatin O-beta-D-glucosyltransferase activity	0.000156548	0.000376932	10	2	0.202259	0.604051	Transcript_39564,Transcript_61864
GO:0050897	Molecular Function	F:cobalt ion binding	0.000892326	0.00131926	57	7	0.200062	0.604051	Transcript_11665,Transcript_332,Transcript_38271,Transcript_43106,Transcript_54247,Transcript_58581,Transcript_678
GO:0051457	Biological Process	P:maintenance of protein location in nucleus	4.69645e-05	0.000188466	3	1	0.220576	0.604051	Transcript_12965
GO:0051669	Molecular Function	F:fructan beta-fructosidase activity	4.69645e-05	0.000188466	3	1	0.220576	0.604051	Transcript_9311
GO:0052622	Molecular Function	F:ATP dimethylallyltransferase activity	4.69645e-05	0.000188466	3	1	0.220576	0.604051	Transcript_2028
GO:0052623	Molecular Function	F:ADP dimethylallyltransferase activity	4.69645e-05	0.000188466	3	1	0.220576	0.604051	Transcript_2028
GO:0052726	Molecular Function	F:inositol-1,3,4-trisphosphate 5-kinase activity	0.000156548	0.000376932	10	2	0.202259	0.604051	Transcript_33014,Transcript_59068
GO:0070921	Biological Process	P:regulation of production of siRNA involved in chromatin silencing by small RNA	4.69645e-05	0.000188466	3	1	0.220576	0.604051	Transcript_15671
GO:0080086	Biological Process	P:stamen filament development	0.000156548	0.000376932	10	2	0.202259	0.604051	Transcript_17325,Transcript_60863
GO:0080148	Biological Process	P:negative regulation of response to water deprivation	0.000297442	0.000565398	19	3	0.211014	0.604051	Transcript_16746,Transcript_17537,Transcript_38665
GO:0090448	Molecular Function	F:glucosinolate:proton symporter activity	4.69645e-05	0.000188466	3	1	0.220576	0.604051	Transcript_22713
GO:0090449	Biological Process	P:phloem glucosinolate loading	4.69645e-05	0.000188466	3	1	0.220576	0.604051	Transcript_22713
GO:1901349	Biological Process	P:glucosinolate transport	4.69645e-05	0.000188466	3	1	0.220576	0.604051	Transcript_22713
GO:1901998	Biological Process	P:toxin transport	4.69645e-05	0.000188466	3	1	0.220576	0.604051	Transcript_30183
GO:1902237	Biological Process	P:positive regulation of endoplasmic reticulum stress-induced intrinsic apoptotic signaling pathway	4.69645e-05	0.000188466	3	1	0.220576	0.604051	Transcript_20344
GO:1902479	Biological Process	P:positive regulation of defense response to bacterium, incompatible interaction	4.69645e-05	0.000188466	3	1	0.220576	0.604051	Transcript_557
GO:2000693	Biological Process	P:positive regulation of seed maturation	4.69645e-05	0.000188466	3	1	0.220576	0.604051	Transcript_56092
GO:2000762	Biological Process	P:regulation of phenylpropanoid metabolic process	0.000297442	0.000565398	19	3	0.211014	0.604051	Transcript_12765,Transcript_30131,Transcript_49273
GO:0005992	Biological Process	P:trehalose biosynthetic process	0.000923636	0.00131926	59	7	0.223389	0.608649	Transcript_15603,Transcript_21544,Transcript_23106,Transcript_34528,Transcript_38087,Transcript_44979,Transcript_62490
GO:0006665	Biological Process	P:sphingolipid metabolic process	0.00045399	0.000753864	29	4	0.223106	0.608649	Transcript_12061,Transcript_20344,Transcript_23364,Transcript_59009
GO:0009695	Biological Process	P:jasmonic acid biosynthetic process	0.000923636	0.00131926	59	7	0.223389	0.608649	Transcript_080,Transcript_10673,Transcript_12869,Transcript_13621,Transcript_16849,Transcript_23029,Transcript_44317
GO:0009877	Biological Process	P:nodulation	0.000923636	0.00131926	59	7	0.223389	0.608649	Transcript_10082,Transcript_12375,Transcript_1593,Transcript_16038,Transcript_18604,Transcript_31324,Transcript_41105
GO:0052689	Molecular Function	F:carboxylic ester hydrolase activity	0.00125239	0.00169619	80	9	0.225851	0.614579	Transcript_19700,Transcript_24265,Transcript_29606,Transcript_33841,Transcript_40109,Transcript_46827,Transcript_46890,Transcript_59477,Transcript_61250
GO:0003677	Molecular Function	F:DNA binding	0.0276778	0.0294007	1768	156	0.232844	0.617944	Transcript_10462,Transcript_10870,Transcript_1113,Transcript_11840,Transcript_11993,Transcript_12159,Transcript_12383,Transcript_12446,Transcript_12533,Transcript_12752,Transcript_13174,Transcript_13203,Transcript_13330,Transcript_13859,Transcript_14374,Transcript_14521,Transcript_14729,Transcript_14772,Transcript_14801,Transcript_15901,Transcript_17256,Transcript_17549,Transcript_17582,Transcrip…
GO:0004748	Molecular Function	F:ribonucleoside-diphosphate reductase activity, thioredoxin disulfide as acceptor	0.000172203	0.000376932	11	2	0.232535	0.617944	Transcript_24430,Transcript_28828
GO:0004888	Molecular Function	F:transmembrane signaling receptor activity	0.000313097	0.000565398	20	3	0.232581	0.617944	Transcript_27868,Transcript_43572,Transcript_61320
GO:0005337	Molecular Function	F:nucleoside transmembrane transporter activity	0.000172203	0.000376932	11	2	0.232535	0.617944	Transcript_16157,Transcript_56261
GO:0005802	Cellular Component	C:trans-Golgi network	0.00950249	0.0105541	607	56	0.232652	0.617944	Transcript_056,Transcript_11599,Transcript_1209,Transcript_12674,Transcript_13077,Transcript_16122,Transcript_19134,Transcript_19248,Transcript_19422,Transcript_20151,Transcript_21031,Transcript_21526,Transcript_22174,Transcript_222,Transcript_22442,Transcript_22574,Transcript_23156,Transcript_23236,Transcript_23894,Transcript_24660,Transcript_24713,Transcript_26018,Transcript_26279,Transcript_26…
GO:0008541	Cellular Component	C:proteasome regulatory particle, lid subcomplex	0.000172203	0.000376932	11	2	0.232535	0.617944	Transcript_14078,Transcript_736
GO:0009165	Biological Process	P:nucleotide biosynthetic process	0.000172203	0.000376932	11	2	0.232535	0.617944	Transcript_15634,Transcript_21641
GO:0009527	Cellular Component	C:plastid outer membrane	0.000172203	0.000376932	11	2	0.232535	0.617944	Transcript_19192,Transcript_44130
GO:0009612	Biological Process	P:response to mechanical stimulus	0.000172203	0.000376932	11	2	0.232535	0.617944	Transcript_42769,Transcript_948
GO:0010192	Biological Process	P:mucilage biosynthetic process	0.000313097	0.000565398	20	3	0.232581	0.617944	Transcript_15424,Transcript_1685,Transcript_33573
GO:0010277	Molecular Function	F:chlorophyllide a oxygenase [overall] activity	0.000172203	0.000376932	11	2	0.232535	0.617944	Transcript_37886,Transcript_56574
GO:0019344	Biological Process	P:cysteine biosynthetic process	0.000172203	0.000376932	11	2	0.232535	0.617944	Transcript_12217,Transcript_24572
GO:0031514	Cellular Component	C:motile cilium	0.000172203	0.000376932	11	2	0.232535	0.617944	Transcript_14089,Transcript_37096
GO:0031648	Biological Process	P:protein destabilization	0.000172203	0.000376932	11	2	0.232535	0.617944	Transcript_27727,Transcript_55230
GO:0031931	Cellular Component	C:TORC1 complex	0.000172203	0.000376932	11	2	0.232535	0.617944	Transcript_17451,Transcript_32117
GO:0043447	Biological Process	P:alkane biosynthetic process	0.000172203	0.000376932	11	2	0.232535	0.617944	Transcript_25924,Transcript_44618
GO:0043546	Molecular Function	F:molybdopterin cofactor binding	0.000172203	0.000376932	11	2	0.232535	0.617944	Transcript_14375,Transcript_26475
GO:0048211	Biological Process	P:Golgi vesicle docking	0.000172203	0.000376932	11	2	0.232535	0.617944	Transcript_23224,Transcript_39078
GO:0098656	Biological Process	P:anion transmembrane transport	0.000172203	0.000376932	11	2	0.232535	0.617944	Transcript_24119,Transcript_27240
GO:2000185	Biological Process	P:regulation of phosphate transmembrane transport	0.000172203	0.000376932	11	2	0.232535	0.617944	Transcript_14060,Transcript_29072
GO:0051017	Biological Process	P:actin filament bundle assembly	0.000469645	0.000753864	30	4	0.240676	0.637941	Transcript_12181,Transcript_29183,Transcript_43019,Transcript_45581
GO:0030170	Molecular Function	F:pyridoxal phosphate binding	0.00333448	0.00395778	213	21	0.244901	0.648339	Transcript_11680,Transcript_13007,Transcript_1302,Transcript_13333,Transcript_14811,Transcript_19038,Transcript_21676,Transcript_23885,Transcript_28486,Transcript_29018,Transcript_36488,Transcript_3696,Transcript_42818,Transcript_43387,Transcript_456,Transcript_51571,Transcript_5442,Transcript_55667,Transcript_57838,Transcript_61554,Transcript_63097
GO:0009555	Biological Process	P:pollen development	0.00316228	0.00376932	202	20	0.245663	0.649556	Transcript_11753,Transcript_12036,Transcript_14967,Transcript_18930,Transcript_23529,Transcript_24496,Transcript_26599,Transcript_27500,Transcript_277,Transcript_30342,Transcript_3035,Transcript_30686,Transcript_35525,Transcript_38261,Transcript_39905,Transcript_42559,Transcript_4652,Transcript_57838,Transcript_60863,Transcript_678
GO:0043161	Biological Process	P:proteasome-mediated ubiquitin-dependent protein catabolic process	0.00264567	0.00320392	169	17	0.247147	0.652674	Transcript_10663,Transcript_12155,Transcript_14078,Transcript_22654,Transcript_22845,Transcript_23592,Transcript_23773,Transcript_24851,Transcript_27016,Transcript_28418,Transcript_29753,Transcript_30789,Transcript_31003,Transcript_50877,Transcript_52195,Transcript_736,Transcript_9871
GO:0000427	Cellular Component	C:plastid-encoded plastid RNA polymerase complex	6.26194e-05	0.000188466	4	1	0.282705	0.653652	Transcript_24164
GO:0000808	Cellular Component	C:origin recognition complex	6.26194e-05	0.000188466	4	1	0.282705	0.653652	Transcript_28349
GO:0001669	Cellular Component	C:acrosomal vesicle	6.26194e-05	0.000188466	4	1	0.282705	0.653652	Transcript_55230
GO:0003865	Molecular Function	F:3-oxo-5-alpha-steroid 4-dehydrogenase activity	6.26194e-05	0.000188466	4	1	0.282705	0.653652	Transcript_37810
GO:0003896	Molecular Function	F:DNA primase activity	6.26194e-05	0.000188466	4	1	0.282705	0.653652	Transcript_9321
GO:0003959	Molecular Function	F:NADPH dehydrogenase activity	0.000641849	0.000942329	41	5	0.256833	0.653652	Transcript_13621,Transcript_22666,Transcript_44044,Transcript_50697,Transcript_57989
GO:0004069	Molecular Function	F:L-aspartate:2-oxoglutarate aminotransferase activity	0.000187858	0.000376932	12	2	0.263055	0.653652	Transcript_19038,Transcript_55667
GO:0004165	Molecular Function	F:dodecenoyl-CoA delta-isomerase activity	0.000344407	0.000565398	22	3	0.276724	0.653652	Transcript_3752,Transcript_51989,Transcript_969
GO:0004473	Molecular Function	F:malate dehydrogenase (decarboxylating) (NADP+) activity	0.000187858	0.000376932	12	2	0.263055	0.653652	Transcript_12106,Transcript_12359
GO:0004575	Molecular Function	F:sucrose alpha-glucosidase activity	0.0004853	0.000753864	31	4	0.258548	0.653652	Transcript_14183,Transcript_21968,Transcript_23838,Transcript_26599
GO:0004714	Molecular Function	F:transmembrane receptor protein tyrosine kinase activity	0.000641849	0.000942329	41	5	0.256833	0.653652	Transcript_16860,Transcript_26070,Transcript_39877,Transcript_51592,Transcript_60510
GO:0004775	Molecular Function	F:succinate-CoA ligase (ADP-forming) activity	6.26194e-05	0.000188466	4	1	0.282705	0.653652	Transcript_37856
GO:0005347	Molecular Function	F:ATP transmembrane transporter activity	0.000187858	0.000376932	12	2	0.263055	0.653652	Transcript_37517,Transcript_60010
GO:0005351	Molecular Function	F:sugar:proton symporter activity	0.00150286	0.00188466	96	10	0.280085	0.653652	Transcript_10323,Transcript_12494,Transcript_27073,Transcript_29871,Transcript_37905,Transcript_42931,Transcript_58169,Transcript_60372,Transcript_62372,Transcript_62610
GO:0005463	Molecular Function	F:UDP-N-acetylgalactosamine transmembrane transporter activity	6.26194e-05	0.000188466	4	1	0.282705	0.653652	Transcript_7461
GO:0005516	Molecular Function	F:calmodulin binding	0.00355365	0.00414625	227	22	0.262991	0.653652	Transcript_10235,Transcript_1366,Transcript_14394,Transcript_14801,Transcript_17355,Transcript_18365,Transcript_24566,Transcript_27924,Transcript_28192,Transcript_30327,Transcript_3444,Transcript_38235,Transcript_39905,Transcript_41626,Transcript_42696,Transcript_42996,Transcript_43598,Transcript_4652,Transcript_46722,Transcript_50486,Transcript_52606,Transcript_57498
GO:0006376	Biological Process	P:mRNA splice site selection	6.26194e-05	0.000188466	4	1	0.282705	0.653652	Transcript_28103
GO:0006449	Biological Process	P:regulation of translational termination	6.26194e-05	0.000188466	4	1	0.282705	0.653652	Transcript_56587
GO:0006658	Biological Process	P:phosphatidylserine metabolic process	6.26194e-05	0.000188466	4	1	0.282705	0.653652	Transcript_20344
GO:0007275	Biological Process	P:multicellular organism development	0.00627759	0.00697324	401	37	0.282833	0.653652	Transcript_12368,Transcript_12805,Transcript_14089,Transcript_14901,Transcript_1606,Transcript_16710,Transcript_17595,Transcript_19094,Transcript_19982,Transcript_20529,Transcript_25551,Transcript_25552,Transcript_25553,Transcript_2669,Transcript_30331,Transcript_3046,Transcript_32157,Transcript_32401,Transcript_33442,Transcript_3944,Transcript_42457,Transcript_4415,Transcript_49085,Transcript_49…
GO:0007291	Biological Process	P:sperm individualization	6.26194e-05	0.000188466	4	1	0.282705	0.653652	Transcript_5171
GO:0007569	Biological Process	P:cell aging	6.26194e-05	0.000188466	4	1	0.282705	0.653652	Transcript_5149
GO:0008146	Molecular Function	F:sulfotransferase activity	6.26194e-05	0.000188466	4	1	0.282705	0.653652	Transcript_26901
GO:0008252	Molecular Function	F:nucleotidase activity	6.26194e-05	0.000188466	4	1	0.282705	0.653652	Transcript_33146
GO:0008271	Molecular Function	F:secondary active sulfate transmembrane transporter activity	0.000798397	0.0011308	51	6	0.252754	0.653652	Transcript_1966,Transcript_24585,Transcript_32710,Transcript_40748,Transcript_6179,Transcript_8215
GO:0008295	Biological Process	P:spermidine biosynthetic process	0.000344407	0.000565398	22	3	0.276724	0.653652	Transcript_266,Transcript_50527,Transcript_57394
GO:0008584	Biological Process	P:male gonad development	6.26194e-05	0.000188466	4	1	0.282705	0.653652	Transcript_37810
GO:0008732	Molecular Function	F:L-allo-threonine aldolase activity	6.26194e-05	0.000188466	4	1	0.282705	0.653652	Transcript_11680
GO:0009011	Molecular Function	F:starch synthase activity	0.000328752	0.000565398	21	3	0.254518	0.653652	Transcript_19637,Transcript_28280,Transcript_34583
GO:0009095	Biological Process	P:aromatic amino acid family biosynthetic process, prephenate pathway	6.26194e-05	0.000188466	4	1	0.282705	0.653652	Transcript_19038
GO:0009408	Biological Process	P:response to heat	0.00386675	0.00452318	247	24	0.24802	0.653652	Transcript_11634,Transcript_11691,Transcript_12155,Transcript_17380,Transcript_23064,Transcript_24800,Transcript_25586,Transcript_25990,Transcript_2892,Transcript_29785,Transcript_32191,Transcript_32250,Transcript_3445,Transcript_3550,Transcript_3556,Transcript_39120,Transcript_39200,Transcript_40446,Transcript_42769,Transcript_43855,Transcript_52899,Transcript_55411,Transcript_59525,Transcript_7…
GO:0009423	Biological Process	P:chorismate biosynthetic process	0.000344407	0.000565398	22	3	0.276724	0.653652	Transcript_12347,Transcript_21020,Transcript_26946
GO:0009609	Biological Process	P:response to symbiotic bacterium	6.26194e-05	0.000188466	4	1	0.282705	0.653652	Transcript_16038
GO:0009641	Biological Process	P:shade avoidance	0.000344407	0.000565398	22	3	0.276724	0.653652	Transcript_20257,Transcript_26630,Transcript_59453
GO:0009735	Biological Process	P:response to cytokinin	0.00283353	0.00339239	181	18	0.25385	0.653652	Transcript_19094,Transcript_31627,Transcript_32153,Transcript_32154,Transcript_35055,Transcript_3550,Transcript_37797,Transcript_38583,Transcript_45358,Transcript_48019,Transcript_49006,Transcript_59453,Transcript_639,Transcript_7213,Transcript_736,Transcript_7551,Transcript_757,Transcript_9587
GO:0009759	Biological Process	P:indole glucosinolate biosynthetic process	0.000187858	0.000376932	12	2	0.263055	0.653652	Transcript_20257,Transcript_26630
GO:0009820	Biological Process	P:alkaloid metabolic process	0.000328752	0.000565398	21	3	0.254518	0.653652	Transcript_37665,Transcript_50485,Transcript_760
GO:0009821	Biological Process	P:alkaloid biosynthetic process	6.26194e-05	0.000188466	4	1	0.282705	0.653652	Transcript_36363
GO:0010015	Biological Process	P:root morphogenesis	0.000187858	0.000376932	12	2	0.263055	0.653652	Transcript_12155,Transcript_30837
GO:0010023	Biological Process	P:proanthocyanidin biosynthetic process	6.26194e-05	0.000188466	4	1	0.282705	0.653652	Transcript_32669
GO:0010119	Biological Process	P:regulation of stomatal movement	0.000986255	0.00131926	63	7	0.272571	0.653652	Transcript_17517,Transcript_23946,Transcript_28030,Transcript_29942,Transcript_55217,Transcript_5750,Transcript_7213
GO:0010167	Biological Process	P:response to nitrate	0.000344407	0.000565398	22	3	0.276724	0.653652	Transcript_28558,Transcript_3550,Transcript_56104
GO:0010198	Biological Process	P:synergid death	6.26194e-05	0.000188466	4	1	0.282705	0.653652	Transcript_14815
GO:0010224	Biological Process	P:response to UV-B	0.00167507	0.00207312	107	11	0.280697	0.653652	Transcript_21576,Transcript_22975,Transcript_26329,Transcript_32153,Transcript_32154,Transcript_38649,Transcript_39564,Transcript_42559,Transcript_46522,Transcript_57167,Transcript_962
GO:0010293	Molecular Function	F:abscisic aldehyde oxidase activity	6.26194e-05	0.000188466	4	1	0.282705	0.653652	Transcript_61436
GO:0010303	Molecular Function	F:limit dextrinase activity	6.26194e-05	0.000188466	4	1	0.282705	0.653652	Transcript_60004
GO:0010309	Molecular Function	F:acireductone dioxygenase [iron(II)-requiring] activity	6.26194e-05	0.000188466	4	1	0.282705	0.653652	Transcript_21839
GO:0010815	Biological Process	P:bradykinin catabolic process	6.26194e-05	0.000188466	4	1	0.282705	0.653652	Transcript_55230
GO:0012501	Biological Process	P:programmed cell death	0.0004853	0.000753864	31	4	0.258548	0.653652	Transcript_18296,Transcript_31323,Transcript_3849,Transcript_5063
GO:0015229	Molecular Function	F:L-ascorbic acid transporter activity	6.26194e-05	0.000188466	4	1	0.282705	0.653652	Transcript_24119
GO:0015789	Biological Process	P:UDP-N-acetylgalactosamine transport	6.26194e-05	0.000188466	4	1	0.282705	0.653652	Transcript_7461
GO:0015882	Biological Process	P:L-ascorbic acid transport	6.26194e-05	0.000188466	4	1	0.282705	0.653652	Transcript_24119
GO:0016540	Biological Process	P:protein autoprocessing	6.26194e-05	0.000188466	4	1	0.282705	0.653652	Transcript_37408
GO:0016788	Molecular Function	F:hydrolase activity, acting on ester bonds	0.00150286	0.00188466	96	10	0.280085	0.653652	Transcript_12665,Transcript_24182,Transcript_25871,Transcript_37566,Transcript_3918,Transcript_39520,Transcript_42814,Transcript_46196,Transcript_46967,Transcript_49228
GO:0016791	Molecular Function	F:phosphatase activity	0.000657503	0.000942329	42	5	0.272394	0.653652	Transcript_14384,Transcript_22422,Transcript_23199,Transcript_28281,Transcript_41999
GO:0016829	Molecular Function	F:lyase activity	0.000500955	0.000753864	32	4	0.276667	0.653652	Transcript_24599,Transcript_3696,Transcript_42975,Transcript_56614
GO:0016866	Molecular Function	F:intramolecular transferase activity	0.000344407	0.000565398	22	3	0.276724	0.653652	Transcript_23811,Transcript_50531,Transcript_61452
GO:0018279	Biological Process	P:protein N-linked glycosylation via asparagine	0.000641849	0.000942329	41	5	0.256833	0.653652	Transcript_15069,Transcript_16441,Transcript_37513,Transcript_37659,Transcript_60487
GO:0019365	Biological Process	P:pyridine nucleotide salvage	6.26194e-05	0.000188466	4	1	0.282705	0.653652	Transcript_917
GO:0019464	Biological Process	P:glycine decarboxylation via glycine cleavage system	6.26194e-05	0.000188466	4	1	0.282705	0.653652	Transcript_701
GO:0019544	Biological Process	P:arginine catabolic process to glutamate	6.26194e-05	0.000188466	4	1	0.282705	0.653652	Transcript_23885
GO:0030410	Molecular Function	F:nicotianamine synthase activity	6.26194e-05	0.000188466	4	1	0.282705	0.653652	Transcript_39971
GO:0030418	Biological Process	P:nicotianamine biosynthetic process	6.26194e-05	0.000188466	4	1	0.282705	0.653652	Transcript_39971
GO:0031357	Cellular Component	C:integral component of chloroplast inner membrane	6.26194e-05	0.000188466	4	1	0.282705	0.653652	Transcript_21878
GO:0031397	Biological Process	P:negative regulation of protein ubiquitination	6.26194e-05	0.000188466	4	1	0.282705	0.653652	Transcript_50877
GO:0032541	Cellular Component	C:cortical endoplasmic reticulum	6.26194e-05	0.000188466	4	1	0.282705	0.653652	Transcript_9647
GO:0033201	Molecular Function	F:alpha-1,4-glucan synthase activity	0.000328752	0.000565398	21	3	0.254518	0.653652	Transcript_19637,Transcript_28280,Transcript_34583
GO:0033306	Biological Process	P:phytol metabolic process	6.26194e-05	0.000188466	4	1	0.282705	0.653652	Transcript_27474
GO:0033853	Molecular Function	F:aspartate-prephenate aminotransferase activity	6.26194e-05	0.000188466	4	1	0.282705	0.653652	Transcript_19038
GO:0033854	Molecular Function	F:glutamate-prephenate aminotransferase activity	6.26194e-05	0.000188466	4	1	0.282705	0.653652	Transcript_19038
GO:0034426	Cellular Component	C:etioplast membrane	6.26194e-05	0.000188466	4	1	0.282705	0.653652	Transcript_50816
GO:0034620	Biological Process	P:cellular response to unfolded protein	6.26194e-05	0.000188466	4	1	0.282705	0.653652	Transcript_25990
GO:0035061	Cellular Component	C:interchromatin granule	6.26194e-05	0.000188466	4	1	0.282705	0.653652	Transcript_28103
GO:0035264	Biological Process	P:multicellular organism growth	6.26194e-05	0.000188466	4	1	0.282705	0.653652	Transcript_44484
GO:0040011	Biological Process	P:locomotion	6.26194e-05	0.000188466	4	1	0.282705	0.653652	Transcript_19075
GO:0042343	Biological Process	P:indole glucosinolate metabolic process	6.26194e-05	0.000188466	4	1	0.282705	0.653652	Transcript_35784
GO:0042353	Biological Process	P:fucose biosynthetic process	6.26194e-05	0.000188466	4	1	0.282705	0.653652	Transcript_43721
GO:0043067	Biological Process	P:regulation of programmed cell death	0.000328752	0.000565398	21	3	0.254518	0.653652	Transcript_27016,Transcript_29753,Transcript_57838
GO:0043545	Biological Process	P:molybdopterin cofactor metabolic process	6.26194e-05	0.000188466	4	1	0.282705	0.653652	Transcript_3696
GO:0043619	Biological Process	P:regulation of transcription from RNA polymerase II promoter in response to oxidative stress	6.26194e-05	0.000188466	4	1	0.282705	0.653652	Transcript_21540
GO:0044262	Biological Process	P:cellular carbohydrate metabolic process	6.26194e-05	0.000188466	4	1	0.282705	0.653652	Transcript_33416
GO:0045437	Molecular Function	F:uridine nucleosidase activity	6.26194e-05	0.000188466	4	1	0.282705	0.653652	Transcript_56407
GO:0045486	Molecular Function	F:naringenin 3-dioxygenase activity	0.000187858	0.000376932	12	2	0.263055	0.653652	Transcript_14086,Transcript_22198
GO:0046715	Molecular Function	F:borate transmembrane transporter activity	6.26194e-05	0.000188466	4	1	0.282705	0.653652	Transcript_22966
GO:0046718	Biological Process	P:viral entry into host cell	6.26194e-05	0.000188466	4	1	0.282705	0.653652	Transcript_25665
GO:0046777	Biological Process	P:protein autophosphorylation	0.00496258	0.00565398	317	30	0.261417	0.653652	Transcript_10022,Transcript_10235,Transcript_10489,Transcript_12098,Transcript_12586,Transcript_16038,Transcript_17831,Transcript_19281,Transcript_24102,Transcript_28279,Transcript_28550,Transcript_28925,Transcript_34415,Transcript_35318,Transcript_38070,Transcript_38235,Transcript_38884,Transcript_40868,Transcript_41626,Transcript_49006,Transcript_4953,Transcript_52606,Transcript_52996,Transcrip…
GO:0046820	Molecular Function	F:4-amino-4-deoxychorismate synthase activity	6.26194e-05	0.000188466	4	1	0.282705	0.653652	Transcript_33650
GO:0046982	Molecular Function	F:protein heterodimerization activity	0.000829707	0.0011308	53	6	0.280456	0.653652	Transcript_19094,Transcript_35044,Transcript_35462,Transcript_51293,Transcript_5232,Transcript_56092
GO:0047134	Molecular Function	F:protein-disulfide reductase activity	0.000187858	0.000376932	12	2	0.263055	0.653652	Transcript_27234,Transcript_38533
GO:0047372	Molecular Function	F:acylglycerol lipase activity	0.000328752	0.000565398	21	3	0.254518	0.653652	Transcript_16905,Transcript_3684,Transcript_6604
GO:0047405	Molecular Function	F:pyrimidine-5'-nucleotide nucleosidase activity	6.26194e-05	0.000188466	4	1	0.282705	0.653652	Transcript_33146
GO:0047458	Molecular Function	F:beta-pyrazolylalanine synthase activity	6.26194e-05	0.000188466	4	1	0.282705	0.653652	Transcript_57622
GO:0047724	Molecular Function	F:inosine nucleosidase activity	6.26194e-05	0.000188466	4	1	0.282705	0.653652	Transcript_56407
GO:0047751	Molecular Function	F:cholestenone 5-alpha-reductase activity	6.26194e-05	0.000188466	4	1	0.282705	0.653652	Transcript_37810
GO:0047782	Molecular Function	F:coniferin beta-glucosidase activity	6.26194e-05	0.000188466	4	1	0.282705	0.653652	Transcript_24261
GO:0047995	Molecular Function	F:hydroxyphenylpyruvate reductase activity	6.26194e-05	0.000188466	4	1	0.282705	0.653652	Transcript_21381
GO:0048451	Biological Process	P:petal formation	6.26194e-05	0.000188466	4	1	0.282705	0.653652	Transcript_3579
GO:0050234	Molecular Function	F:pyrazolylalanine synthase activity	6.26194e-05	0.000188466	4	1	0.282705	0.653652	Transcript_57622
GO:0050461	Molecular Function	F:L-mimosine synthase activity	6.26194e-05	0.000188466	4	1	0.282705	0.653652	Transcript_57622
GO:0051060	Molecular Function	F:pullulanase activity	6.26194e-05	0.000188466	4	1	0.282705	0.653652	Transcript_60004
GO:0051213	Molecular Function	F:dioxygenase activity	0.00147156	0.00188466	94	10	0.259759	0.653652	Transcript_25143,Transcript_27407,Transcript_27602,Transcript_33100,Transcript_37494,Transcript_37665,Transcript_38013,Transcript_50485,Transcript_51993,Transcript_760
GO:0051684	Biological Process	P:maintenance of Golgi location	6.26194e-05	0.000188466	4	1	0.282705	0.653652	Transcript_25665
GO:0052725	Molecular Function	F:inositol-1,3,4-trisphosphate 6-kinase activity	0.000187858	0.000376932	12	2	0.263055	0.653652	Transcript_33014,Transcript_59068
GO:0060348	Biological Process	P:bone development	6.26194e-05	0.000188466	4	1	0.282705	0.653652	Transcript_37810
GO:0061634	Molecular Function	F:alpha-D-xyloside xylohydrolase	0.000187858	0.000376932	12	2	0.263055	0.653652	Transcript_22835,Transcript_654
GO:0070370	Biological Process	P:cellular heat acclimation	0.0004853	0.000753864	31	4	0.258548	0.653652	Transcript_17380,Transcript_25586,Transcript_3430,Transcript_59525
GO:0071421	Biological Process	P:manganese ion transmembrane transport	6.26194e-05	0.000188466	4	1	0.282705	0.653652	Transcript_34781
GO:0080031	Molecular Function	F:methyl salicylate esterase activity	0.000187858	0.000376932	12	2	0.263055	0.653652	Transcript_13483,Transcript_34594
GO:0080113	Biological Process	P:regulation of seed growth	6.26194e-05	0.000188466	4	1	0.282705	0.653652	Transcript_7213
GO:0080158	Biological Process	P:chloroplast ribulose bisphosphate carboxylase complex biogenesis	6.26194e-05	0.000188466	4	1	0.282705	0.653652	Transcript_2681
GO:0080170	Biological Process	P:hydrogen peroxide transmembrane transport	6.26194e-05	0.000188466	4	1	0.282705	0.653652	Transcript_10450
GO:1900151	Biological Process	P:regulation of nuclear-transcribed mRNA catabolic process, deadenylation-dependent decay	6.26194e-05	0.000188466	4	1	0.282705	0.653652	Transcript_7431
GO:1900426	Biological Process	P:positive regulation of defense response to bacterium	0.000328752	0.000565398	21	3	0.254518	0.653652	Transcript_14801,Transcript_28192,Transcript_57167
GO:1990077	Cellular Component	C:primosome complex	6.26194e-05	0.000188466	4	1	0.282705	0.653652	Transcript_9321
GO:2000012	Biological Process	P:regulation of auxin polar transport	6.26194e-05	0.000188466	4	1	0.282705	0.653652	Transcript_35462
GO:2000068	Biological Process	P:regulation of defense response to insect	6.26194e-05	0.000188466	4	1	0.282705	0.653652	Transcript_21540
GO:0003886	Molecular Function	F:DNA (cytosine-5-)-methyltransferase activity	0.000203513	0.000376932	13	2	0.293585	0.662952	Transcript_15901,Transcript_28887
GO:0004129	Molecular Function	F:cytochrome-c oxidase activity	0.000203513	0.000376932	13	2	0.293585	0.662952	Transcript_11903,Transcript_44131
GO:0004198	Molecular Function	F:calcium-dependent cysteine-type endopeptidase activity	0.000203513	0.000376932	13	2	0.293585	0.662952	Transcript_37462,Transcript_43740
GO:0004420	Molecular Function	F:hydroxymethylglutaryl-CoA reductase (NADPH) activity	0.000203513	0.000376932	13	2	0.293585	0.662952	Transcript_16076,Transcript_3690
GO:0005216	Molecular Function	F:ion channel activity	0.000203513	0.000376932	13	2	0.293585	0.662952	Transcript_1893,Transcript_22155
GO:0005381	Molecular Function	F:iron ion transmembrane transporter activity	0.000203513	0.000376932	13	2	0.293585	0.662952	Transcript_10559,Transcript_27760
GO:0005774	Cellular Component	C:vacuolar membrane	0.0143085	0.0152657	914	81	0.29365	0.662952	Transcript_10323,Transcript_11634,Transcript_11691,Transcript_11741,Transcript_11808,Transcript_12161,Transcript_12494,Transcript_12674,Transcript_12752,Transcript_13737,Transcript_14554,Transcript_14772,Transcript_15848,Transcript_16122,Transcript_16157,Transcript_16441,Transcript_17517,Transcript_17582,Transcript_1772,Transcript_18174,Transcript_19248,Transcript_19422,Transcript_196,Transcript_…
GO:0005813	Cellular Component	C:centrosome	0.000673158	0.000942329	43	5	0.288146	0.662952	Transcript_11751,Transcript_25665,Transcript_26786,Transcript_44585,Transcript_50658
GO:0006954	Biological Process	P:inflammatory response	0.000203513	0.000376932	13	2	0.293585	0.662952	Transcript_14384,Transcript_59956
GO:0009699	Biological Process	P:phenylpropanoid biosynthetic process	0.000673158	0.000942329	43	5	0.288146	0.662952	Transcript_18914,Transcript_22081,Transcript_26329,Transcript_46522,Transcript_9594
GO:0009813	Biological Process	P:flavonoid biosynthetic process	0.003084	0.00358085	197	19	0.288272	0.662952	Transcript_10274,Transcript_13564,Transcript_14765,Transcript_1828,Transcript_19150,Transcript_19700,Transcript_21684,Transcript_22187,Transcript_23392,Transcript_28875,Transcript_30233,Transcript_31046,Transcript_35341,Transcript_35635,Transcript_39564,Transcript_4923,Transcript_54355,Transcript_56555,Transcript_60972
GO:0010333	Molecular Function	F:terpene synthase activity	0.000203513	0.000376932	13	2	0.293585	0.662952	Transcript_32246,Transcript_42147
GO:0015936	Biological Process	P:coenzyme A metabolic process	0.000203513	0.000376932	13	2	0.293585	0.662952	Transcript_16076,Transcript_3690
GO:0016985	Molecular Function	F:mannan endo-1,4-beta-mannosidase activity	0.000203513	0.000376932	13	2	0.293585	0.662952	Transcript_28910,Transcript_33399
GO:0031519	Cellular Component	C:PcG protein complex	0.000203513	0.000376932	13	2	0.293585	0.662952	Transcript_32006,Transcript_33184
GO:0033320	Biological Process	P:UDP-D-xylose biosynthetic process	0.000203513	0.000376932	13	2	0.293585	0.662952	Transcript_20968,Transcript_55226
GO:0046029	Molecular Function	F:mannitol dehydrogenase activity	0.000203513	0.000376932	13	2	0.293585	0.662952	Transcript_26898,Transcript_50900
GO:0048040	Molecular Function	F:UDP-glucuronate decarboxylase activity	0.000203513	0.000376932	13	2	0.293585	0.662952	Transcript_20968,Transcript_55226
GO:0048193	Biological Process	P:Golgi vesicle transport	0.000203513	0.000376932	13	2	0.293585	0.662952	Transcript_28457,Transcript_3460
GO:0055072	Biological Process	P:iron ion homeostasis	0.000673158	0.000942329	43	5	0.288146	0.662952	Transcript_13737,Transcript_27260,Transcript_31352,Transcript_34781,Transcript_38028
GO:0055114	Biological Process	P:oxidation-reduction process	0.00361627	0.00414625	231	22	0.289101	0.662952	Transcript_1336,Transcript_14375,Transcript_21381,Transcript_21965,Transcript_22666,Transcript_23531,Transcript_26475,Transcript_27823,Transcript_29931,Transcript_32555,Transcript_33683,Transcript_3465,Transcript_37681,Transcript_3908,Transcript_39607,Transcript_42607,Transcript_42921,Transcript_44044,Transcript_50697,Transcript_51930,Transcript_56947,Transcript_854
GO:1990316	Cellular Component	C:ATG1/ULK1 kinase complex	0.000203513	0.000376932	13	2	0.293585	0.662952	Transcript_27062,Transcript_40613
GO:0003872	Molecular Function	F:6-phosphofructokinase activity	0.00051661	0.000753864	33	4	0.294981	0.664558	Transcript_12031,Transcript_32384,Transcript_3945,Transcript_55251
GO:0080001	Biological Process	P:mucilage extrusion from seed coat	0.00051661	0.000753864	33	4	0.294981	0.664558	Transcript_27270,Transcript_30500,Transcript_30732,Transcript_37717
GO:0006310	Biological Process	P:DNA recombination	0.00101756	0.00131926	65	7	0.298157	0.670337	Transcript_17256,Transcript_26240,Transcript_30342,Transcript_33891,Transcript_37007,Transcript_38223,Transcript_5414
GO:0010187	Biological Process	P:negative regulation of seed germination	0.000360061	0.000565398	23	3	0.299107	0.670337	Transcript_11634,Transcript_26755,Transcript_55411
GO:0031463	Cellular Component	C:Cul3-RING ubiquitin ligase complex	0.000360061	0.000565398	23	3	0.299107	0.670337	Transcript_22523,Transcript_38052,Transcript_50877
GO:0042162	Molecular Function	F:telomeric DNA binding	0.000360061	0.000565398	23	3	0.299107	0.670337	Transcript_38823,Transcript_42064,Transcript_61078
GO:0046654	Biological Process	P:tetrahydrofolate biosynthetic process	0.000360061	0.000565398	23	3	0.299107	0.670337	Transcript_13333,Transcript_15634,Transcript_33650
GO:0000145	Cellular Component	C:exocyst	0.00103322	0.00131926	66	7	0.311138	0.691032	Transcript_13010,Transcript_13554,Transcript_17703,Transcript_32284,Transcript_5208,Transcript_54254,Transcript_5911
GO:0000481	Biological Process	P:maturation of 5S rRNA	7.82742e-05	0.000188466	5	1	0.339884	0.691032	Transcript_39368
GO:0000781	Cellular Component	C:chromosome, telomeric region	0.000375716	0.000565398	24	3	0.321577	0.691032	Transcript_32117,Transcript_38823,Transcript_61078
GO:0001046	Molecular Function	F:core promoter sequence-specific DNA binding	0.000219168	0.000376932	14	2	0.323932	0.691032	Transcript_32891,Transcript_58254
GO:0003688	Molecular Function	F:DNA replication origin binding	7.82742e-05	0.000188466	5	1	0.339884	0.691032	Transcript_33707
GO:0003855	Molecular Function	F:3-dehydroquinate dehydratase activity	7.82742e-05	0.000188466	5	1	0.339884	0.691032	Transcript_12347
GO:0004067	Molecular Function	F:asparaginase activity	7.82742e-05	0.000188466	5	1	0.339884	0.691032	Transcript_21281
GO:0004096	Molecular Function	F:catalase activity	7.82742e-05	0.000188466	5	1	0.339884	0.691032	Transcript_43435
GO:0004108	Molecular Function	F:citrate (Si)-synthase activity	7.82742e-05	0.000188466	5	1	0.339884	0.691032	Transcript_36617
GO:0004340	Molecular Function	F:glucokinase activity	7.82742e-05	0.000188466	5	1	0.339884	0.691032	Transcript_9629
GO:0004348	Molecular Function	F:glucosylceramidase activity	7.82742e-05	0.000188466	5	1	0.339884	0.691032	Transcript_23364
GO:0005179	Molecular Function	F:hormone activity	7.82742e-05	0.000188466	5	1	0.339884	0.691032	Transcript_39064
GO:0005215	Molecular Function	F:transporter activity	0.00443032	0.00490011	283	26	0.329914	0.691032	Transcript_10559,Transcript_11735,Transcript_12375,Transcript_1305,Transcript_13737,Transcript_17683,Transcript_18479,Transcript_18895,Transcript_20623,Transcript_23375,Transcript_23799,Transcript_27240,Transcript_27260,Transcript_27887,Transcript_33375,Transcript_3427,Transcript_35956,Transcript_38028,Transcript_39148,Transcript_52175,Transcript_5255,Transcript_56177,Transcript_56911,Transcript_…
GO:0005741	Cellular Component	C:mitochondrial outer membrane	0.00103322	0.00131926	66	7	0.311138	0.691032	Transcript_12735,Transcript_18120,Transcript_19192,Transcript_22506,Transcript_37209,Transcript_44130,Transcript_62504
GO:0005753	Cellular Component	C:mitochondrial proton-transporting ATP synthase complex	7.82742e-05	0.000188466	5	1	0.339884	0.691032	Transcript_678
GO:0006014	Biological Process	P:D-ribose metabolic process	0.000219168	0.000376932	14	2	0.323932	0.691032	Transcript_1212,Transcript_292
GO:0006241	Biological Process	P:CTP biosynthetic process	0.000219168	0.000376932	14	2	0.323932	0.691032	Transcript_23892,Transcript_58581
GO:0006687	Biological Process	P:glycosphingolipid metabolic process	7.82742e-05	0.000188466	5	1	0.339884	0.691032	Transcript_42373
GO:0007051	Biological Process	P:spindle organization	7.82742e-05	0.000188466	5	1	0.339884	0.691032	Transcript_25665
GO:0008378	Molecular Function	F:galactosyltransferase activity	0.000375716	0.000565398	24	3	0.321577	0.691032	Transcript_37513,Transcript_55668,Transcript_5919
GO:0008696	Molecular Function	F:4-amino-4-deoxychorismate lyase activity	7.82742e-05	0.000188466	5	1	0.339884	0.691032	Transcript_13333
GO:0008802	Molecular Function	F:betaine-aldehyde dehydrogenase activity	7.82742e-05	0.000188466	5	1	0.339884	0.691032	Transcript_2349
GO:0008936	Molecular Function	F:nicotinamidase activity	7.82742e-05	0.000188466	5	1	0.339884	0.691032	Transcript_917
GO:0009070	Biological Process	P:serine family amino acid biosynthetic process	7.82742e-05	0.000188466	5	1	0.339884	0.691032	Transcript_30686
GO:0009098	Biological Process	P:leucine biosynthetic process	0.000375716	0.000565398	24	3	0.321577	0.691032	Transcript_13333,Transcript_27481,Transcript_36488
GO:0009631	Biological Process	P:cold acclimation	0.00104887	0.00131926	67	7	0.324221	0.691032	Transcript_17355,Transcript_21878,Transcript_27725,Transcript_31078,Transcript_41160,Transcript_43106,Transcript_54247
GO:0009722	Biological Process	P:detection of cytokinin stimulus	7.82742e-05	0.000188466	5	1	0.339884	0.691032	Transcript_63114
GO:0009824	Molecular Function	F:AMP dimethylallyltransferase activity	7.82742e-05	0.000188466	5	1	0.339884	0.691032	Transcript_2028
GO:0009862	Biological Process	P:systemic acquired resistance, salicylic acid mediated signaling pathway	0.000375716	0.000565398	24	3	0.321577	0.691032	Transcript_13483,Transcript_34594,Transcript_46722
GO:0009864	Biological Process	P:induced systemic resistance, jasmonic acid mediated signaling pathway	0.000375716	0.000565398	24	3	0.321577	0.691032	Transcript_3046,Transcript_31777,Transcript_38649
GO:0009973	Molecular Function	F:adenylyl-sulfate reductase activity	7.82742e-05	0.000188466	5	1	0.339884	0.691032	Transcript_12217
GO:0010011	Molecular Function	F:auxin binding	0.000375716	0.000565398	24	3	0.321577	0.691032	Transcript_12499,Transcript_32809,Transcript_49110
GO:0010114	Biological Process	P:response to red light	0.00106453	0.00131926	68	7	0.33739	0.691032	Transcript_13330,Transcript_20257,Transcript_24164,Transcript_26630,Transcript_31145,Transcript_37797,Transcript_757
GO:0010291	Molecular Function	F:carotene beta-ring hydroxylase activity	7.82742e-05	0.000188466	5	1	0.339884	0.691032	Transcript_18462
GO:0010374	Biological Process	P:stomatal complex development	7.82742e-05	0.000188466	5	1	0.339884	0.691032	Transcript_10185
GO:0010476	Biological Process	P:gibberellin mediated signaling pathway	7.82742e-05	0.000188466	5	1	0.339884	0.691032	Transcript_44925
GO:0010487	Molecular Function	F:thermospermine synthase activity	7.82742e-05	0.000188466	5	1	0.339884	0.691032	Transcript_27529
GO:0010608	Biological Process	P:posttranscriptional regulation of gene expression	7.82742e-05	0.000188466	5	1	0.339884	0.691032	Transcript_43840
GO:0015035	Molecular Function	F:protein disulfide oxidoreductase activity	0.00120542	0.00150773	77	8	0.312043	0.691032	Transcript_14826,Transcript_24400,Transcript_26758,Transcript_3579,Transcript_37673,Transcript_55898,Transcript_671,Transcript_8030
GO:0015193	Molecular Function	F:L-proline transmembrane transporter activity	0.000219168	0.000376932	14	2	0.323932	0.691032	Transcript_17842,Transcript_29323
GO:0015288	Molecular Function	F:porin activity	0.000547919	0.000753864	35	4	0.331995	0.691032	Transcript_19192,Transcript_41089,Transcript_44130,Transcript_50816
GO:0017077	Molecular Function	F:oxidative phosphorylation uncoupler activity	7.82742e-05	0.000188466	5	1	0.339884	0.691032	Transcript_076
GO:0018991	Biological Process	P:oviposition	7.82742e-05	0.000188466	5	1	0.339884	0.691032	Transcript_7461
GO:0019076	Biological Process	P:viral release from host cell	7.82742e-05	0.000188466	5	1	0.339884	0.691032	Transcript_17256
GO:0019203	Molecular Function	F:carbohydrate phosphatase activity	7.82742e-05	0.000188466	5	1	0.339884	0.691032	Transcript_59143
GO:0019722	Biological Process	P:calcium-mediated signaling	0.000547919	0.000753864	35	4	0.331995	0.691032	Transcript_17517,Transcript_258,Transcript_31777,Transcript_39064
GO:0019856	Biological Process	P:pyrimidine nucleobase biosynthetic process	7.82742e-05	0.000188466	5	1	0.339884	0.691032	Transcript_22690
GO:0031248	Cellular Component	C:protein acetyltransferase complex	7.82742e-05	0.000188466	5	1	0.339884	0.691032	Transcript_35614
GO:0031464	Cellular Component	C:Cul4A-RING E3 ubiquitin ligase complex	7.82742e-05	0.000188466	5	1	0.339884	0.691032	Transcript_31003
GO:0031540	Biological Process	P:regulation of anthocyanin biosynthetic process	7.82742e-05	0.000188466	5	1	0.339884	0.691032	Transcript_736
GO:0032869	Biological Process	P:cellular response to insulin stimulus	7.82742e-05	0.000188466	5	1	0.339884	0.691032	Transcript_37810
GO:0033178	Cellular Component	C:proton-transporting two-sector ATPase complex, catalytic domain	7.82742e-05	0.000188466	5	1	0.339884	0.691032	Transcript_13384
GO:0033611	Biological Process	P:oxalate catabolic process	7.82742e-05	0.000188466	5	1	0.339884	0.691032	Transcript_45358
GO:0033617	Biological Process	P:mitochondrial respiratory chain complex IV assembly	7.82742e-05	0.000188466	5	1	0.339884	0.691032	Transcript_5925
GO:0033741	Molecular Function	F:adenylyl-sulfate reductase (glutathione) activity	7.82742e-05	0.000188466	5	1	0.339884	0.691032	Transcript_12217
GO:0033925	Molecular Function	F:mannosyl-glycoprotein endo-beta-N-acetylglucosaminidase activity	7.82742e-05	0.000188466	5	1	0.339884	0.691032	Transcript_31666
GO:0034051	Biological Process	P:negative regulation of plant-type hypersensitive response	7.82742e-05	0.000188466	5	1	0.339884	0.691032	Transcript_27573
GO:0034256	Molecular Function	F:chlorophyll(ide) b reductase activity	7.82742e-05	0.000188466	5	1	0.339884	0.691032	Transcript_62555
GO:0034440	Biological Process	P:lipid oxidation	0.000219168	0.000376932	14	2	0.323932	0.691032	Transcript_080,Transcript_60863
GO:0035798	Molecular Function	F:2-alkenal reductase (NADP+) activity	7.82742e-05	0.000188466	5	1	0.339884	0.691032	Transcript_42921
GO:0042547	Biological Process	P:cell wall modification involved in multidimensional cell growth	7.82742e-05	0.000188466	5	1	0.339884	0.691032	Transcript_1122
GO:0045145	Molecular Function	F:single-stranded DNA 5'-3' exodeoxyribonuclease activity	7.82742e-05	0.000188466	5	1	0.339884	0.691032	Transcript_10870
GO:0045549	Molecular Function	F:9-cis-epoxycarotenoid dioxygenase activity	7.82742e-05	0.000188466	5	1	0.339884	0.691032	Transcript_29964
GO:0046355	Biological Process	P:mannan catabolic process	0.000219168	0.000376932	14	2	0.323932	0.691032	Transcript_28910,Transcript_33399
GO:0046520	Biological Process	P:sphingoid biosynthetic process	7.82742e-05	0.000188466	5	1	0.339884	0.691032	Transcript_15524
GO:0046656	Biological Process	P:folic acid biosynthetic process	7.82742e-05	0.000188466	5	1	0.339884	0.691032	Transcript_33650
GO:0046786	Biological Process	P:viral replication complex formation and maintenance	7.82742e-05	0.000188466	5	1	0.339884	0.691032	Transcript_37813
GO:0047213	Molecular Function	F:anthocyanidin 3-O-glucosyltransferase activity	7.82742e-05	0.000188466	5	1	0.339884	0.691032	Transcript_31960
GO:0047412	Molecular Function	F:N-(long-chain-acyl)ethanolamine deacylase activity	7.82742e-05	0.000188466	5	1	0.339884	0.691032	Transcript_30707
GO:0047810	Molecular Function	F:D-alanine:2-oxoglutarate aminotransferase activity	7.82742e-05	0.000188466	5	1	0.339884	0.691032	Transcript_13333
GO:0048441	Biological Process	P:petal development	7.82742e-05	0.000188466	5	1	0.339884	0.691032	Transcript_3579
GO:0048572	Biological Process	P:short-day photoperiodism	7.82742e-05	0.000188466	5	1	0.339884	0.691032	Transcript_21227
GO:0048573	Biological Process	P:photoperiodism, flowering	0.000720123	0.000942329	46	5	0.336222	0.691032	Transcript_1218,Transcript_1813,Transcript_18189,Transcript_27566,Transcript_52033
GO:0050203	Molecular Function	F:oxalate-CoA ligase activity	7.82742e-05	0.000188466	5	1	0.339884	0.691032	Transcript_45358
GO:0050661	Molecular Function	F:NADP binding	0.00173769	0.00207312	111	11	0.320333	0.691032	Transcript_15525,Transcript_15634,Transcript_15642,Transcript_16076,Transcript_29931,Transcript_31052,Transcript_33683,Transcript_3690,Transcript_38735,Transcript_39607,Transcript_57899
GO:0051119	Molecular Function	F:sugar transmembrane transporter activity	0.000219168	0.000376932	14	2	0.323932	0.691032	Transcript_30851,Transcript_5912
GO:0051603	Biological Process	P:proteolysis involved in cellular protein catabolic process	0.00173769	0.00207312	111	11	0.320333	0.691032	Transcript_17700,Transcript_24028,Transcript_32153,Transcript_32154,Transcript_383,Transcript_39192,Transcript_41325,Transcript_45506,Transcript_50795,Transcript_55230,Transcript_56804
GO:0051781	Biological Process	P:positive regulation of cell division	7.82742e-05	0.000188466	5	1	0.339884	0.691032	Transcript_43767
GO:0051788	Biological Process	P:response to misfolded protein	0.000219168	0.000376932	14	2	0.323932	0.691032	Transcript_12155,Transcript_736
GO:0052542	Biological Process	P:defense response by callose deposition	0.000219168	0.000376932	14	2	0.323932	0.691032	Transcript_14967,Transcript_3267
GO:0052636	Molecular Function	F:arabinosyltransferase activity	7.82742e-05	0.000188466	5	1	0.339884	0.691032	Transcript_22574
GO:0052861	Molecular Function	F:glucan endo-1,3-beta-glucanase activity, C-3 substituted reducing group	7.82742e-05	0.000188466	5	1	0.339884	0.691032	Transcript_63187
GO:0052862	Molecular Function	F:glucan endo-1,4-beta-glucanase activity, C-3 substituted reducing group	7.82742e-05	0.000188466	5	1	0.339884	0.691032	Transcript_63187
GO:0061512	Biological Process	P:protein localization to cilium	7.82742e-05	0.000188466	5	1	0.339884	0.691032	Transcript_54511
GO:0070291	Biological Process	P:N-acylethanolamine metabolic process	7.82742e-05	0.000188466	5	1	0.339884	0.691032	Transcript_30707
GO:0071289	Biological Process	P:cellular response to nickel ion	7.82742e-05	0.000188466	5	1	0.339884	0.691032	Transcript_38345
GO:0071345	Biological Process	P:cellular response to cytokine stimulus	7.82742e-05	0.000188466	5	1	0.339884	0.691032	Transcript_63114
GO:0071461	Biological Process	P:cellular response to redox state	7.82742e-05	0.000188466	5	1	0.339884	0.691032	Transcript_45389
GO:0080030	Molecular Function	F:methyl indole-3-acetate esterase activity	7.82742e-05	0.000188466	5	1	0.339884	0.691032	Transcript_12665
GO:0080149	Biological Process	P:sucrose induced translational repression	7.82742e-05	0.000188466	5	1	0.339884	0.691032	Transcript_51293
GO:0090309	Biological Process	P:positive regulation of methylation-dependent chromatin silencing	7.82742e-05	0.000188466	5	1	0.339884	0.691032	Transcript_33344
GO:0097468	Biological Process	P:programmed cell death in response to reactive oxygen species	7.82742e-05	0.000188466	5	1	0.339884	0.691032	Transcript_14034
GO:0103073	Molecular Function	F:anandamide amidohydrolase activity	7.82742e-05	0.000188466	5	1	0.339884	0.691032	Transcript_30707
GO:1901430	Biological Process	P:positive regulation of syringal lignin biosynthetic process	7.82742e-05	0.000188466	5	1	0.339884	0.691032	Transcript_39950
GO:1902456	Biological Process	P:regulation of stomatal opening	7.82742e-05	0.000188466	5	1	0.339884	0.691032	Transcript_32250
GO:1903507	Biological Process	P:negative regulation of nucleic acid-templated transcription	0.000219168	0.000376932	14	2	0.323932	0.691032	Transcript_34354,Transcript_42786
GO:1903955	Biological Process	P:positive regulation of protein targeting to mitochondrion	7.82742e-05	0.000188466	5	1	0.339884	0.691032	Transcript_62133
GO:1990074	Biological Process	P:polyuridylation-dependent mRNA catabolic process	7.82742e-05	0.000188466	5	1	0.339884	0.691032	Transcript_26947
GO:0001085	Molecular Function	F:RNA polymerase II transcription factor binding	0.000391371	0.000565398	25	3	0.344055	0.696217	Transcript_14117,Transcript_20990,Transcript_21169
GO:0004579	Molecular Function	F:dolichyl-diphosphooligosaccharide-protein glycotransferase activity	0.000391371	0.000565398	25	3	0.344055	0.696217	Transcript_16441,Transcript_37659,Transcript_60487
GO:0006825	Biological Process	P:copper ion transport	0.000391371	0.000565398	25	3	0.344055	0.696217	Transcript_29405,Transcript_37828,Transcript_55869
GO:0009266	Biological Process	P:response to temperature stimulus	0.000391371	0.000565398	25	3	0.344055	0.696217	Transcript_11691,Transcript_34354,Transcript_3445
GO:0009934	Biological Process	P:regulation of meristem structural organization	0.000391371	0.000565398	25	3	0.344055	0.696217	Transcript_196,Transcript_30342,Transcript_50549
GO:0006071	Biological Process	P:glycerol metabolic process	0.000563574	0.000753864	36	4	0.3506	0.707461	Transcript_16020,Transcript_21002,Transcript_33615,Transcript_53649
GO:0009749	Biological Process	P:response to glucose	0.000563574	0.000753864	36	4	0.3506	0.707461	Transcript_32153,Transcript_32154,Transcript_60658,Transcript_8756
GO:0040007	Biological Process	P:growth	0.000563574	0.000753864	36	4	0.3506	0.707461	Transcript_20916,Transcript_280,Transcript_33060,Transcript_43039
GO:0003978	Molecular Function	F:UDP-glucose 4-epimerase activity	0.000234823	0.000376932	15	2	0.35393	0.70819	Transcript_23938,Transcript_33561
GO:0005789	Cellular Component	C:endoplasmic reticulum membrane	0.0147625	0.0154542	943	82	0.353157	0.70819	Transcript_10297,Transcript_10378,Transcript_10558,Transcript_114,Transcript_11729,Transcript_12036,Transcript_12061,Transcript_12719,Transcript_12839,Transcript_14801,Transcript_15069,Transcript_15524,Transcript_1575,Transcript_16057,Transcript_16076,Transcript_16382,Transcript_1683,Transcript_1828,Transcript_18930,Transcript_19289,Transcript_19364,Transcript_19786,Transcript_20316,Transcript_21…
GO:0008948	Molecular Function	F:oxaloacetate decarboxylase activity	0.000234823	0.000376932	15	2	0.35393	0.70819	Transcript_12106,Transcript_12359
GO:0009643	Biological Process	P:photosynthetic acclimation	0.000234823	0.000376932	15	2	0.35393	0.70819	Transcript_60658,Transcript_8756
GO:0032586	Cellular Component	C:protein storage vacuole membrane	0.000234823	0.000376932	15	2	0.35393	0.70819	Transcript_114,Transcript_42732
GO:0061088	Biological Process	P:regulation of sequestering of zinc ion	0.000234823	0.000376932	15	2	0.35393	0.70819	Transcript_31113,Transcript_45265
GO:0080054	Molecular Function	F:low-affinity nitrate transmembrane transporter activity	0.000234823	0.000376932	15	2	0.35393	0.70819	Transcript_13856,Transcript_16826
GO:0080055	Biological Process	P:low-affinity nitrate transport	0.000234823	0.000376932	15	2	0.35393	0.70819	Transcript_13856,Transcript_16826
GO:0090447	Molecular Function	F:glycerol-3-phosphate 2-O-acyltransferase activity	0.000234823	0.000376932	15	2	0.35393	0.70819	Transcript_28281,Transcript_41999
GO:0048366	Biological Process	P:leaf development	0.00250477	0.00282699	160	15	0.354714	0.709098	Transcript_12965,Transcript_13664,Transcript_14570,Transcript_1813,Transcript_18245,Transcript_26160,Transcript_28355,Transcript_2934,Transcript_29678,Transcript_30342,Transcript_31352,Transcript_39368,Transcript_50818,Transcript_6931,Transcript_736
GO:0004519	Molecular Function	F:endonuclease activity	0.00144025	0.00169619	92	9	0.357573	0.714148	Transcript_15990,Transcript_16808,Transcript_23044,Transcript_3392,Transcript_37007,Transcript_38223,Transcript_47113,Transcript_5524,Transcript_9132
GO:0031418	Molecular Function	F:L-ascorbic acid binding	0.00109584	0.00131926	70	7	0.363918	0.726144	Transcript_14086,Transcript_16057,Transcript_22198,Transcript_24057,Transcript_32646,Transcript_33874,Transcript_38013
GO:0005875	Cellular Component	C:microtubule associated complex	0.000407026	0.000565398	26	3	0.366465	0.72987	Transcript_27021,Transcript_46607,Transcript_5171
GO:0048229	Biological Process	P:gametophyte development	0.000407026	0.000565398	26	3	0.366465	0.72987	Transcript_30780,Transcript_57007,Transcript_62864
GO:0000024	Biological Process	P:maltose biosynthetic process	9.39291e-05	0.000188466	6	1	0.392505	0.730249	Transcript_43011
GO:0000275	Cellular Component	C:mitochondrial proton-transporting ATP synthase complex, catalytic core F(1)	9.39291e-05	0.000188466	6	1	0.392505	0.730249	Transcript_11644
GO:0000304	Biological Process	P:response to singlet oxygen	9.39291e-05	0.000188466	6	1	0.392505	0.730249	Transcript_3818
GO:0003922	Molecular Function	F:GMP synthase (glutamine-hydrolyzing) activity	9.39291e-05	0.000188466	6	1	0.392505	0.730249	Transcript_28116
GO:0004146	Molecular Function	F:dihydrofolate reductase activity	9.39291e-05	0.000188466	6	1	0.392505	0.730249	Transcript_15634
GO:0004157	Molecular Function	F:dihydropyrimidinase activity	9.39291e-05	0.000188466	6	1	0.392505	0.730249	Transcript_29415
GO:0004301	Molecular Function	F:epoxide hydrolase activity	0.000250477	0.000376932	16	2	0.383443	0.730249	Transcript_14384,Transcript_46261
GO:0004328	Molecular Function	F:formamidase activity	9.39291e-05	0.000188466	6	1	0.392505	0.730249	Transcript_57702
GO:0004478	Molecular Function	F:methionine adenosyltransferase activity	0.000250477	0.000376932	16	2	0.383443	0.730249	Transcript_2489,Transcript_53911
GO:0004659	Molecular Function	F:prenyltransferase activity	9.39291e-05	0.000188466	6	1	0.392505	0.730249	Transcript_13525
GO:0004784	Molecular Function	F:superoxide dismutase activity	9.39291e-05	0.000188466	6	1	0.392505	0.730249	Transcript_21342
GO:0004842	Molecular Function	F:ubiquitin-protein transferase activity	0.0080779	0.00848096	516	45	0.391732	0.730249	Transcript_10297,Transcript_1033,Transcript_10663,Transcript_12043,Transcript_13374,Transcript_16746,Transcript_1737,Transcript_17537,Transcript_1813,Transcript_21275,Transcript_22218,Transcript_22578,Transcript_23592,Transcript_24114,Transcript_24147,Transcript_24982,Transcript_26052,Transcript_26633,Transcript_26762,Transcript_26786,Transcript_26908,Transcript_27016,Transcript_27727,Transcript_…
GO:0005313	Molecular Function	F:L-glutamate transmembrane transporter activity	0.000250477	0.000376932	16	2	0.383443	0.730249	Transcript_29323,Transcript_5012
GO:0005375	Molecular Function	F:copper ion transmembrane transporter activity	0.000250477	0.000376932	16	2	0.383443	0.730249	Transcript_37828,Transcript_7759
GO:0005513	Biological Process	P:detection of calcium ion	9.39291e-05	0.000188466	6	1	0.392505	0.730249	Transcript_258
GO:0005775	Cellular Component	C:vacuolar lumen	9.39291e-05	0.000188466	6	1	0.392505	0.730249	Transcript_16038
GO:0005935	Cellular Component	C:cellular bud neck	9.39291e-05	0.000188466	6	1	0.392505	0.730249	Transcript_13010
GO:0006002	Biological Process	P:fructose 6-phosphate metabolic process	0.000594884	0.000753864	38	4	0.387784	0.730249	Transcript_12031,Transcript_32384,Transcript_3945,Transcript_55251
GO:0006220	Biological Process	P:pyrimidine nucleotide metabolic process	9.39291e-05	0.000188466	6	1	0.392505	0.730249	Transcript_58581
GO:0006231	Biological Process	P:dTMP biosynthetic process	9.39291e-05	0.000188466	6	1	0.392505	0.730249	Transcript_11680
GO:0006264	Biological Process	P:mitochondrial DNA replication	9.39291e-05	0.000188466	6	1	0.392505	0.730249	Transcript_4255
GO:0006349	Biological Process	P:regulation of gene expression by genetic imprinting	0.000422681	0.000565398	27	3	0.388738	0.730249	Transcript_15901,Transcript_32006,Transcript_33184
GO:0006531	Biological Process	P:aspartate metabolic process	9.39291e-05	0.000188466	6	1	0.392505	0.730249	Transcript_55667
GO:0006556	Biological Process	P:S-adenosylmethionine biosynthetic process	0.000250477	0.000376932	16	2	0.383443	0.730249	Transcript_2489,Transcript_53911
GO:0006882	Biological Process	P:cellular zinc ion homeostasis	0.000250477	0.000376932	16	2	0.383443	0.730249	Transcript_42580,Transcript_51059
GO:0008153	Biological Process	P:para-aminobenzoic acid biosynthetic process	9.39291e-05	0.000188466	6	1	0.392505	0.730249	Transcript_13333
GO:0008272	Biological Process	P:sulfate transport	0.000250477	0.000376932	16	2	0.383443	0.730249	Transcript_32710,Transcript_40748
GO:0009073	Biological Process	P:aromatic amino acid family biosynthetic process	0.000422681	0.000565398	27	3	0.388738	0.730249	Transcript_12347,Transcript_21020,Transcript_26946
GO:0009696	Biological Process	P:salicylic acid metabolic process	9.39291e-05	0.000188466	6	1	0.392505	0.730249	Transcript_10274
GO:0009915	Biological Process	P:phloem sucrose loading	9.39291e-05	0.000188466	6	1	0.392505	0.730249	Transcript_1242
GO:0009956	Biological Process	P:radial pattern formation	0.000250477	0.000376932	16	2	0.383443	0.730249	Transcript_12965,Transcript_31352
GO:0010028	Biological Process	P:xanthophyll cycle	9.39291e-05	0.000188466	6	1	0.392505	0.730249	Transcript_24119
GO:0010052	Biological Process	P:guard cell differentiation	9.39291e-05	0.000188466	6	1	0.392505	0.730249	Transcript_10185
GO:0010105	Biological Process	P:negative regulation of ethylene-activated signaling pathway	0.00111149	0.00131926	71	7	0.377243	0.730249	Transcript_1417,Transcript_16302,Transcript_17444,Transcript_31702,Transcript_33456,Transcript_4339,Transcript_834
GO:0010270	Biological Process	P:photosystem II oxygen evolving complex assembly	9.39291e-05	0.000188466	6	1	0.392505	0.730249	Transcript_21402
GO:0010289	Biological Process	P:homogalacturonan biosynthetic process	0.000250477	0.000376932	16	2	0.383443	0.730249	Transcript_27184,Transcript_39737
GO:0010345	Biological Process	P:suberin biosynthetic process	0.000594884	0.000753864	38	4	0.387784	0.730249	Transcript_27768,Transcript_27876,Transcript_33584,Transcript_56893
GO:0015181	Molecular Function	F:arginine transmembrane transporter activity	9.39291e-05	0.000188466	6	1	0.392505	0.730249	Transcript_5012
GO:0015189	Molecular Function	F:L-lysine transmembrane transporter activity	9.39291e-05	0.000188466	6	1	0.392505	0.730249	Transcript_5012
GO:0015194	Molecular Function	F:L-serine transmembrane transporter activity	0.000250477	0.000376932	16	2	0.383443	0.730249	Transcript_20344,Transcript_29323
GO:0015217	Molecular Function	F:ADP transmembrane transporter activity	9.39291e-05	0.000188466	6	1	0.392505	0.730249	Transcript_37517
GO:0015292	Molecular Function	F:uniporter activity	9.39291e-05	0.000188466	6	1	0.392505	0.730249	Transcript_5459
GO:0015446	Molecular Function	F:arsenite-transmembrane transporting ATPase activity	9.39291e-05	0.000188466	6	1	0.392505	0.730249	Transcript_27240
GO:0015808	Biological Process	P:L-alanine transport	9.39291e-05	0.000188466	6	1	0.392505	0.730249	Transcript_29323
GO:0015866	Biological Process	P:ADP transport	9.39291e-05	0.000188466	6	1	0.392505	0.730249	Transcript_37517
GO:0016833	Molecular Function	F:oxo-acid-lyase activity	9.39291e-05	0.000188466	6	1	0.392505	0.730249	Transcript_33650
GO:0016903	Molecular Function	F:oxidoreductase activity, acting on the aldehyde or oxo group of donors	9.39291e-05	0.000188466	6	1	0.392505	0.730249	Transcript_27342
GO:0017168	Molecular Function	F:5-oxoprolinase (ATP-hydrolyzing) activity	9.39291e-05	0.000188466	6	1	0.392505	0.730249	Transcript_26023
GO:0019419	Biological Process	P:sulfate reduction	9.39291e-05	0.000188466	6	1	0.392505	0.730249	Transcript_12217
GO:0030426	Cellular Component	C:growth cone	9.39291e-05	0.000188466	6	1	0.392505	0.730249	Transcript_5567
GO:0031349	Biological Process	P:positive regulation of defense response	9.39291e-05	0.000188466	6	1	0.392505	0.730249	Transcript_26070
GO:0031508	Biological Process	P:pericentric heterochromatin assembly	9.39291e-05	0.000188466	6	1	0.392505	0.730249	Transcript_33344
GO:0031640	Biological Process	P:killing of cells of other organism	0.000250477	0.000376932	16	2	0.383443	0.730249	Transcript_21141,Transcript_57412
GO:0032957	Biological Process	P:inositol trisphosphate metabolic process	0.000250477	0.000376932	16	2	0.383443	0.730249	Transcript_33014,Transcript_59068
GO:0033259	Biological Process	P:plastid DNA replication	9.39291e-05	0.000188466	6	1	0.392505	0.730249	Transcript_4255
GO:0033885	Molecular Function	F:10-hydroxy-9-(phosphonooxy)octadecanoate phosphatase activity	0.000250477	0.000376932	16	2	0.383443	0.730249	Transcript_14384,Transcript_46261
GO:0035266	Biological Process	P:meristem growth	9.39291e-05	0.000188466	6	1	0.392505	0.730249	Transcript_12155
GO:0035280	Biological Process	P:miRNA loading onto RISC involved in gene silencing by miRNA	9.39291e-05	0.000188466	6	1	0.392505	0.730249	Transcript_45087
GO:0042577	Molecular Function	F:lipid phosphatase activity	0.000250477	0.000376932	16	2	0.383443	0.730249	Transcript_14384,Transcript_46261
GO:0043202	Cellular Component	C:lysosomal lumen	9.39291e-05	0.000188466	6	1	0.392505	0.730249	Transcript_42373
GO:0043209	Cellular Component	C:myelin sheath	9.39291e-05	0.000188466	6	1	0.392505	0.730249	Transcript_37810
GO:0043231	Cellular Component	C:intracellular membrane-bounded organelle	0.00474342	0.00508858	303	27	0.383392	0.730249	Transcript_10274,Transcript_11900,Transcript_12186,Transcript_13435,Transcript_16561,Transcript_1718,Transcript_18174,Transcript_23375,Transcript_23392,Transcript_27409,Transcript_28436,Transcript_28745,Transcript_28875,Transcript_29728,Transcript_31046,Transcript_35635,Transcript_38077,Transcript_39500,Transcript_39564,Transcript_39905,Transcript_4745,Transcript_4923,Transcript_51724,Transcript_…
GO:0045334	Cellular Component	C:clathrin-coated endocytic vesicle	9.39291e-05	0.000188466	6	1	0.392505	0.730249	Transcript_2917
GO:0045597	Biological Process	P:positive regulation of cell differentiation	9.39291e-05	0.000188466	6	1	0.392505	0.730249	Transcript_17549
GO:0046509	Molecular Function	F:1,2-diacylglycerol 3-beta-galactosyltransferase activity	9.39291e-05	0.000188466	6	1	0.392505	0.730249	Transcript_27625
GO:0048307	Molecular Function	F:ferredoxin-nitrite reductase activity	9.39291e-05	0.000188466	6	1	0.392505	0.730249	Transcript_54767
GO:0048510	Biological Process	P:regulation of timing of transition from vegetative to reproductive phase	0.000751432	0.000942329	48	5	0.368642	0.730249	Transcript_12533,Transcript_26599,Transcript_27182,Transcript_35047,Transcript_43855
GO:0050734	Molecular Function	F:hydroxycinnamoyltransferase activity	0.000250477	0.000376932	16	2	0.383443	0.730249	Transcript_11753,Transcript_33584
GO:0051693	Biological Process	P:actin filament capping	0.000422681	0.000565398	27	3	0.388738	0.730249	Transcript_12181,Transcript_29183,Transcript_45581
GO:0060211	Biological Process	P:regulation of nuclear-transcribed mRNA poly(A) tail shortening	9.39291e-05	0.000188466	6	1	0.392505	0.730249	Transcript_7431
GO:0071368	Biological Process	P:cellular response to cytokinin stimulus	9.39291e-05	0.000188466	6	1	0.392505	0.730249	Transcript_7213
GO:0071483	Biological Process	P:cellular response to blue light	9.39291e-05	0.000188466	6	1	0.392505	0.730249	Transcript_31680
GO:0080130	Molecular Function	F:L-phenylalanine:2-oxoglutarate aminotransferase activity	0.000250477	0.000376932	16	2	0.383443	0.730249	Transcript_19038,Transcript_55667
GO:0080142	Biological Process	P:regulation of salicylic acid biosynthetic process	9.39291e-05	0.000188466	6	1	0.392505	0.730249	Transcript_57167
GO:0090002	Biological Process	P:establishment of protein localization to plasma membrane	9.39291e-05	0.000188466	6	1	0.392505	0.730249	Transcript_28282
GO:1901485	Biological Process	P:positive regulation of transcription factor catabolic process	9.39291e-05	0.000188466	6	1	0.392505	0.730249	Transcript_50772
GO:0008643	Biological Process	P:carbohydrate transport	0.000954945	0.0011308	61	6	0.395789	0.735722	Transcript_16010,Transcript_27455,Transcript_30851,Transcript_50613,Transcript_572,Transcript_8134
GO:0005773	Cellular Component	C:vacuole	0.0140267	0.0145119	896	77	0.397479	0.738224	Transcript_10323,Transcript_10450,Transcript_11808,Transcript_1182,Transcript_11958,Transcript_12153,Transcript_13737,Transcript_14417,Transcript_15703,Transcript_16667,Transcript_17517,Transcript_1772,Transcript_18350,Transcript_19148,Transcript_19248,Transcript_196,Transcript_19785,Transcript_19984,Transcript_21363,Transcript_21440,Transcript_21605,Transcript_21968,Transcript_22213,Transcript_2…
GO:0004702	Molecular Function	F:receptor signaling protein serine/threonine kinase activity	0.000782742	0.000942329	50	5	0.401082	0.744272	Transcript_28550,Transcript_29053,Transcript_39011,Transcript_4769,Transcript_9966
GO:0006887	Biological Process	P:exocytosis	0.00150286	0.00169619	96	9	0.403849	0.74876	Transcript_13010,Transcript_13554,Transcript_17703,Transcript_24348,Transcript_32284,Transcript_54254,Transcript_55217,Transcript_55218,Transcript_5911
GO:0051015	Molecular Function	F:actin filament binding	0.000610539	0.000753864	39	4	0.406283	0.752622	Transcript_12181,Transcript_22806,Transcript_43019,Transcript_45581
GO:0004030	Molecular Function	F:aldehyde dehydrogenase [NAD(P)+] activity	0.000266132	0.000376932	17	2	0.412356	0.755399	Transcript_22213,Transcript_2723
GO:0004747	Molecular Function	F:ribokinase activity	0.000266132	0.000376932	17	2	0.412356	0.755399	Transcript_1212,Transcript_292
GO:0009682	Biological Process	P:induced systemic resistance	0.000266132	0.000376932	17	2	0.412356	0.755399	Transcript_20257,Transcript_26630
GO:0009684	Biological Process	P:indoleacetic acid biosynthetic process	0.000266132	0.000376932	17	2	0.412356	0.755399	Transcript_20257,Transcript_26630
GO:0009927	Molecular Function	F:histidine phosphotransfer kinase activity	0.000266132	0.000376932	17	2	0.412356	0.755399	Transcript_16302,Transcript_4339
GO:0009960	Biological Process	P:endosperm development	0.000438336	0.000565398	28	3	0.410812	0.755399	Transcript_2072,Transcript_21203,Transcript_57831
GO:0010222	Biological Process	P:stem vascular tissue pattern formation	0.000266132	0.000376932	17	2	0.412356	0.755399	Transcript_20685,Transcript_33176
GO:0015112	Molecular Function	F:nitrate transmembrane transporter activity	0.000266132	0.000376932	17	2	0.412356	0.755399	Transcript_28558,Transcript_56104
GO:0015802	Biological Process	P:basic amino acid transport	0.000266132	0.000376932	17	2	0.412356	0.755399	Transcript_35909,Transcript_42193
GO:0019900	Molecular Function	F:kinase binding	0.000438336	0.000565398	28	3	0.410812	0.755399	Transcript_30331,Transcript_30517,Transcript_30946
GO:0032403	Molecular Function	F:protein complex binding	0.000266132	0.000376932	17	2	0.412356	0.755399	Transcript_32117,Transcript_55230
GO:0044257	Biological Process	P:cellular protein catabolic process	0.000266132	0.000376932	17	2	0.412356	0.755399	Transcript_14060,Transcript_29072
GO:0070981	Biological Process	P:L-asparagine biosynthetic process	0.000266132	0.000376932	17	2	0.412356	0.755399	Transcript_15805,Transcript_21256
GO:0009736	Biological Process	P:cytokinin-activated signaling pathway	0.00115846	0.00131926	74	7	0.417273	0.763755	Transcript_29678,Transcript_30331,Transcript_37797,Transcript_38583,Transcript_7213,Transcript_736,Transcript_757
GO:0001872	Molecular Function	F:(1->3)-beta-D-glucan binding	0.000109584	0.000188466	7	1	0.440932	0.766543	Transcript_36930
GO:0003678	Molecular Function	F:DNA helicase activity	0.000281787	0.000376932	18	2	0.440578	0.766543	Transcript_19003,Transcript_29410
GO:0003999	Molecular Function	F:adenine phosphoribosyltransferase activity	0.000109584	0.000188466	7	1	0.440932	0.766543	Transcript_424
GO:0004028	Molecular Function	F:3-chloroallyl aldehyde dehydrogenase activity	0.000281787	0.000376932	18	2	0.440578	0.766543	Transcript_22213,Transcript_2723
GO:0004066	Molecular Function	F:asparagine synthase (glutamine-hydrolyzing) activity	0.000281787	0.000376932	18	2	0.440578	0.766543	Transcript_15805,Transcript_21256
GO:0004665	Molecular Function	F:prephenate dehydrogenase (NADP+) activity	0.000109584	0.000188466	7	1	0.440932	0.766543	Transcript_30467
GO:0005093	Molecular Function	F:Rab GDP-dissociation inhibitor activity	0.000109584	0.000188466	7	1	0.440932	0.766543	Transcript_48183
GO:0005452	Molecular Function	F:inorganic anion exchanger activity	0.000109584	0.000188466	7	1	0.440932	0.766543	Transcript_33087
GO:0006081	Biological Process	P:cellular aldehyde metabolic process	0.000281787	0.000376932	18	2	0.440578	0.766543	Transcript_22213,Transcript_2723
GO:0006163	Biological Process	P:purine nucleotide metabolic process	0.000109584	0.000188466	7	1	0.440932	0.766543	Transcript_58581
GO:0006168	Biological Process	P:adenine salvage	0.000109584	0.000188466	7	1	0.440932	0.766543	Transcript_424
GO:0006968	Biological Process	P:cellular defense response	0.000109584	0.000188466	7	1	0.440932	0.766543	Transcript_53649
GO:0006983	Biological Process	P:ER overload response	0.000109584	0.000188466	7	1	0.440932	0.766543	Transcript_42311
GO:0008301	Molecular Function	F:DNA binding, bending	0.000109584	0.000188466	7	1	0.440932	0.766543	Transcript_42064
GO:0008381	Molecular Function	F:mechanically-gated ion channel activity	0.000281787	0.000376932	18	2	0.440578	0.766543	Transcript_14034,Transcript_36699
GO:0008725	Molecular Function	F:DNA-3-methyladenine glycosylase activity	0.000109584	0.000188466	7	1	0.440932	0.766543	Transcript_28116
GO:0008977	Molecular Function	F:prephenate dehydrogenase activity	0.000109584	0.000188466	7	1	0.440932	0.766543	Transcript_30467
GO:0009311	Biological Process	P:oligosaccharide metabolic process	0.000281787	0.000376932	18	2	0.440578	0.766543	Transcript_37513,Transcript_42373
GO:0009723	Biological Process	P:response to ethylene	0.00226995	0.00245006	145	13	0.429114	0.766543	Transcript_1417,Transcript_17444,Transcript_17831,Transcript_17919,Transcript_22287,Transcript_28279,Transcript_29942,Transcript_31702,Transcript_35318,Transcript_42064,Transcript_5800,Transcript_6610,Transcript_7213
GO:0009882	Molecular Function	F:blue light photoreceptor activity	0.000281787	0.000376932	18	2	0.440578	0.766543	Transcript_34562,Transcript_49006
GO:0010005	Cellular Component	C:cortical microtubule, transverse to long axis	0.000109584	0.000188466	7	1	0.440932	0.766543	Transcript_4415
GO:0010044	Biological Process	P:response to aluminum ion	0.000109584	0.000188466	7	1	0.440932	0.766543	Transcript_19748
GO:0010070	Biological Process	P:zygote asymmetric cell division	0.000109584	0.000188466	7	1	0.440932	0.766543	Transcript_40868
GO:0010181	Molecular Function	F:FMN binding	0.00190989	0.00207312	122	11	0.433721	0.766543	Transcript_13621,Transcript_22666,Transcript_37653,Transcript_3908,Transcript_42607,Transcript_42893,Transcript_44044,Transcript_49006,Transcript_50697,Transcript_51579,Transcript_57989
GO:0010233	Biological Process	P:phloem transport	0.000109584	0.000188466	7	1	0.440932	0.766543	Transcript_51604
GO:0010628	Biological Process	P:positive regulation of gene expression	0.00045399	0.000565398	29	3	0.432632	0.766543	Transcript_19094,Transcript_35703,Transcript_55230
GO:0015301	Molecular Function	F:anion:anion antiporter activity	0.000109584	0.000188466	7	1	0.440932	0.766543	Transcript_33087
GO:0016139	Biological Process	P:glycoside catabolic process	0.000109584	0.000188466	7	1	0.440932	0.766543	Transcript_23364
GO:0016410	Molecular Function	F:N-acyltransferase activity	0.000109584	0.000188466	7	1	0.440932	0.766543	Transcript_11753
GO:0019285	Biological Process	P:glycine betaine biosynthetic process from choline	0.000109584	0.000188466	7	1	0.440932	0.766543	Transcript_2349
GO:0019985	Biological Process	P:translesion synthesis	0.000109584	0.000188466	7	1	0.440932	0.766543	Transcript_22975
GO:0031298	Cellular Component	C:replication fork protection complex	0.000109584	0.000188466	7	1	0.440932	0.766543	Transcript_33707
GO:0031347	Biological Process	P:regulation of defense response	0.000626194	0.000753864	40	4	0.424668	0.766543	Transcript_10663,Transcript_42786,Transcript_52897,Transcript_55170
GO:0032588	Cellular Component	C:trans-Golgi network membrane	0.000281787	0.000376932	18	2	0.440578	0.766543	Transcript_28797,Transcript_59055
GO:0033730	Molecular Function	F:arogenate dehydrogenase (NADP+) activity	0.000109584	0.000188466	7	1	0.440932	0.766543	Transcript_30467
GO:0035437	Biological Process	P:maintenance of protein localization in endoplasmic reticulum	0.000109584	0.000188466	7	1	0.440932	0.766543	Transcript_11900
GO:0042285	Molecular Function	F:xylosyltransferase activity	0.000281787	0.000376932	18	2	0.440578	0.766543	Transcript_44830,Transcript_814
GO:0042470	Cellular Component	C:melanosome	0.000109584	0.000188466	7	1	0.440932	0.766543	Transcript_11900
GO:0043025	Cellular Component	C:neuronal cell body	0.000281787	0.000376932	18	2	0.440578	0.766543	Transcript_37810,Transcript_5567
GO:0045165	Biological Process	P:cell fate commitment	0.000109584	0.000188466	7	1	0.440932	0.766543	Transcript_20996
GO:0045857	Biological Process	P:negative regulation of molecular function, epigenetic	0.000109584	0.000188466	7	1	0.440932	0.766543	Transcript_32006
GO:0045943	Biological Process	P:positive regulation of transcription from RNA polymerase I promoter	0.000109584	0.000188466	7	1	0.440932	0.766543	Transcript_28777
GO:0046417	Biological Process	P:chorismate metabolic process	0.000109584	0.000188466	7	1	0.440932	0.766543	Transcript_33650
GO:0046577	Molecular Function	F:long-chain-alcohol oxidase activity	0.000109584	0.000188466	7	1	0.440932	0.766543	Transcript_5535
GO:0046873	Molecular Function	F:metal ion transmembrane transporter activity	0.000109584	0.000188466	7	1	0.440932	0.766543	Transcript_23799
GO:0048528	Biological Process	P:post-embryonic root development	0.000281787	0.000376932	18	2	0.440578	0.766543	Transcript_39368,Transcript_736
GO:0048826	Biological Process	P:cotyledon morphogenesis	0.000109584	0.000188466	7	1	0.440932	0.766543	Transcript_28666
GO:0051297	Biological Process	P:centrosome organization	0.000109584	0.000188466	7	1	0.440932	0.766543	Transcript_25665
GO:0051865	Biological Process	P:protein autoubiquitination	0.000626194	0.000753864	40	4	0.424668	0.766543	Transcript_22578,Transcript_23592,Transcript_27727,Transcript_3641
GO:0052381	Molecular Function	F:tRNA dimethylallyltransferase activity	0.000109584	0.000188466	7	1	0.440932	0.766543	Transcript_2028
GO:0060416	Biological Process	P:response to growth hormone	0.000109584	0.000188466	7	1	0.440932	0.766543	Transcript_37810
GO:0072334	Biological Process	P:UDP-galactose transmembrane transport	0.000109584	0.000188466	7	1	0.440932	0.766543	Transcript_7461
GO:0072660	Biological Process	P:maintenance of protein location in plasma membrane	0.000109584	0.000188466	7	1	0.440932	0.766543	Transcript_55217
GO:0080072	Molecular Function	F:spermidine:sinapoyl CoA N-acyltransferase activity	0.000109584	0.000188466	7	1	0.440932	0.766543	Transcript_11753
GO:0080073	Molecular Function	F:spermidine:coumaroyl CoA N-acyltransferase activity	0.000109584	0.000188466	7	1	0.440932	0.766543	Transcript_11753
GO:0080074	Molecular Function	F:spermidine:caffeoyl CoA N-acyltransferase activity	0.000109584	0.000188466	7	1	0.440932	0.766543	Transcript_11753
GO:0080075	Molecular Function	F:spermidine:feruloyl CoA N-acyltransferase activity	0.000109584	0.000188466	7	1	0.440932	0.766543	Transcript_11753
GO:0080088	Biological Process	P:spermidine hydroxycinnamate conjugate biosynthetic process	0.000109584	0.000188466	7	1	0.440932	0.766543	Transcript_11753
GO:0089701	Cellular Component	C:U2AF	0.000109584	0.000188466	7	1	0.440932	0.766543	Transcript_18189
GO:0097503	Biological Process	P:sialylation	0.000109584	0.000188466	7	1	0.440932	0.766543	Transcript_37513
GO:0098712	Biological Process	P:L-glutamate import across plasma membrane	0.000109584	0.000188466	7	1	0.440932	0.766543	Transcript_29323
GO:1902584	Biological Process	P:positive regulation of response to water deprivation	0.000109584	0.000188466	7	1	0.440932	0.766543	Transcript_56765
GO:0048544	Biological Process	P:recognition of pollen	0.00137763	0.00150773	88	8	0.447359	0.777086	Transcript_10489,Transcript_27924,Transcript_30327,Transcript_3444,Transcript_34837,Transcript_38698,Transcript_41626,Transcript_4168
GO:0009058	Biological Process	P:biosynthetic process	0.000829707	0.000942329	53	5	0.449313	0.77985	Transcript_13007,Transcript_28486,Transcript_29018,Transcript_55667,Transcript_61554
GO:0080044	Molecular Function	F:quercetin 7-O-glucosyltransferase activity	0.00156548	0.00169619	100	9	0.450181	0.780727	Transcript_10274,Transcript_23392,Transcript_28875,Transcript_31046,Transcript_35635,Transcript_39564,Transcript_4923,Transcript_54355,Transcript_60972
GO:0006270	Biological Process	P:DNA replication initiation	0.000469645	0.000565398	30	3	0.454147	0.783175	Transcript_19003,Transcript_29410,Transcript_33707
GO:0009088	Biological Process	P:threonine biosynthetic process	0.000469645	0.000565398	30	3	0.454147	0.783175	Transcript_15525,Transcript_38735,Transcript_57899
GO:0016023	Cellular Component	C:cytoplasmic, membrane-bounded vesicle	0.000469645	0.000565398	30	3	0.454147	0.783175	Transcript_19283,Transcript_20632,Transcript_52734
GO:0030130	Cellular Component	C:clathrin coat of trans-Golgi network vesicle	0.000469645	0.000565398	30	3	0.454147	0.783175	Transcript_10978,Transcript_28376,Transcript_57393
GO:0030133	Cellular Component	C:transport vesicle	0.000469645	0.000565398	30	3	0.454147	0.783175	Transcript_22877,Transcript_25452,Transcript_31758
GO:0046930	Cellular Component	C:pore complex	0.000469645	0.000565398	30	3	0.454147	0.783175	Transcript_19192,Transcript_44130,Transcript_50816
GO:0048437	Biological Process	P:floral organ development	0.000469645	0.000565398	30	3	0.454147	0.783175	Transcript_30780,Transcript_57007,Transcript_62864
GO:0009733	Biological Process	P:response to auxin	0.00510348	0.00527704	326	28	0.455123	0.78423	Transcript_13035,Transcript_17549,Transcript_1828,Transcript_19094,Transcript_20499,Transcript_20988,Transcript_22287,Transcript_26160,Transcript_2920,Transcript_29538,Transcript_298,Transcript_3046,Transcript_32153,Transcript_32154,Transcript_34212,Transcript_41089,Transcript_42769,Transcript_43044,Transcript_43053,Transcript_4323,Transcript_4652,Transcript_49110,Transcript_53520,Transcript_5633…
GO:0009742	Biological Process	P:brassinosteroid mediated signaling pathway	0.00158114	0.00169619	101	9	0.4617	0.794924	Transcript_17831,Transcript_27336,Transcript_28279,Transcript_35318,Transcript_36107,Transcript_43788,Transcript_5800,Transcript_6610,Transcript_7289
GO:0000038	Biological Process	P:very long-chain fatty acid metabolic process	0.000125239	0.000188466	8	1	0.485499	0.796916	Transcript_42311
GO:0000149	Molecular Function	F:SNARE binding	0.00123673	0.00131926	79	7	0.483287	0.796916	Transcript_24348,Transcript_25665,Transcript_28510,Transcript_32284,Transcript_52504,Transcript_55217,Transcript_55218
GO:0000155	Molecular Function	F:phosphorelay sensor kinase activity	0.00123673	0.00131926	79	7	0.483287	0.796916	Transcript_16302,Transcript_30331,Transcript_33456,Transcript_4339,Transcript_49006,Transcript_57789,Transcript_834
GO:0000973	Biological Process	P:posttranscriptional tethering of RNA polymerase II gene DNA at nuclear periphery	0.000125239	0.000188466	8	1	0.485499	0.796916	Transcript_41089
GO:0004506	Molecular Function	F:squalene monooxygenase activity	0.000125239	0.000188466	8	1	0.485499	0.796916	Transcript_26516
GO:0004647	Molecular Function	F:phosphoserine phosphatase activity	0.000125239	0.000188466	8	1	0.485499	0.796916	Transcript_14901
GO:0004818	Molecular Function	F:glutamate-tRNA ligase activity	0.000125239	0.000188466	8	1	0.485499	0.796916	Transcript_18541
GO:0005459	Molecular Function	F:UDP-galactose transmembrane transporter activity	0.000125239	0.000188466	8	1	0.485499	0.796916	Transcript_7461
GO:0005856	Cellular Component	C:cytoskeleton	0.00289615	0.00301545	185	16	0.469498	0.796916	Transcript_12829,Transcript_14089,Transcript_17795,Transcript_22217,Transcript_26621,Transcript_29183,Transcript_32284,Transcript_34825,Transcript_37902,Transcript_39239,Transcript_43019,Transcript_47271,Transcript_50625,Transcript_5208,Transcript_60033,Transcript_9803
GO:0006275	Biological Process	P:regulation of DNA replication	0.000125239	0.000188466	8	1	0.485499	0.796916	Transcript_29413
GO:0006424	Biological Process	P:glutamyl-tRNA aminoacylation	0.000125239	0.000188466	8	1	0.485499	0.796916	Transcript_18541
GO:0006820	Biological Process	P:anion transport	0.000297442	0.000376932	19	2	0.468035	0.796916	Transcript_14034,Transcript_36699
GO:0008308	Molecular Function	F:voltage-gated anion channel activity	0.000297442	0.000376932	19	2	0.468035	0.796916	Transcript_19192,Transcript_44130
GO:0008483	Molecular Function	F:transaminase activity	0.000297442	0.000376932	19	2	0.468035	0.796916	Transcript_13007,Transcript_28486
GO:0008536	Molecular Function	F:Ran GTPase binding	0.000297442	0.000376932	19	2	0.468035	0.796916	Transcript_20354,Transcript_29005
GO:0009543	Cellular Component	C:chloroplast thylakoid lumen	0.00103322	0.0011308	66	6	0.468082	0.796916	Transcript_2512,Transcript_28844,Transcript_29344,Transcript_34680,Transcript_58581,Transcript_639
GO:0009789	Biological Process	P:positive regulation of abscisic acid-activated signaling pathway	0.000673158	0.000753864	43	4	0.478815	0.796916	Transcript_32235,Transcript_48680,Transcript_557,Transcript_6987
GO:0009791	Biological Process	P:post-embryonic development	0.00123673	0.00131926	79	7	0.483287	0.796916	Transcript_17831,Transcript_28279,Transcript_32441,Transcript_35318,Transcript_39014,Transcript_5800,Transcript_6610
GO:0009963	Biological Process	P:positive regulation of flavonoid biosynthetic process	0.000125239	0.000188466	8	1	0.485499	0.796916	Transcript_21540
GO:0010016	Biological Process	P:shoot system morphogenesis	0.000125239	0.000188466	8	1	0.485499	0.796916	Transcript_59453
GO:0010109	Biological Process	P:regulation of photosynthesis	0.000297442	0.000376932	19	2	0.468035	0.796916	Transcript_60658,Transcript_8756
GO:0010183	Biological Process	P:pollen tube guidance	0.0004853	0.000565398	31	3	0.475312	0.796916	Transcript_14815,Transcript_42559,Transcript_52590
GO:0010260	Biological Process	P:organ senescence	0.000297442	0.000376932	19	2	0.468035	0.796916	Transcript_26568,Transcript_37494
GO:0015204	Molecular Function	F:urea transmembrane transporter activity	0.000125239	0.000188466	8	1	0.485499	0.796916	Transcript_22966
GO:0015696	Biological Process	P:ammonium transport	0.000125239	0.000188466	8	1	0.485499	0.796916	Transcript_23312
GO:0015700	Biological Process	P:arsenite transport	0.000125239	0.000188466	8	1	0.485499	0.796916	Transcript_27240
GO:0015824	Biological Process	P:proline transport	0.000125239	0.000188466	8	1	0.485499	0.796916	Transcript_17842
GO:0016126	Biological Process	P:sterol biosynthetic process	0.000861016	0.000942329	55	5	0.480903	0.796916	Transcript_19248,Transcript_23553,Transcript_26516,Transcript_57965,Transcript_61597
GO:0016462	Molecular Function	F:pyrophosphatase activity	0.000125239	0.000188466	8	1	0.485499	0.796916	Transcript_28116
GO:0016618	Molecular Function	F:hydroxypyruvate reductase activity	0.000125239	0.000188466	8	1	0.485499	0.796916	Transcript_50555
GO:0016768	Molecular Function	F:spermine synthase activity	0.000125239	0.000188466	8	1	0.485499	0.796916	Transcript_27529
GO:0017148	Biological Process	P:negative regulation of translation	0.0004853	0.000565398	31	3	0.475312	0.796916	Transcript_21141,Transcript_51293,Transcript_56587
GO:0019761	Biological Process	P:glucosinolate biosynthetic process	0.000125239	0.000188466	8	1	0.485499	0.796916	Transcript_35635
GO:0030132	Cellular Component	C:clathrin coat of coated pit	0.0004853	0.000565398	31	3	0.475312	0.796916	Transcript_10978,Transcript_28376,Transcript_57393
GO:0030424	Cellular Component	C:axon	0.000297442	0.000376932	19	2	0.468035	0.796916	Transcript_31766,Transcript_5567
GO:0031177	Molecular Function	F:phosphopantetheine binding	0.000125239	0.000188466	8	1	0.485499	0.796916	Transcript_2148
GO:0032153	Cellular Component	C:cell division site	0.000297442	0.000376932	19	2	0.468035	0.796916	Transcript_13010,Transcript_27722
GO:0033597	Cellular Component	C:mitotic checkpoint complex	0.000125239	0.000188466	8	1	0.485499	0.796916	Transcript_30946
GO:0034398	Biological Process	P:telomere tethering at nuclear periphery	0.000125239	0.000188466	8	1	0.485499	0.796916	Transcript_41089
GO:0034613	Biological Process	P:cellular protein localization	0.000297442	0.000376932	19	2	0.468035	0.796916	Transcript_13891,Transcript_27722
GO:0042344	Biological Process	P:indole glucosinolate catabolic process	0.000125239	0.000188466	8	1	0.485499	0.796916	Transcript_23040
GO:0042937	Molecular Function	F:tripeptide transporter activity	0.000297442	0.000376932	19	2	0.468035	0.796916	Transcript_1772,Transcript_18420
GO:0042939	Biological Process	P:tripeptide transport	0.000297442	0.000376932	19	2	0.468035	0.796916	Transcript_1772,Transcript_18420
GO:0043078	Cellular Component	C:polar nucleus	0.000125239	0.000188466	8	1	0.485499	0.796916	Transcript_40473
GO:0043495	Molecular Function	F:protein anchor	0.000125239	0.000188466	8	1	0.485499	0.796916	Transcript_55217
GO:0044614	Cellular Component	C:nuclear pore cytoplasmic filaments	0.000125239	0.000188466	8	1	0.485499	0.796916	Transcript_41089
GO:0045543	Molecular Function	F:gibberellin 2-beta-dioxygenase activity	0.000125239	0.000188466	8	1	0.485499	0.796916	Transcript_42362
GO:0045787	Biological Process	P:positive regulation of cell cycle	0.000125239	0.000188466	8	1	0.485499	0.796916	Transcript_30342
GO:0047617	Molecular Function	F:acyl-CoA hydrolase activity	0.000125239	0.000188466	8	1	0.485499	0.796916	Transcript_21332
GO:0048444	Biological Process	P:floral organ morphogenesis	0.000297442	0.000376932	19	2	0.468035	0.796916	Transcript_35462,Transcript_44925
GO:0048508	Biological Process	P:embryonic meristem development	0.000125239	0.000188466	8	1	0.485499	0.796916	Transcript_17817
GO:0050502	Molecular Function	F:cis-zeatin O-beta-D-glucosyltransferase activity	0.000125239	0.000188466	8	1	0.485499	0.796916	Transcript_39564
GO:0051879	Molecular Function	F:Hsp90 protein binding	0.000125239	0.000188466	8	1	0.485499	0.796916	Transcript_32117
GO:0080043	Molecular Function	F:quercetin 3-O-glucosyltransferase activity	0.00161245	0.00169619	103	9	0.484596	0.796916	Transcript_10274,Transcript_23392,Transcript_28875,Transcript_31046,Transcript_35635,Transcript_39564,Transcript_4923,Transcript_54355,Transcript_60972
GO:0080185	Biological Process	P:effector dependent induction by symbiont of host immune response	0.000125239	0.000188466	8	1	0.485499	0.796916	Transcript_839
GO:0090355	Biological Process	P:positive regulation of auxin metabolic process	0.000125239	0.000188466	8	1	0.485499	0.796916	Transcript_24611
GO:0090358	Biological Process	P:positive regulation of tryptophan metabolic process	0.000125239	0.000188466	8	1	0.485499	0.796916	Transcript_24611
GO:0097466	Biological Process	P:glycoprotein ERAD pathway	0.000125239	0.000188466	8	1	0.485499	0.796916	Transcript_43134
GO:1901149	Molecular Function	F:salicylic acid binding	0.000125239	0.000188466	8	1	0.485499	0.796916	Transcript_839
GO:1901601	Biological Process	P:strigolactone biosynthetic process	0.000125239	0.000188466	8	1	0.485499	0.796916	Transcript_52694
GO:2000904	Biological Process	P:regulation of starch metabolic process	0.000125239	0.000188466	8	1	0.485499	0.796916	Transcript_35462
GO:0004630	Molecular Function	F:phospholipase D activity	0.000500955	0.000565398	32	3	0.496089	0.80501	Transcript_19785,Transcript_36198,Transcript_9259
GO:0006465	Biological Process	P:signal peptide processing	0.000688813	0.000753864	44	4	0.496429	0.80501	Transcript_3035,Transcript_37622,Transcript_61297,Transcript_876
GO:0008134	Molecular Function	F:transcription factor binding	0.000500955	0.000565398	32	3	0.496089	0.80501	Transcript_50772,Transcript_5567,Transcript_8496
GO:0009815	Molecular Function	F:1-aminocyclopropane-1-carboxylate oxidase activity	0.000313097	0.000376932	20	2	0.494671	0.80501	Transcript_33874,Transcript_38013
GO:0010089	Biological Process	P:xylem development	0.000688813	0.000753864	44	4	0.496429	0.80501	Transcript_17549,Transcript_19094,Transcript_33698,Transcript_39950
GO:0010148	Biological Process	P:transpiration	0.000313097	0.000376932	20	2	0.494671	0.80501	Transcript_18182,Transcript_55217
GO:0016161	Molecular Function	F:beta-amylase activity	0.000500955	0.000565398	32	3	0.496089	0.80501	Transcript_43011,Transcript_50388,Transcript_54843
GO:0016298	Molecular Function	F:lipase activity	0.000688813	0.000753864	44	4	0.496429	0.80501	Transcript_13483,Transcript_33489,Transcript_34594,Transcript_9401
GO:0017119	Cellular Component	C:Golgi transport complex	0.000313097	0.000376932	20	2	0.494671	0.80501	Transcript_28797,Transcript_59055
GO:0031966	Cellular Component	C:mitochondrial membrane	0.00144025	0.00150773	92	8	0.496114	0.80501	Transcript_11690,Transcript_20960,Transcript_25184,Transcript_30270,Transcript_40875,Transcript_43017,Transcript_5012,Transcript_57198
GO:0035428	Biological Process	P:hexose transmembrane transport	0.00106453	0.0011308	68	6	0.496388	0.80501	Transcript_10323,Transcript_12494,Transcript_27073,Transcript_37905,Transcript_62372,Transcript_62610
GO:0046916	Biological Process	P:cellular transition metal ion homeostasis	0.000313097	0.000376932	20	2	0.494671	0.80501	Transcript_19457,Transcript_2409
GO:0047987	Molecular Function	F:hydroperoxide dehydratase activity	0.000313097	0.000376932	20	2	0.494671	0.80501	Transcript_10673,Transcript_14963
GO:0070290	Molecular Function	F:N-acylphosphatidylethanolamine-specific phospholipase D activity	0.000500955	0.000565398	32	3	0.496089	0.80501	Transcript_19785,Transcript_36198,Transcript_9259
GO:0071482	Biological Process	P:cellular response to light stimulus	0.000313097	0.000376932	20	2	0.494671	0.80501	Transcript_31680,Transcript_50555
GO:1900140	Biological Process	P:regulation of seedling development	0.000313097	0.000376932	20	2	0.494671	0.80501	Transcript_33442,Transcript_7405
GO:0055085	Biological Process	P:transmembrane transport	0.00314662	0.00320392	201	17	0.502859	0.814821	Transcript_19052,Transcript_20623,Transcript_21116,Transcript_21869,Transcript_24360,Transcript_2648,Transcript_29373,Transcript_30216,Transcript_33758,Transcript_35577,Transcript_4174,Transcript_4323,Transcript_51792,Transcript_59377,Transcript_63300,Transcript_8698,Transcript_9809
GO:0000234	Molecular Function	F:phosphoethanolamine N-methyltransferase activity	0.000140894	0.000188466	9	1	0.526515	0.822129	Transcript_1026
GO:0000978	Molecular Function	F:RNA polymerase II core promoter proximal region sequence-specific DNA binding	0.000140894	0.000188466	9	1	0.526515	0.822129	Transcript_2796
GO:0001047	Molecular Function	F:core promoter binding	0.000140894	0.000188466	9	1	0.526515	0.822129	Transcript_7453
GO:0002240	Biological Process	P:response to molecule of oomycetes origin	0.000140894	0.000188466	9	1	0.526515	0.822129	Transcript_21566
GO:0003883	Molecular Function	F:CTP synthase activity	0.000140894	0.000188466	9	1	0.526515	0.822129	Transcript_23892
GO:0003968	Molecular Function	F:RNA-directed RNA polymerase activity	0.000140894	0.000188466	9	1	0.526515	0.822129	Transcript_31319
GO:0004435	Molecular Function	F:phosphatidylinositol phospholipase C activity	0.000328752	0.000376932	21	2	0.520441	0.822129	Transcript_24609,Transcript_37360
GO:0004540	Molecular Function	F:ribonuclease activity	0.000140894	0.000188466	9	1	0.526515	0.822129	Transcript_17256
GO:0004749	Molecular Function	F:ribose phosphate diphosphokinase activity	0.000140894	0.000188466	9	1	0.526515	0.822129	Transcript_21641
GO:0005795	Cellular Component	C:Golgi stack	0.000704468	0.000753864	45	4	0.513784	0.822129	Transcript_23224,Transcript_39078,Transcript_6090,Transcript_6892
GO:0006101	Biological Process	P:citrate metabolic process	0.000140894	0.000188466	9	1	0.526515	0.822129	Transcript_43219
GO:0006596	Biological Process	P:polyamine biosynthetic process	0.000140894	0.000188466	9	1	0.526515	0.822129	Transcript_27529
GO:0006612	Biological Process	P:protein targeting to membrane	0.000140894	0.000188466	9	1	0.526515	0.822129	Transcript_55217
GO:0006809	Biological Process	P:nitric oxide biosynthetic process	0.000140894	0.000188466	9	1	0.526515	0.822129	Transcript_22657
GO:0007029	Biological Process	P:endoplasmic reticulum organization	0.000140894	0.000188466	9	1	0.526515	0.822129	Transcript_51321
GO:0008409	Molecular Function	F:5'-3' exonuclease activity	0.000140894	0.000188466	9	1	0.526515	0.822129	Transcript_4255
GO:0009765	Biological Process	P:photosynthesis, light harvesting	0.00051661	0.000565398	33	3	0.516443	0.822129	Transcript_13361,Transcript_54763,Transcript_54764
GO:0009773	Biological Process	P:photosynthetic electron transport in photosystem I	0.000328752	0.000376932	21	2	0.520441	0.822129	Transcript_2441,Transcript_35703
GO:0010223	Biological Process	P:secondary shoot formation	0.00051661	0.000565398	33	3	0.516443	0.822129	Transcript_26568,Transcript_33698,Transcript_52694
GO:0010362	Biological Process	P:negative regulation of anion channel activity by blue light	0.000140894	0.000188466	9	1	0.526515	0.822129	Transcript_49006
GO:0010601	Biological Process	P:positive regulation of auxin biosynthetic process	0.000140894	0.000188466	9	1	0.526515	0.822129	Transcript_35462
GO:0015691	Biological Process	P:cadmium ion transport	0.000140894	0.000188466	9	1	0.526515	0.822129	Transcript_23040
GO:0016236	Biological Process	P:macroautophagy	0.000140894	0.000188466	9	1	0.526515	0.822129	Transcript_14662
GO:0019158	Molecular Function	F:mannokinase activity	0.000140894	0.000188466	9	1	0.526515	0.822129	Transcript_9629
GO:0019233	Biological Process	P:sensory perception of pain	0.000140894	0.000188466	9	1	0.526515	0.822129	Transcript_14384
GO:0019284	Biological Process	P:L-methionine biosynthetic process from S-adenosylmethionine	0.000140894	0.000188466	9	1	0.526515	0.822129	Transcript_21567
GO:0030643	Biological Process	P:cellular phosphate ion homeostasis	0.000140894	0.000188466	9	1	0.526515	0.822129	Transcript_23199
GO:0031146	Biological Process	P:SCF-dependent proteasomal ubiquitin-dependent protein catabolic process	0.000892326	0.000942329	57	5	0.511848	0.822129	Transcript_26786,Transcript_28817,Transcript_3596,Transcript_43767,Transcript_57024
GO:0031929	Biological Process	P:TOR signaling	0.000140894	0.000188466	9	1	0.526515	0.822129	Transcript_17451
GO:0032196	Biological Process	P:transposition	0.000140894	0.000188466	9	1	0.526515	0.822129	Transcript_33891
GO:0032450	Molecular Function	F:maltose alpha-glucosidase activity	0.000140894	0.000188466	9	1	0.526515	0.822129	Transcript_1995
GO:0032575	Molecular Function	F:ATP-dependent 5'-3' RNA helicase activity	0.000140894	0.000188466	9	1	0.526515	0.822129	Transcript_5567
GO:0033116	Cellular Component	C:endoplasmic reticulum-Golgi intermediate compartment membrane	0.000328752	0.000376932	21	2	0.520441	0.822129	Transcript_26579,Transcript_8281
GO:0033619	Biological Process	P:membrane protein proteolysis	0.000328752	0.000376932	21	2	0.520441	0.822129	Transcript_3035,Transcript_55230
GO:0038198	Molecular Function	F:auxin receptor activity	0.000140894	0.000188466	9	1	0.526515	0.822129	Transcript_49110
GO:0042335	Biological Process	P:cuticle development	0.000704468	0.000753864	45	4	0.513784	0.822129	Transcript_23369,Transcript_25924,Transcript_38070,Transcript_44618
GO:0042555	Cellular Component	C:MCM complex	0.000328752	0.000376932	21	2	0.520441	0.822129	Transcript_19003,Transcript_29410
GO:0042593	Biological Process	P:glucose homeostasis	0.000140894	0.000188466	9	1	0.526515	0.822129	Transcript_12494
GO:0043005	Cellular Component	C:neuron projection	0.000140894	0.000188466	9	1	0.526515	0.822129	Transcript_31766
GO:0047216	Molecular Function	F:inositol 3-alpha-galactosyltransferase activity	0.000140894	0.000188466	9	1	0.526515	0.822129	Transcript_3556
GO:0051259	Biological Process	P:protein oligomerization	0.000140894	0.000188466	9	1	0.526515	0.822129	Transcript_37902
GO:0051286	Cellular Component	C:cell tip	0.000140894	0.000188466	9	1	0.526515	0.822129	Transcript_27722
GO:0055037	Cellular Component	C:recycling endosome	0.000140894	0.000188466	9	1	0.526515	0.822129	Transcript_31352
GO:0071215	Biological Process	P:cellular response to abscisic acid stimulus	0.000704468	0.000753864	45	4	0.513784	0.822129	Transcript_10489,Transcript_1218,Transcript_24982,Transcript_30331
GO:0071219	Biological Process	P:cellular response to molecule of bacterial origin	0.000140894	0.000188466	9	1	0.526515	0.822129	Transcript_57167
GO:0071366	Biological Process	P:cellular response to indolebutyric acid stimulus	0.000140894	0.000188466	9	1	0.526515	0.822129	Transcript_23040
GO:0080019	Molecular Function	F:fatty-acyl-CoA reductase (alcohol-forming) activity	0.000140894	0.000188466	9	1	0.526515	0.822129	Transcript_27876
GO:0090305	Biological Process	P:nucleic acid phosphodiester bond hydrolysis	0.000140894	0.000188466	9	1	0.526515	0.822129	Transcript_5414
GO:1900864	Biological Process	P:mitochondrial RNA modification	0.000140894	0.000188466	9	1	0.526515	0.822129	Transcript_44307
GO:1901002	Biological Process	P:positive regulation of response to salt stress	0.000140894	0.000188466	9	1	0.526515	0.822129	Transcript_557
GO:0043547	Biological Process	P:positive regulation of GTPase activity	0.000532265	0.000565398	34	3	0.536346	0.836263	Transcript_32235,Transcript_48680,Transcript_557
GO:2000022	Biological Process	P:regulation of jasmonic acid mediated signaling pathway	0.000532265	0.000565398	34	3	0.536346	0.836263	Transcript_22287,Transcript_27727,Transcript_42786
GO:0010218	Biological Process	P:response to far red light	0.00111149	0.0011308	71	6	0.537815	0.837338	Transcript_13330,Transcript_24164,Transcript_31145,Transcript_51604,Transcript_59453,Transcript_6741
GO:0022857	Molecular Function	F:transmembrane transporter activity	0.00111149	0.0011308	71	6	0.537815	0.837338	Transcript_24611,Transcript_28205,Transcript_36128,Transcript_59811,Transcript_6266,Transcript_63384
GO:0006108	Biological Process	P:malate metabolic process	0.000923636	0.000942329	59	5	0.542008	0.843254	Transcript_12106,Transcript_12359,Transcript_148,Transcript_22473,Transcript_43420
GO:0005546	Molecular Function	F:phosphatidylinositol-4,5-bisphosphate binding	0.000344407	0.000376932	22	2	0.545314	0.844116	Transcript_36198,Transcript_9259
GO:0008080	Molecular Function	F:N-acetyltransferase activity	0.000344407	0.000376932	22	2	0.545314	0.844116	Transcript_28116,Transcript_35614
GO:0010216	Biological Process	P:maintenance of DNA methylation	0.000344407	0.000376932	22	2	0.545314	0.844116	Transcript_15901,Transcript_33344
GO:0015992	Biological Process	P:proton transport	0.000344407	0.000376932	22	2	0.545314	0.844116	Transcript_076,Transcript_678
GO:0016301	Molecular Function	F:kinase activity	0.00399198	0.00395778	255	21	0.544893	0.844116	Transcript_10022,Transcript_12586,Transcript_13160,Transcript_14417,Transcript_16038,Transcript_17192,Transcript_21641,Transcript_22008,Transcript_23710,Transcript_25106,Transcript_28294,Transcript_29443,Transcript_37487,Transcript_38070,Transcript_40868,Transcript_42841,Transcript_49006,Transcript_49734,Transcript_55619,Transcript_57955,Transcript_59295
GO:0048579	Biological Process	P:negative regulation of long-day photoperiodism, flowering	0.000344407	0.000376932	22	2	0.545314	0.844116	Transcript_21227,Transcript_34354
GO:0050826	Biological Process	P:response to freezing	0.000344407	0.000376932	22	2	0.545314	0.844116	Transcript_14525,Transcript_43855
GO:0000162	Biological Process	P:tryptophan biosynthetic process	0.000547919	0.000565398	35	3	0.555772	0.844817	Transcript_20257,Transcript_24611,Transcript_26630
GO:0000224	Molecular Function	F:peptide-N4-(N-acetyl-beta-glucosaminyl)asparagine amidase activity	0.000156548	0.000188466	10	1	0.564261	0.844817	Transcript_19987
GO:0000289	Biological Process	P:nuclear-transcribed mRNA poly(A) tail shortening	0.000156548	0.000188466	10	1	0.564261	0.844817	Transcript_12192
GO:0002084	Biological Process	P:protein depalmitoylation	0.000156548	0.000188466	10	1	0.564261	0.844817	Transcript_29606
GO:0003979	Molecular Function	F:UDP-glucose 6-dehydrogenase activity	0.000156548	0.000188466	10	1	0.564261	0.844817	Transcript_2798
GO:0004550	Molecular Function	F:nucleoside diphosphate kinase activity	0.000156548	0.000188466	10	1	0.564261	0.844817	Transcript_58581
GO:0004725	Molecular Function	F:protein tyrosine phosphatase activity	0.000735778	0.000753864	47	4	0.547627	0.844817	Transcript_23286,Transcript_32050,Transcript_40541,Transcript_55710
GO:0005929	Cellular Component	C:cilium	0.000156548	0.000188466	10	1	0.564261	0.844817	Transcript_54511
GO:0006065	Biological Process	P:UDP-glucuronate biosynthetic process	0.000156548	0.000188466	10	1	0.564261	0.844817	Transcript_2798
GO:0006103	Biological Process	P:2-oxoglutarate metabolic process	0.000156548	0.000188466	10	1	0.564261	0.844817	Transcript_55667
GO:0006177	Biological Process	P:GMP biosynthetic process	0.000156548	0.000188466	10	1	0.564261	0.844817	Transcript_28116
GO:0006183	Biological Process	P:GTP biosynthetic process	0.000156548	0.000188466	10	1	0.564261	0.844817	Transcript_58581
GO:0006228	Biological Process	P:UTP biosynthetic process	0.000156548	0.000188466	10	1	0.564261	0.844817	Transcript_58581
GO:0006542	Biological Process	P:glutamine biosynthetic process	0.000156548	0.000188466	10	1	0.564261	0.844817	Transcript_60945
GO:0006571	Biological Process	P:tyrosine biosynthetic process	0.000156548	0.000188466	10	1	0.564261	0.844817	Transcript_30467
GO:0006828	Biological Process	P:manganese ion transport	0.000156548	0.000188466	10	1	0.564261	0.844817	Transcript_13737
GO:0006829	Biological Process	P:zinc II ion transport	0.000156548	0.000188466	10	1	0.564261	0.844817	Transcript_62610
GO:0006865	Biological Process	P:amino acid transport	0.000547919	0.000565398	35	3	0.555772	0.844817	Transcript_39526,Transcript_58413,Transcript_9334
GO:0007292	Biological Process	P:female gamete generation	0.000156548	0.000188466	10	1	0.564261	0.844817	Transcript_12155
GO:0008081	Molecular Function	F:phosphoric diester hydrolase activity	0.000156548	0.000188466	10	1	0.564261	0.844817	Transcript_31227
GO:0008186	Molecular Function	F:RNA-dependent ATPase activity	0.000156548	0.000188466	10	1	0.564261	0.844817	Transcript_5567
GO:0008206	Biological Process	P:bile acid metabolic process	0.000156548	0.000188466	10	1	0.564261	0.844817	Transcript_23364
GO:0008265	Molecular Function	F:Mo-molybdopterin cofactor sulfurase activity	0.000156548	0.000188466	10	1	0.564261	0.844817	Transcript_3696
GO:0009638	Biological Process	P:phototropism	0.000735778	0.000753864	47	4	0.547627	0.844817	Transcript_23682,Transcript_26852,Transcript_31145,Transcript_49006
GO:0009647	Biological Process	P:skotomorphogenesis	0.000156548	0.000188466	10	1	0.564261	0.844817	Transcript_736
GO:0009734	Biological Process	P:auxin-activated signaling pathway	0.00629325	0.00621937	402	33	0.550425	0.844817	Transcript_12036,Transcript_12267,Transcript_12499,Transcript_12805,Transcript_14901,Transcript_17084,Transcript_18930,Transcript_21837,Transcript_23342,Transcript_23529,Transcript_24611,Transcript_26160,Transcript_28558,Transcript_28646,Transcript_28967,Transcript_32809,Transcript_33442,Transcript_35956,Transcript_37745,Transcript_39526,Transcript_404,Transcript_41964,Transcript_43044,Transcript…
GO:0009826	Biological Process	P:unidimensional cell growth	0.00248912	0.00245006	159	13	0.559653	0.844817	Transcript_13330,Transcript_18245,Transcript_21750,Transcript_23894,Transcript_24611,Transcript_27868,Transcript_3370,Transcript_34173,Transcript_34647,Transcript_43721,Transcript_4415,Transcript_59453,Transcript_61320
GO:0009945	Biological Process	P:radial axis specification	0.000156548	0.000188466	10	1	0.564261	0.844817	Transcript_17817
GO:0010047	Biological Process	P:fruit dehiscence	0.000156548	0.000188466	10	1	0.564261	0.844817	Transcript_24724
GO:0010099	Biological Process	P:regulation of photomorphogenesis	0.000156548	0.000188466	10	1	0.564261	0.844817	Transcript_1813
GO:0010369	Cellular Component	C:chromocenter	0.000156548	0.000188466	10	1	0.564261	0.844817	Transcript_33344
GO:0015197	Molecular Function	F:peptide transporter activity	0.000156548	0.000188466	10	1	0.564261	0.844817	Transcript_1772
GO:0015334	Molecular Function	F:high-affinity oligopeptide transporter activity	0.000156548	0.000188466	10	1	0.564261	0.844817	Transcript_1772
GO:0015867	Biological Process	P:ATP transport	0.000156548	0.000188466	10	1	0.564261	0.844817	Transcript_37517
GO:0019373	Biological Process	P:epoxygenase P450 pathway	0.000156548	0.000188466	10	1	0.564261	0.844817	Transcript_10673
GO:0022821	Molecular Function	F:potassium ion antiporter activity	0.000156548	0.000188466	10	1	0.564261	0.844817	Transcript_28084
GO:0031507	Biological Process	P:heterochromatin assembly	0.000156548	0.000188466	10	1	0.564261	0.844817	Transcript_30342
GO:0031625	Molecular Function	F:ubiquitin protein ligase binding	0.00247347	0.00245006	158	13	0.550634	0.844817	Transcript_10450,Transcript_10489,Transcript_11691,Transcript_14060,Transcript_26160,Transcript_28418,Transcript_29072,Transcript_30327,Transcript_3444,Transcript_41626,Transcript_50761,Transcript_50877,Transcript_61436
GO:0032491	Biological Process	P:detection of molecule of fungal origin	0.000156548	0.000188466	10	1	0.564261	0.844817	Transcript_21566
GO:0032776	Biological Process	P:DNA methylation on cytosine	0.000156548	0.000188466	10	1	0.564261	0.844817	Transcript_33344
GO:0034314	Biological Process	P:Arp2/3 complex-mediated actin nucleation	0.000156548	0.000188466	10	1	0.564261	0.844817	Transcript_14266
GO:0035671	Molecular Function	F:enone reductase activity	0.000156548	0.000188466	10	1	0.564261	0.844817	Transcript_42921
GO:0044210	Biological Process	P:'de novo' CTP biosynthetic process	0.000156548	0.000188466	10	1	0.564261	0.844817	Transcript_23892
GO:0050982	Biological Process	P:detection of mechanical stimulus	0.000156548	0.000188466	10	1	0.564261	0.844817	Transcript_14034
GO:0072583	Biological Process	P:clathrin-mediated endocytosis	0.000156548	0.000188466	10	1	0.564261	0.844817	Transcript_2917
GO:2000030	Biological Process	P:regulation of response to red or far red light	0.000156548	0.000188466	10	1	0.564261	0.844817	Transcript_38649
GO:2000379	Biological Process	P:positive regulation of reactive oxygen species metabolic process	0.000156548	0.000188466	10	1	0.564261	0.844817	Transcript_13737
GO:0000175	Molecular Function	F:3'-5'-exoribonuclease activity	0.000360061	0.000376932	23	2	0.56927	0.846414	Transcript_12192,Transcript_26947
GO:0004022	Molecular Function	F:alcohol dehydrogenase (NAD) activity	0.000360061	0.000376932	23	2	0.56927	0.846414	Transcript_24450,Transcript_4829
GO:0004713	Molecular Function	F:protein tyrosine kinase activity	0.000360061	0.000376932	23	2	0.56927	0.846414	Transcript_26070,Transcript_45311
GO:0004869	Molecular Function	F:cysteine-type endopeptidase inhibitor activity	0.000360061	0.000376932	23	2	0.56927	0.846414	Transcript_332,Transcript_43176
GO:0006915	Biological Process	P:apoptotic process	0.000360061	0.000376932	23	2	0.56927	0.846414	Transcript_17089,Transcript_30517
GO:0009306	Biological Process	P:protein secretion	0.000360061	0.000376932	23	2	0.56927	0.846414	Transcript_196,Transcript_50549
GO:0010256	Biological Process	P:endomembrane system organization	0.000360061	0.000376932	23	2	0.56927	0.846414	Transcript_35525,Transcript_43721
GO:0016210	Molecular Function	F:naringenin-chalcone synthase activity	0.000360061	0.000376932	23	2	0.56927	0.846414	Transcript_35341,Transcript_56555
GO:0016308	Molecular Function	F:1-phosphatidylinositol-4-phosphate 5-kinase activity	0.000360061	0.000376932	23	2	0.56927	0.846414	Transcript_33256,Transcript_4238
GO:0031338	Biological Process	P:regulation of vesicle fusion	0.000360061	0.000376932	23	2	0.56927	0.846414	Transcript_22485,Transcript_58656
GO:0005667	Cellular Component	C:transcription factor complex	0.000563574	0.000565398	36	3	0.574702	0.853309	Transcript_14117,Transcript_20990,Transcript_21169
GO:0030176	Cellular Component	C:integral component of endoplasmic reticulum membrane	0.000563574	0.000565398	36	3	0.574702	0.853309	Transcript_36593,Transcript_37622,Transcript_51321
GO:0000301	Biological Process	P:retrograde transport, vesicle recycling within Golgi	0.000172203	0.000188466	11	1	0.598998	0.870717	Transcript_59055
GO:0000480	Biological Process	P:endonucleolytic cleavage in 5'-ETS of tricistronic rRNA transcript (SSU-rRNA, 5.8S rRNA, LSU-rRNA)	0.000172203	0.000188466	11	1	0.598998	0.870717	Transcript_18348
GO:0003727	Molecular Function	F:single-stranded RNA binding	0.000375716	0.000376932	24	2	0.592296	0.870717	Transcript_32006,Transcript_33184
GO:0004758	Molecular Function	F:serine C-palmitoyltransferase activity	0.000172203	0.000188466	11	1	0.598998	0.870717	Transcript_57838
GO:0004792	Molecular Function	F:thiosulfate sulfurtransferase activity	0.000172203	0.000188466	11	1	0.598998	0.870717	Transcript_39900
GO:0005749	Cellular Component	C:mitochondrial respiratory chain complex II, succinate dehydrogenase complex (ubiquinone)	0.000172203	0.000188466	11	1	0.598998	0.870717	Transcript_35055
GO:0007420	Biological Process	P:brain development	0.000172203	0.000188466	11	1	0.598998	0.870717	Transcript_56587
GO:0009113	Biological Process	P:purine nucleobase biosynthetic process	0.000172203	0.000188466	11	1	0.598998	0.870717	Transcript_11680
GO:0010031	Biological Process	P:circumnutation	0.000172203	0.000188466	11	1	0.598998	0.870717	Transcript_4415
GO:0010098	Biological Process	P:suspensor development	0.000172203	0.000188466	11	1	0.598998	0.870717	Transcript_13856
GO:0010304	Biological Process	P:PSII associated light-harvesting complex II catabolic process	0.000172203	0.000188466	11	1	0.598998	0.870717	Transcript_62555
GO:0010428	Molecular Function	F:methyl-CpNpG binding	0.000172203	0.000188466	11	1	0.598998	0.870717	Transcript_33344
GO:0010429	Molecular Function	F:methyl-CpNpN binding	0.000172203	0.000188466	11	1	0.598998	0.870717	Transcript_33344
GO:0016682	Molecular Function	F:oxidoreductase activity, acting on diphenols and related substances as donors, oxygen as acceptor	0.000172203	0.000188466	11	1	0.598998	0.870717	Transcript_37494
GO:0017038	Biological Process	P:protein import	0.000172203	0.000188466	11	1	0.598998	0.870717	Transcript_1106
GO:0030331	Molecular Function	F:estrogen receptor binding	0.000172203	0.000188466	11	1	0.598998	0.870717	Transcript_30183
GO:0034757	Biological Process	P:negative regulation of iron ion transport	0.000172203	0.000188466	11	1	0.598998	0.870717	Transcript_30331
GO:0042026	Biological Process	P:protein refolding	0.000579229	0.000565398	37	3	0.593118	0.870717	Transcript_25942,Transcript_39120,Transcript_40446
GO:0042144	Biological Process	P:vacuole fusion, non-autophagic	0.000172203	0.000188466	11	1	0.598998	0.870717	Transcript_14662
GO:0045273	Cellular Component	C:respiratory chain complex II	0.000172203	0.000188466	11	1	0.598998	0.870717	Transcript_35055
GO:0046527	Molecular Function	F:glucosyltransferase activity	0.000172203	0.000188466	11	1	0.598998	0.870717	Transcript_15456
GO:0046593	Molecular Function	F:mandelonitrile lyase activity	0.000172203	0.000188466	11	1	0.598998	0.870717	Transcript_37228
GO:0046839	Biological Process	P:phospholipid dephosphorylation	0.000375716	0.000376932	24	2	0.592296	0.870717	Transcript_14384,Transcript_46261
GO:0046854	Biological Process	P:phosphatidylinositol phosphorylation	0.000375716	0.000376932	24	2	0.592296	0.870717	Transcript_19281,Transcript_54216
GO:0047485	Molecular Function	F:protein N-terminus binding	0.000172203	0.000188466	11	1	0.598998	0.870717	Transcript_31766
GO:0048571	Biological Process	P:long-day photoperiodism	0.000172203	0.000188466	11	1	0.598998	0.870717	Transcript_21227
GO:0051016	Biological Process	P:barbed-end actin filament capping	0.000172203	0.000188466	11	1	0.598998	0.870717	Transcript_22806
GO:0070008	Molecular Function	F:serine-type exopeptidase activity	0.000172203	0.000188466	11	1	0.598998	0.870717	Transcript_27019
GO:0072661	Biological Process	P:protein targeting to plasma membrane	0.000172203	0.000188466	11	1	0.598998	0.870717	Transcript_55217
GO:0080117	Biological Process	P:secondary growth	0.000172203	0.000188466	11	1	0.598998	0.870717	Transcript_30331
GO:0097027	Molecular Function	F:ubiquitin-protein transferase activator activity	0.000172203	0.000188466	11	1	0.598998	0.870717	Transcript_30946
GO:0004089	Molecular Function	F:carbonate dehydratase activity	0.000391371	0.000376932	25	2	0.614389	0.885857	Transcript_15108,Transcript_30051
GO:0004471	Molecular Function	F:malate dehydrogenase (decarboxylating) (NAD+) activity	0.000391371	0.000376932	25	2	0.614389	0.885857	Transcript_12106,Transcript_12359
GO:0006206	Biological Process	P:pyrimidine nucleobase metabolic process	0.000391371	0.000376932	25	2	0.614389	0.885857	Transcript_23758,Transcript_33146
GO:0008250	Cellular Component	C:oligosaccharyltransferase complex	0.000594884	0.000565398	38	3	0.611007	0.885857	Transcript_16441,Transcript_37659,Transcript_60487
GO:0009750	Biological Process	P:response to fructose	0.000391371	0.000376932	25	2	0.614389	0.885857	Transcript_32153,Transcript_32154
GO:0009825	Biological Process	P:multidimensional cell growth	0.000798397	0.000753864	51	4	0.611373	0.885857	Transcript_251,Transcript_33573,Transcript_3550,Transcript_42961
GO:0009827	Biological Process	P:plant-type cell wall modification	0.000391371	0.000376932	25	2	0.614389	0.885857	Transcript_33256,Transcript_39019
GO:0009870	Biological Process	P:defense response signaling pathway, resistance gene-dependent	0.000391371	0.000376932	25	2	0.614389	0.885857	Transcript_14967,Transcript_41089
GO:0046933	Molecular Function	F:proton-transporting ATP synthase activity, rotational mechanism	0.000594884	0.000565398	38	3	0.611007	0.885857	Transcript_11644,Transcript_5994,Transcript_60249
GO:0048767	Biological Process	P:root hair elongation	0.000798397	0.000753864	51	4	0.611373	0.885857	Transcript_1209,Transcript_23156,Transcript_24713,Transcript_37634
GO:0048829	Biological Process	P:root cap development	0.000391371	0.000376932	25	2	0.614389	0.885857	Transcript_12155,Transcript_39526
GO:0052696	Biological Process	P:flavonoid glucuronidation	0.00180031	0.00169619	115	9	0.614778	0.885857	Transcript_10274,Transcript_23392,Transcript_28875,Transcript_31046,Transcript_35635,Transcript_39564,Transcript_4923,Transcript_54355,Transcript_60972
GO:0080022	Biological Process	P:primary root development	0.000391371	0.000376932	25	2	0.614389	0.885857	Transcript_26599,Transcript_28666
GO:0005096	Molecular Function	F:GTPase activator activity	0.00200382	0.00188466	128	10	0.618477	0.890591	Transcript_14174,Transcript_22485,Transcript_24741,Transcript_32235,Transcript_34479,Transcript_48183,Transcript_48680,Transcript_557,Transcript_58656,Transcript_9936
GO:0001053	Molecular Function	F:plastid sigma factor activity	0.000187858	0.000188466	12	1	0.630967	0.891827	Transcript_31680
GO:0004014	Molecular Function	F:adenosylmethionine decarboxylase activity	0.000187858	0.000188466	12	1	0.630967	0.891827	Transcript_266
GO:0004819	Molecular Function	F:glutamine-tRNA ligase activity	0.000187858	0.000188466	12	1	0.630967	0.891827	Transcript_18541
GO:0005885	Cellular Component	C:Arp2/3 protein complex	0.000187858	0.000188466	12	1	0.630967	0.891827	Transcript_14266
GO:0006425	Biological Process	P:glutaminyl-tRNA aminoacylation	0.000187858	0.000188466	12	1	0.630967	0.891827	Transcript_18541
GO:0006545	Biological Process	P:glycine biosynthetic process	0.000187858	0.000188466	12	1	0.630967	0.891827	Transcript_15634
GO:0006557	Biological Process	P:S-adenosylmethioninamine biosynthetic process	0.000187858	0.000188466	12	1	0.630967	0.891827	Transcript_266
GO:0008474	Molecular Function	F:palmitoyl-(protein) hydrolase activity	0.000187858	0.000188466	12	1	0.630967	0.891827	Transcript_29606
GO:0009156	Biological Process	P:ribonucleoside monophosphate biosynthetic process	0.000187858	0.000188466	12	1	0.630967	0.891827	Transcript_21641
GO:0009247	Biological Process	P:glycolipid biosynthetic process	0.000187858	0.000188466	12	1	0.630967	0.891827	Transcript_27625
GO:0009567	Biological Process	P:double fertilization forming a zygote and endosperm	0.000187858	0.000188466	12	1	0.630967	0.891827	Transcript_14815
GO:0009615	Biological Process	P:response to virus	0.000814052	0.000753864	52	4	0.626413	0.891827	Transcript_11634,Transcript_11691,Transcript_14417,Transcript_55411
GO:0009625	Biological Process	P:response to insect	0.000187858	0.000188466	12	1	0.630967	0.891827	Transcript_49077
GO:0009916	Molecular Function	F:alternative oxidase activity	0.000187858	0.000188466	12	1	0.630967	0.891827	Transcript_16018
GO:0010071	Biological Process	P:root meristem specification	0.000187858	0.000188466	12	1	0.630967	0.891827	Transcript_32441
GO:0010629	Biological Process	P:negative regulation of gene expression	0.000187858	0.000188466	12	1	0.630967	0.891827	Transcript_43840
GO:0016123	Biological Process	P:xanthophyll biosynthetic process	0.000187858	0.000188466	12	1	0.630967	0.891827	Transcript_18462
GO:0034455	Cellular Component	C:t-UTP complex	0.000187858	0.000188466	12	1	0.630967	0.891827	Transcript_28777
GO:0042132	Molecular Function	F:fructose 1,6-bisphosphate 1-phosphatase activity	0.000187858	0.000188466	12	1	0.630967	0.891827	Transcript_25089
GO:0042493	Biological Process	P:response to drug	0.000187858	0.000188466	12	1	0.630967	0.891827	Transcript_37810
GO:0043141	Molecular Function	F:ATP-dependent 5'-3' DNA helicase activity	0.000187858	0.000188466	12	1	0.630967	0.891827	Transcript_5567
GO:0043631	Biological Process	P:RNA polyadenylation	0.000187858	0.000188466	12	1	0.630967	0.891827	Transcript_26156
GO:0043687	Biological Process	P:post-translational protein modification	0.000187858	0.000188466	12	1	0.630967	0.891827	Transcript_60487
GO:0046653	Biological Process	P:tetrahydrofolate metabolic process	0.000187858	0.000188466	12	1	0.630967	0.891827	Transcript_11680
GO:0048232	Biological Process	P:male gamete generation	0.000187858	0.000188466	12	1	0.630967	0.891827	Transcript_12155
GO:0051289	Biological Process	P:protein homotetramerization	0.000187858	0.000188466	12	1	0.630967	0.891827	Transcript_11680
GO:0051537	Molecular Function	F:2 iron, 2 sulfur cluster binding	0.00142459	0.00131926	91	7	0.629998	0.891827	Transcript_14375,Transcript_14826,Transcript_15422,Transcript_26475,Transcript_37886,Transcript_56574,Transcript_61436
GO:0060968	Biological Process	P:regulation of gene silencing	0.000187858	0.000188466	12	1	0.630967	0.891827	Transcript_12155
GO:0005815	Cellular Component	C:microtubule organizing center	0.000407026	0.000376932	26	2	0.635552	0.892432	Transcript_30183,Transcript_56309
GO:0006874	Biological Process	P:cellular calcium ion homeostasis	0.000407026	0.000376932	26	2	0.635552	0.892432	Transcript_42580,Transcript_51059
GO:0008375	Molecular Function	F:acetylglucosaminyltransferase activity	0.000407026	0.000376932	26	2	0.635552	0.892432	Transcript_24706,Transcript_7046
GO:0009986	Cellular Component	C:cell surface	0.000407026	0.000376932	26	2	0.635552	0.892432	Transcript_23199,Transcript_63187
GO:0010082	Biological Process	P:regulation of root meristem growth	0.000407026	0.000376932	26	2	0.635552	0.892432	Transcript_29935,Transcript_7213
GO:0031595	Cellular Component	C:nuclear proteasome complex	0.000407026	0.000376932	26	2	0.635552	0.892432	Transcript_12155,Transcript_14078
GO:0032259	Biological Process	P:methylation	0.0016281	0.00150773	104	8	0.632301	0.892432	Transcript_1026,Transcript_16122,Transcript_19422,Transcript_23236,Transcript_24660,Transcript_26018,Transcript_27889,Transcript_46871
GO:0043562	Biological Process	P:cellular response to nitrogen levels	0.000407026	0.000376932	26	2	0.635552	0.892432	Transcript_13856,Transcript_29415
GO:0048509	Biological Process	P:regulation of meristem development	0.000407026	0.000376932	26	2	0.635552	0.892432	Transcript_30331,Transcript_7551
GO:0051740	Molecular Function	F:ethylene binding	0.000407026	0.000376932	26	2	0.635552	0.892432	Transcript_33456,Transcript_834
GO:0004683	Molecular Function	F:calmodulin-dependent protein kinase activity	0.00103322	0.000942329	66	5	0.639832	0.897269	Transcript_10235,Transcript_17103,Transcript_38235,Transcript_42996,Transcript_52606
GO:0008283	Biological Process	P:cell proliferation	0.00103322	0.000942329	66	5	0.639832	0.897269	Transcript_26786,Transcript_29667,Transcript_30342,Transcript_37375,Transcript_59453
GO:0005758	Cellular Component	C:mitochondrial intermembrane space	0.000626194	0.000565398	40	3	0.645171	0.903576	Transcript_58581,Transcript_62504,Transcript_63046
GO:0007005	Biological Process	P:mitochondrion organization	0.000626194	0.000565398	40	3	0.645171	0.903576	Transcript_39120,Transcript_40446,Transcript_55311
GO:0000291	Biological Process	P:nuclear-transcribed mRNA catabolic process, exonucleolytic	0.000203513	0.000188466	13	1	0.660387	0.908879	Transcript_26947
GO:0003876	Molecular Function	F:AMP deaminase activity	0.000203513	0.000188466	13	1	0.660387	0.908879	Transcript_28745
GO:0004356	Molecular Function	F:glutamate-ammonia ligase activity	0.000203513	0.000188466	13	1	0.660387	0.908879	Transcript_60945
GO:0004430	Molecular Function	F:1-phosphatidylinositol 4-kinase activity	0.000422681	0.000376932	27	2	0.655791	0.908879	Transcript_19281,Transcript_54216
GO:0004571	Molecular Function	F:mannosyl-oligosaccharide 1,2-alpha-mannosidase activity	0.000203513	0.000188466	13	1	0.660387	0.908879	Transcript_43134
GO:0004845	Molecular Function	F:uracil phosphoribosyltransferase activity	0.000203513	0.000188466	13	1	0.660387	0.908879	Transcript_23758
GO:0006662	Biological Process	P:glycerol ether metabolic process	0.000422681	0.000376932	27	2	0.655791	0.908879	Transcript_55898,Transcript_671
GO:0008447	Molecular Function	F:L-ascorbate oxidase activity	0.000203513	0.000188466	13	1	0.660387	0.908879	Transcript_31154
GO:0008515	Molecular Function	F:sucrose transmembrane transporter activity	0.000203513	0.000188466	13	1	0.660387	0.908879	Transcript_255
GO:0009099	Biological Process	P:valine biosynthetic process	0.000422681	0.000376932	27	2	0.655791	0.908879	Transcript_13333,Transcript_36488
GO:0009539	Cellular Component	C:photosystem II reaction center	0.000203513	0.000188466	13	1	0.660387	0.908879	Transcript_12019
GO:0009886	Biological Process	P:post-embryonic morphogenesis	0.000203513	0.000188466	13	1	0.660387	0.908879	Transcript_13330
GO:0009926	Biological Process	P:auxin polar transport	0.0014559	0.00131926	93	7	0.652063	0.908879	Transcript_12036,Transcript_18930,Transcript_23529,Transcript_27529,Transcript_28967,Transcript_35956,Transcript_57243
GO:0010225	Biological Process	P:response to UV-C	0.000203513	0.000188466	13	1	0.660387	0.908879	Transcript_22975
GO:0015969	Biological Process	P:guanosine tetraphosphate metabolic process	0.000203513	0.000188466	13	1	0.660387	0.908879	Transcript_55619
GO:0016567	Biological Process	P:protein ubiquitination	0.009706	0.00923483	620	49	0.65581	0.908879	Transcript_10111,Transcript_11689,Transcript_11691,Transcript_12228,Transcript_12499,Transcript_12719,Transcript_13131,Transcript_1316,Transcript_13374,Transcript_1417,Transcript_1737,Transcript_17444,Transcript_20971,Transcript_22523,Transcript_23682,Transcript_24982,Transcript_25769,Transcript_26052,Transcript_26786,Transcript_26852,Transcript_27727,Transcript_27755,Transcript_28338,Transcript_…
GO:0016987	Molecular Function	F:sigma factor activity	0.000203513	0.000188466	13	1	0.660387	0.908879	Transcript_31680
GO:0019430	Biological Process	P:removal of superoxide radicals	0.000203513	0.000188466	13	1	0.660387	0.908879	Transcript_37681
GO:0019752	Biological Process	P:carboxylic acid metabolic process	0.000203513	0.000188466	13	1	0.660387	0.908879	Transcript_34582
GO:0030496	Cellular Component	C:midbody	0.000203513	0.000188466	13	1	0.660387	0.908879	Transcript_25665
GO:0031011	Cellular Component	C:Ino80 complex	0.000203513	0.000188466	13	1	0.660387	0.908879	Transcript_5171
GO:0031365	Biological Process	P:N-terminal protein amino acid modification	0.000203513	0.000188466	13	1	0.660387	0.908879	Transcript_37618
GO:0043069	Biological Process	P:negative regulation of programmed cell death	0.000422681	0.000376932	27	2	0.655791	0.908879	Transcript_10663,Transcript_42311
GO:0043138	Molecular Function	F:3'-5' DNA helicase activity	0.000203513	0.000188466	13	1	0.660387	0.908879	Transcript_33707
GO:0045824	Biological Process	P:negative regulation of innate immune response	0.000203513	0.000188466	13	1	0.660387	0.908879	Transcript_35807
GO:0045927	Biological Process	P:positive regulation of growth	0.000203513	0.000188466	13	1	0.660387	0.908879	Transcript_56765
GO:0070084	Biological Process	P:protein initiator methionine removal	0.000203513	0.000188466	13	1	0.660387	0.908879	Transcript_37618
GO:0000977	Molecular Function	F:RNA polymerase II regulatory region sequence-specific DNA binding	0.000861016	0.000753864	55	4	0.669249	0.919896	Transcript_14117,Transcript_20990,Transcript_21169,Transcript_39014
GO:0003887	Molecular Function	F:DNA-directed DNA polymerase activity	0.000861016	0.000753864	55	4	0.669249	0.919896	Transcript_17256,Transcript_37007,Transcript_38223,Transcript_4255
GO:0000723	Biological Process	P:telomere maintenance	0.000438336	0.000376932	28	2	0.67512	0.924415	Transcript_38823,Transcript_61078
GO:0001653	Molecular Function	F:peptide receptor activity	0.000438336	0.000376932	28	2	0.67512	0.924415	Transcript_27868,Transcript_61320
GO:0006102	Biological Process	P:isocitrate metabolic process	0.000438336	0.000376932	28	2	0.67512	0.924415	Transcript_12304,Transcript_43219
GO:0006491	Biological Process	P:N-glycan processing	0.000438336	0.000376932	28	2	0.67512	0.924415	Transcript_31666,Transcript_43134
GO:0008757	Molecular Function	F:S-adenosylmethionine-dependent methyltransferase activity	0.00209775	0.00188466	134	10	0.673736	0.924415	Transcript_1026,Transcript_16122,Transcript_19422,Transcript_23236,Transcript_24660,Transcript_26018,Transcript_27889,Transcript_29018,Transcript_46871,Transcript_61554
GO:0009654	Cellular Component	C:photosystem II oxygen evolving complex	0.000438336	0.000376932	28	2	0.67512	0.924415	Transcript_3176,Transcript_32785
GO:0008236	Molecular Function	F:serine-type peptidase activity	0.000657503	0.000565398	42	3	0.677151	0.926015	Transcript_27019,Transcript_31434,Transcript_4400
GO:0010072	Biological Process	P:primary shoot apical meristem specification	0.000657503	0.000565398	42	3	0.677151	0.926015	Transcript_17549,Transcript_27443,Transcript_32441
GO:0002213	Biological Process	P:defense response to insect	0.000219168	0.000188466	14	1	0.687463	0.926543	Transcript_9401
GO:0002238	Biological Process	P:response to molecule of fungal origin	0.000219168	0.000188466	14	1	0.687463	0.926543	Transcript_21566
GO:0004017	Molecular Function	F:adenylate kinase activity	0.000219168	0.000188466	14	1	0.687463	0.926543	Transcript_2669
GO:0005930	Cellular Component	C:axoneme	0.000219168	0.000188466	14	1	0.687463	0.926543	Transcript_55230
GO:0008420	Molecular Function	F:CTD phosphatase activity	0.000219168	0.000188466	14	1	0.687463	0.926543	Transcript_14901
GO:0008728	Molecular Function	F:GTP diphosphokinase activity	0.000219168	0.000188466	14	1	0.687463	0.926543	Transcript_55619
GO:0009249	Biological Process	P:protein lipoylation	0.000219168	0.000188466	14	1	0.687463	0.926543	Transcript_701
GO:0010205	Biological Process	P:photoinhibition	0.000219168	0.000188466	14	1	0.687463	0.926543	Transcript_32250
GO:0010290	Molecular Function	F:chlorophyll catabolite transmembrane transporter activity	0.000219168	0.000188466	14	1	0.687463	0.926543	Transcript_31047
GO:0010380	Biological Process	P:regulation of chlorophyll biosynthetic process	0.000219168	0.000188466	14	1	0.687463	0.926543	Transcript_30726
GO:0010452	Biological Process	P:histone H3-K36 methylation	0.000219168	0.000188466	14	1	0.687463	0.926543	Transcript_34354
GO:0015179	Molecular Function	F:L-amino acid transmembrane transporter activity	0.000219168	0.000188466	14	1	0.687463	0.926543	Transcript_18174
GO:0015431	Molecular Function	F:glutathione S-conjugate-exporting ATPase activity	0.000219168	0.000188466	14	1	0.687463	0.926543	Transcript_31047
GO:0016125	Biological Process	P:sterol metabolic process	0.000876671	0.000753864	56	4	0.682751	0.926543	Transcript_10673,Transcript_17250,Transcript_18245,Transcript_42975
GO:0016324	Cellular Component	C:apical plasma membrane	0.000219168	0.000188466	14	1	0.687463	0.926543	Transcript_33256
GO:0016711	Molecular Function	F:flavonoid 3'-monooxygenase activity	0.000219168	0.000188466	14	1	0.687463	0.926543	Transcript_1828
GO:0016851	Molecular Function	F:magnesium chelatase activity	0.000219168	0.000188466	14	1	0.687463	0.926543	Transcript_35844
GO:0019287	Biological Process	P:isopentenyl diphosphate biosynthetic process, mevalonate pathway	0.000219168	0.000188466	14	1	0.687463	0.926543	Transcript_23553
GO:0030276	Molecular Function	F:clathrin binding	0.000219168	0.000188466	14	1	0.687463	0.926543	Transcript_2917
GO:0032264	Biological Process	P:IMP salvage	0.000219168	0.000188466	14	1	0.687463	0.926543	Transcript_28745
GO:0042995	Cellular Component	C:cell projection	0.000219168	0.000188466	14	1	0.687463	0.926543	Transcript_14266
GO:0048513	Biological Process	P:animal organ development	0.000219168	0.000188466	14	1	0.687463	0.926543	Transcript_25041
GO:0060321	Biological Process	P:acceptance of pollen	0.000219168	0.000188466	14	1	0.687463	0.926543	Transcript_5208
GO:0006012	Biological Process	P:galactose metabolic process	0.000673158	0.000565398	43	3	0.69232	0.931829	Transcript_23938,Transcript_33561,Transcript_3556
GO:0006614	Biological Process	P:SRP-dependent cotranslational protein targeting to membrane	0.00045399	0.000376932	29	2	0.693555	0.931829	Transcript_2045,Transcript_51321
GO:0009942	Biological Process	P:longitudinal axis specification	0.00045399	0.000376932	29	2	0.693555	0.931829	Transcript_17817,Transcript_28967
GO:0019748	Biological Process	P:secondary metabolic process	0.00045399	0.000376932	29	2	0.693555	0.931829	Transcript_26188,Transcript_37164
GO:0034045	Cellular Component	C:pre-autophagosomal structure membrane	0.00045399	0.000376932	29	2	0.693555	0.931829	Transcript_27062,Transcript_40613
GO:0008654	Biological Process	P:phospholipid biosynthetic process	0.000892326	0.000753864	57	4	0.695861	0.933758	Transcript_21884,Transcript_28281,Transcript_3033,Transcript_41999
GO:0010193	Biological Process	P:response to ozone	0.000892326	0.000753864	57	4	0.695861	0.933758	Transcript_21576,Transcript_30463,Transcript_60863,Transcript_962
GO:0000795	Cellular Component	C:synaptonemal complex	0.000234823	0.000188466	15	1	0.71238	0.935462	Transcript_46607
GO:0000910	Biological Process	P:cytokinesis	0.000234823	0.000188466	15	1	0.71238	0.935462	Transcript_24764
GO:0003994	Molecular Function	F:aconitate hydratase activity	0.000234823	0.000188466	15	1	0.71238	0.935462	Transcript_43219
GO:0004143	Molecular Function	F:diacylglycerol kinase activity	0.000234823	0.000188466	15	1	0.71238	0.935462	Transcript_14570
GO:0004707	Molecular Function	F:MAP kinase activity	0.000688813	0.000565398	44	3	0.706944	0.935462	Transcript_20893,Transcript_21803,Transcript_42559
GO:0005622	Cellular Component	C:intracellular	0.00515044	0.00471165	329	25	0.698392	0.935462	Transcript_12542,Transcript_14570,Transcript_17831,Transcript_20893,Transcript_21803,Transcript_22485,Transcript_22666,Transcript_24609,Transcript_25618,Transcript_258,Transcript_28279,Transcript_31777,Transcript_32117,Transcript_33014,Transcript_35318,Transcript_37360,Transcript_37845,Transcript_39064,Transcript_44044,Transcript_50697,Transcript_56303,Transcript_5800,Transcript_59068,Transcript_…
GO:0005663	Cellular Component	C:DNA replication factor C complex	0.000234823	0.000188466	15	1	0.71238	0.935462	Transcript_47902
GO:0005720	Cellular Component	C:nuclear heterochromatin	0.000234823	0.000188466	15	1	0.71238	0.935462	Transcript_33344
GO:0006024	Biological Process	P:glycosaminoglycan biosynthetic process	0.000234823	0.000188466	15	1	0.71238	0.935462	Transcript_2798
GO:0006268	Biological Process	P:DNA unwinding involved in DNA replication	0.000234823	0.000188466	15	1	0.71238	0.935462	Transcript_19003
GO:0006325	Biological Process	P:chromatin organization	0.000234823	0.000188466	15	1	0.71238	0.935462	Transcript_30342
GO:0006597	Biological Process	P:spermine biosynthetic process	0.000234823	0.000188466	15	1	0.71238	0.935462	Transcript_266
GO:0007623	Biological Process	P:circadian rhythm	0.00236388	0.00207312	151	11	0.707282	0.935462	Transcript_20990,Transcript_21169,Transcript_37797,Transcript_38583,Transcript_39239,Transcript_42818,Transcript_49006,Transcript_59143,Transcript_63097,Transcript_6741,Transcript_757
GO:0008266	Molecular Function	F:poly(U) RNA binding	0.000234823	0.000188466	15	1	0.71238	0.935462	Transcript_63097
GO:0008353	Molecular Function	F:RNA polymerase II carboxy-terminal domain kinase activity	0.000469645	0.000376932	30	2	0.711116	0.935462	Transcript_31126,Transcript_42712
GO:0009526	Cellular Component	C:plastid envelope	0.000234823	0.000188466	15	1	0.71238	0.935462	Transcript_9809
GO:0009884	Molecular Function	F:cytokinin receptor activity	0.000234823	0.000188466	15	1	0.71238	0.935462	Transcript_30331
GO:0009902	Biological Process	P:chloroplast relocation	0.000469645	0.000376932	30	2	0.711116	0.935462	Transcript_23018,Transcript_49006
GO:0010271	Biological Process	P:regulation of chlorophyll catabolic process	0.000234823	0.000188466	15	1	0.71238	0.935462	Transcript_30331
GO:0010274	Biological Process	P:hydrotropism	0.000234823	0.000188466	15	1	0.71238	0.935462	Transcript_9647
GO:0010587	Biological Process	P:miRNA catabolic process	0.000234823	0.000188466	15	1	0.71238	0.935462	Transcript_26947
GO:0010598	Cellular Component	C:NAD(P)H dehydrogenase complex (plastoquinone)	0.000234823	0.000188466	15	1	0.71238	0.935462	Transcript_2441
GO:0010731	Biological Process	P:protein glutathionylation	0.000234823	0.000188466	15	1	0.71238	0.935462	Transcript_13937
GO:0015079	Molecular Function	F:potassium ion transmembrane transporter activity	0.000907981	0.000753864	58	4	0.708577	0.935462	Transcript_23478,Transcript_32178,Transcript_46631,Transcript_7085
GO:0015630	Cellular Component	C:microtubule cytoskeleton	0.000234823	0.000188466	15	1	0.71238	0.935462	Transcript_1863
GO:0016884	Molecular Function	F:carbon-nitrogen ligase activity, with glutamine as amido-N-donor	0.000234823	0.000188466	15	1	0.71238	0.935462	Transcript_30707
GO:0016887	Molecular Function	F:ATPase activity	0.00455556	0.00414625	291	22	0.698692	0.935462	Transcript_11618,Transcript_11690,Transcript_11900,Transcript_12735,Transcript_14394,Transcript_16324,Transcript_18479,Transcript_19604,Transcript_20960,Transcript_2098,Transcript_23224,Transcript_25794,Transcript_2669,Transcript_28435,Transcript_3120,Transcript_3818,Transcript_38406,Transcript_38846,Transcript_39078,Transcript_43017,Transcript_55238,Transcript_57198
GO:0019483	Biological Process	P:beta-alanine biosynthetic process	0.000234823	0.000188466	15	1	0.71238	0.935462	Transcript_29415
GO:0030267	Molecular Function	F:glyoxylate reductase (NADP) activity	0.000234823	0.000188466	15	1	0.71238	0.935462	Transcript_50555
GO:0043066	Biological Process	P:negative regulation of apoptotic process	0.000469645	0.000376932	30	2	0.711116	0.935462	Transcript_42311,Transcript_55230
GO:0043248	Biological Process	P:proteasome assembly	0.000469645	0.000376932	30	2	0.711116	0.935462	Transcript_12155,Transcript_736
GO:0046688	Biological Process	P:response to copper ion	0.000234823	0.000188466	15	1	0.71238	0.935462	Transcript_34392
GO:0048278	Biological Process	P:vesicle docking	0.000688813	0.000565398	44	3	0.706944	0.935462	Transcript_28510,Transcript_55217,Transcript_55218
GO:0070402	Molecular Function	F:NADPH binding	0.000234823	0.000188466	15	1	0.71238	0.935462	Transcript_37810
GO:0090630	Biological Process	P:activation of GTPase activity	0.000469645	0.000376932	30	2	0.711116	0.935462	Transcript_22485,Transcript_58656
GO:0009536	Cellular Component	C:plastid	0.00500955	0.00452318	320	24	0.718447	0.942851	Transcript_11945,Transcript_12283,Transcript_13664,Transcript_2028,Transcript_22213,Transcript_22882,Transcript_24119,Transcript_24360,Transcript_26863,Transcript_2723,Transcript_2934,Transcript_30686,Transcript_31138,Transcript_31680,Transcript_31889,Transcript_32623,Transcript_35155,Transcript_36107,Transcript_43572,Transcript_45389,Transcript_58581,Transcript_60916,Transcript_62555,Transcript_…
GO:0006906	Biological Process	P:vesicle fusion	0.000923636	0.000753864	59	4	0.720902	0.945495	Transcript_24348,Transcript_28510,Transcript_55217,Transcript_55218
GO:0009860	Biological Process	P:pollen tube growth	0.00156548	0.00131926	100	7	0.722811	0.94742	Transcript_24496,Transcript_24685,Transcript_27500,Transcript_33256,Transcript_43925,Transcript_44438,Transcript_59477
GO:0004558	Molecular Function	F:alpha-1,4-glucosidase activity	0.000250477	0.000188466	16	1	0.735311	0.950459	Transcript_1995
GO:0004652	Molecular Function	F:polynucleotide adenylyltransferase activity	0.000250477	0.000188466	16	1	0.735311	0.950459	Transcript_26156
GO:0006656	Biological Process	P:phosphatidylcholine biosynthetic process	0.000250477	0.000188466	16	1	0.735311	0.950459	Transcript_1026
GO:0006810	Biological Process	P:transport	0.00424246	0.00376932	271	20	0.730682	0.950459	Transcript_13447,Transcript_1422,Transcript_16324,Transcript_21230,Transcript_2441,Transcript_24611,Transcript_25779,Transcript_28205,Transcript_29905,Transcript_32418,Transcript_35956,Transcript_36128,Transcript_42696,Transcript_43598,Transcript_50486,Transcript_57243,Transcript_57498,Transcript_59811,Transcript_6266,Transcript_63384
GO:0006839	Biological Process	P:mitochondrial transport	0.000250477	0.000188466	16	1	0.735311	0.950459	Transcript_076
GO:0006909	Biological Process	P:phagocytosis	0.000250477	0.000188466	16	1	0.735311	0.950459	Transcript_5171
GO:0007034	Biological Process	P:vacuolar transport	0.0004853	0.000376932	31	2	0.727825	0.950459	Transcript_58413,Transcript_9334
GO:0009744	Biological Process	P:response to sucrose	0.00136197	0.0011308	87	6	0.727475	0.950459	Transcript_28666,Transcript_32153,Transcript_32154,Transcript_51293,Transcript_60658,Transcript_8756
GO:0009904	Biological Process	P:chloroplast accumulation movement	0.0004853	0.000376932	31	2	0.727825	0.950459	Transcript_4148,Transcript_9843
GO:0010068	Biological Process	P:protoderm histogenesis	0.000250477	0.000188466	16	1	0.735311	0.950459	Transcript_38070
GO:0010295	Molecular Function	F:(+)-abscisic acid 8'-hydroxylase activity	0.000250477	0.000188466	16	1	0.735311	0.950459	Transcript_17250
GO:0015996	Biological Process	P:chlorophyll catabolic process	0.0004853	0.000376932	31	2	0.727825	0.950459	Transcript_56574,Transcript_62555
GO:0016874	Molecular Function	F:ligase activity	0.00978428	0.00904636	625	48	0.726278	0.950459	Transcript_10297,Transcript_1033,Transcript_10663,Transcript_12719,Transcript_13374,Transcript_14009,Transcript_16746,Transcript_1701,Transcript_1737,Transcript_17537,Transcript_22218,Transcript_22654,Transcript_23592,Transcript_24114,Transcript_24147,Transcript_24851,Transcript_24982,Transcript_26052,Transcript_26633,Transcript_26762,Transcript_26908,Transcript_27016,Transcript_27183,Transcript_…
GO:0030154	Biological Process	P:cell differentiation	0.00464949	0.00414625	297	22	0.732338	0.950459	Transcript_14089,Transcript_14117,Transcript_17428,Transcript_17549,Transcript_20990,Transcript_21169,Transcript_21227,Transcript_24147,Transcript_26755,Transcript_29667,Transcript_30780,Transcript_32232,Transcript_37375,Transcript_37810,Transcript_38070,Transcript_52211,Transcript_56728,Transcript_57007,Transcript_62864,Transcript_6766,Transcript_8496,Transcript_868
GO:0032947	Molecular Function	F:protein complex scaffold	0.000250477	0.000188466	16	1	0.735311	0.950459	Transcript_32117
GO:0034976	Biological Process	P:response to endoplasmic reticulum stress	0.0004853	0.000376932	31	2	0.727825	0.950459	Transcript_1254,Transcript_31627
GO:0042761	Biological Process	P:very long-chain fatty acid biosynthetic process	0.000250477	0.000188466	16	1	0.735311	0.950459	Transcript_38261
GO:0043068	Biological Process	P:positive regulation of programmed cell death	0.000250477	0.000188466	16	1	0.735311	0.950459	Transcript_37408
GO:0045036	Biological Process	P:protein targeting to chloroplast	0.000250477	0.000188466	16	1	0.735311	0.950459	Transcript_43572
GO:0045263	Cellular Component	C:proton-transporting ATP synthase complex, coupling factor F(o)	0.000250477	0.000188466	16	1	0.735311	0.950459	Transcript_678
GO:0046345	Biological Process	P:abscisic acid catabolic process	0.000250477	0.000188466	16	1	0.735311	0.950459	Transcript_17250
GO:0070696	Molecular Function	F:transmembrane receptor protein serine/threonine kinase binding	0.000250477	0.000188466	16	1	0.735311	0.950459	Transcript_24982
GO:0090430	Molecular Function	F:caffeoyl-CoA: alcohol caffeoyl transferase activity	0.000250477	0.000188466	16	1	0.735311	0.950459	Transcript_63295
GO:0045454	Biological Process	P:cell redox homeostasis	0.00263001	0.00226159	168	12	0.736464	0.951377	Transcript_12217,Transcript_12272,Transcript_1254,Transcript_14826,Transcript_24400,Transcript_26758,Transcript_3579,Transcript_37673,Transcript_38799,Transcript_55898,Transcript_671,Transcript_8030
GO:0045944	Biological Process	P:positive regulation of transcription from RNA polymerase II promoter	0.00137763	0.0011308	88	6	0.73727	0.951846	Transcript_18814,Transcript_22485,Transcript_23202,Transcript_2796,Transcript_4817,Transcript_50931
GO:0006610	Biological Process	P:ribosomal protein import into nucleus	0.000500955	0.000376932	32	2	0.743707	0.958427	Transcript_20354,Transcript_29005
GO:0006807	Biological Process	P:nitrogen compound metabolic process	0.000500955	0.000376932	32	2	0.743707	0.958427	Transcript_18420,Transcript_55667
GO:0008553	Molecular Function	F:hydrogen-exporting ATPase activity, phosphorylative mechanism	0.000500955	0.000376932	32	2	0.743707	0.958427	Transcript_17680,Transcript_32669
GO:0004185	Molecular Function	F:serine-type carboxypeptidase activity	0.000954945	0.000753864	61	4	0.74438	0.958719	Transcript_24028,Transcript_25873,Transcript_39192,Transcript_41325
GO:0071281	Biological Process	P:cellular response to iron ion	0.000735778	0.000565398	47	3	0.747603	0.962293	Transcript_23799,Transcript_27760,Transcript_34781
GO:0000050	Biological Process	P:urea cycle	0.000266132	0.000188466	17	1	0.756414	0.964956	Transcript_11665
GO:0002230	Biological Process	P:positive regulation of defense response to virus by host	0.000266132	0.000188466	17	1	0.756414	0.964956	Transcript_50780
GO:0003846	Molecular Function	F:2-acylglycerol O-acyltransferase activity	0.000266132	0.000188466	17	1	0.756414	0.964956	Transcript_63295
GO:0004535	Molecular Function	F:poly(A)-specific ribonuclease activity	0.000266132	0.000188466	17	1	0.756414	0.964956	Transcript_12192
GO:0004622	Molecular Function	F:lysophospholipase activity	0.000266132	0.000188466	17	1	0.756414	0.964956	Transcript_63295
GO:0005102	Molecular Function	F:receptor binding	0.000266132	0.000188466	17	1	0.756414	0.964956	Transcript_42373
GO:0006536	Biological Process	P:glutamate metabolic process	0.000266132	0.000188466	17	1	0.756414	0.964956	Transcript_55667
GO:0009790	Biological Process	P:embryo development	0.000266132	0.000188466	17	1	0.756414	0.964956	Transcript_49057
GO:0042753	Biological Process	P:positive regulation of circadian rhythm	0.000266132	0.000188466	17	1	0.756414	0.964956	Transcript_6741
GO:0042802	Molecular Function	F:identical protein binding	0.00369454	0.00320392	236	17	0.752761	0.964956	Transcript_12735,Transcript_19038,Transcript_19094,Transcript_20569,Transcript_2382,Transcript_23885,Transcript_24191,Transcript_30331,Transcript_33168,Transcript_36363,Transcript_37408,Transcript_37902,Transcript_42893,Transcript_49006,Transcript_53153,Transcript_55667,Transcript_905
GO:0043097	Biological Process	P:pyrimidine nucleoside salvage	0.000266132	0.000188466	17	1	0.756414	0.964956	Transcript_23758
GO:0043682	Molecular Function	F:copper-transporting ATPase activity	0.000266132	0.000188466	17	1	0.756414	0.964956	Transcript_29942
GO:0047484	Biological Process	P:regulation of response to osmotic stress	0.000266132	0.000188466	17	1	0.756414	0.964956	Transcript_33014
GO:0048645	Biological Process	P:organ formation	0.000266132	0.000188466	17	1	0.756414	0.964956	Transcript_38070
GO:0071369	Biological Process	P:cellular response to ethylene stimulus	0.000266132	0.000188466	17	1	0.756414	0.964956	Transcript_23799
GO:0006754	Biological Process	P:ATP biosynthetic process	0.00051661	0.000376932	33	2	0.758787	0.965115	Transcript_17680,Transcript_32669
GO:0009932	Biological Process	P:cell tip growth	0.00051661	0.000376932	33	2	0.758787	0.965115	Transcript_23478,Transcript_27526
GO:0009933	Biological Process	P:meristem structural organization	0.00051661	0.000376932	33	2	0.758787	0.965115	Transcript_12155,Transcript_39368
GO:0010053	Biological Process	P:root epidermal cell differentiation	0.00051661	0.000376932	33	2	0.758787	0.965115	Transcript_13859,Transcript_3550
GO:0010268	Biological Process	P:brassinosteroid homeostasis	0.00051661	0.000376932	33	2	0.758787	0.965115	Transcript_17250,Transcript_18245
GO:0050821	Biological Process	P:protein stabilization	0.000751432	0.000565398	48	3	0.760111	0.966227	Transcript_20354,Transcript_29005,Transcript_32117
GO:0015979	Biological Process	P:photosynthesis	0.00309966	0.00263852	198	14	0.760713	0.966421	Transcript_11558,Transcript_12853,Transcript_21092,Transcript_23041,Transcript_32384,Transcript_32785,Transcript_35844,Transcript_37574,Transcript_3945,Transcript_44484,Transcript_50818,Transcript_59733,Transcript_60658,Transcript_8756
GO:0000045	Biological Process	P:autophagosome assembly	0.000532265	0.000376932	34	2	0.773091	0.967316	Transcript_27062,Transcript_40613
GO:0001666	Biological Process	P:response to hypoxia	0.00120542	0.000942329	77	5	0.76463	0.967316	Transcript_13035,Transcript_20916,Transcript_25990,Transcript_280,Transcript_43039
GO:0001678	Biological Process	P:cellular glucose homeostasis	0.000281787	0.000188466	18	1	0.775835	0.967316	Transcript_9629
GO:0003676	Molecular Function	F:nucleic acid binding	0.00250477	0.00207312	160	11	0.772743	0.967316	Transcript_15990,Transcript_16808,Transcript_23044,Transcript_3392,Transcript_47113,Transcript_5210,Transcript_52457,Transcript_5337,Transcript_5524,Transcript_8776,Transcript_9132
GO:0004144	Molecular Function	F:diacylglycerol O-acyltransferase activity	0.000281787	0.000188466	18	1	0.775835	0.967316	Transcript_27474
GO:0004521	Molecular Function	F:endoribonuclease activity	0.000281787	0.000188466	18	1	0.775835	0.967316	Transcript_18348
GO:0005543	Molecular Function	F:phospholipid binding	0.000986255	0.000753864	63	4	0.76632	0.967316	Transcript_32235,Transcript_3445,Transcript_48680,Transcript_557
GO:0005677	Cellular Component	C:chromatin silencing complex	0.000281787	0.000188466	18	1	0.775835	0.967316	Transcript_33184
GO:0005776	Cellular Component	C:autophagosome	0.000532265	0.000376932	34	2	0.773091	0.967316	Transcript_27062,Transcript_40613
GO:0006212	Biological Process	P:uracil catabolic process	0.000281787	0.000188466	18	1	0.775835	0.967316	Transcript_29415
GO:0006635	Biological Process	P:fatty acid beta-oxidation	0.00120542	0.000942329	77	5	0.76463	0.967316	Transcript_37517,Transcript_3752,Transcript_39658,Transcript_51989,Transcript_969
GO:0008171	Molecular Function	F:O-methyltransferase activity	0.000281787	0.000188466	18	1	0.775835	0.967316	Transcript_36363
GO:0008327	Molecular Function	F:methyl-CpG binding	0.000281787	0.000188466	18	1	0.775835	0.967316	Transcript_33344
GO:0008408	Molecular Function	F:3'-5' exonuclease activity	0.000532265	0.000376932	34	2	0.773091	0.967316	Transcript_12192,Transcript_4255
GO:0008422	Molecular Function	F:beta-glucosidase activity	0.00120542	0.000942329	77	5	0.76463	0.967316	Transcript_2176,Transcript_23364,Transcript_24261,Transcript_28228,Transcript_54485
GO:0009504	Cellular Component	C:cell plate	0.000986255	0.000753864	63	4	0.76632	0.967316	Transcript_2917,Transcript_52504,Transcript_55217,Transcript_948
GO:0009832	Biological Process	P:plant-type cell wall biogenesis	0.000767087	0.000565398	49	3	0.772111	0.967316	Transcript_23938,Transcript_26432,Transcript_689
GO:0010310	Biological Process	P:regulation of hydrogen peroxide metabolic process	0.000281787	0.000188466	18	1	0.775835	0.967316	Transcript_59249
GO:0016132	Biological Process	P:brassinosteroid biosynthetic process	0.000532265	0.000376932	34	2	0.773091	0.967316	Transcript_17250,Transcript_18245
GO:0016740	Molecular Function	F:transferase activity	0.00142459	0.0011308	91	6	0.765136	0.967316	Transcript_12228,Transcript_2082,Transcript_3696,Transcript_43551,Transcript_52978,Transcript_59009
GO:0019904	Molecular Function	F:protein domain specific binding	0.000281787	0.000188466	18	1	0.775835	0.967316	Transcript_11900
GO:0030976	Molecular Function	F:thiamine pyrophosphate binding	0.000532265	0.000376932	34	2	0.773091	0.967316	Transcript_15300,Transcript_22377
GO:0031209	Cellular Component	C:SCAR complex	0.000281787	0.000188466	18	1	0.775835	0.967316	Transcript_37902
GO:0034389	Biological Process	P:lipid particle organization	0.000281787	0.000188466	18	1	0.775835	0.967316	Transcript_56765
GO:0042597	Cellular Component	C:periplasmic space	0.000281787	0.000188466	18	1	0.775835	0.967316	Transcript_1106
GO:0046470	Biological Process	P:phosphatidylcholine metabolic process	0.000281787	0.000188466	18	1	0.775835	0.967316	Transcript_19785
GO:0048827	Biological Process	P:phyllome development	0.000281787	0.000188466	18	1	0.775835	0.967316	Transcript_12155
GO:0051262	Biological Process	P:protein tetramerization	0.000281787	0.000188466	18	1	0.775835	0.967316	Transcript_11680
GO:0051601	Biological Process	P:exocyst localization	0.000281787	0.000188466	18	1	0.775835	0.967316	Transcript_32284
GO:0061025	Biological Process	P:membrane fusion	0.000281787	0.000188466	18	1	0.775835	0.967316	Transcript_948
GO:1902074	Biological Process	P:response to salt	0.000281787	0.000188466	18	1	0.775835	0.967316	Transcript_56587
GO:2000070	Biological Process	P:regulation of response to water deprivation	0.000281787	0.000188466	18	1	0.775835	0.967316	Transcript_30837
GO:0042393	Molecular Function	F:histone binding	0.00100191	0.000753864	64	4	0.776725	0.967863	Transcript_20354,Transcript_29005,Transcript_30342,Transcript_33344
GO:0009523	Cellular Component	C:photosystem II	0.0014559	0.0011308	93	6	0.782457	0.974044	Transcript_11558,Transcript_13361,Transcript_21092,Transcript_32874,Transcript_54763,Transcript_54764
GO:0009585	Biological Process	P:red, far-red light phototransduction	0.00167507	0.00131926	107	7	0.783046	0.974044	Transcript_1813,Transcript_24164,Transcript_24191,Transcript_31145,Transcript_59453,Transcript_6741,Transcript_960
GO:0010311	Biological Process	P:lateral root formation	0.00167507	0.00131926	107	7	0.783046	0.974044	Transcript_12155,Transcript_26599,Transcript_29871,Transcript_42931,Transcript_43767,Transcript_49110,Transcript_58169
GO:0010540	Biological Process	P:basipetal auxin transport	0.000782742	0.000565398	50	3	0.783614	0.974186	Transcript_12936,Transcript_22276,Transcript_57482
GO:0003712	Molecular Function	F:transcription cofactor activity	0.000547919	0.000376932	35	2	0.786648	0.974572	Transcript_4652,Transcript_52033
GO:0004180	Molecular Function	F:carboxypeptidase activity	0.000547919	0.000376932	35	2	0.786648	0.974572	Transcript_26188,Transcript_37164
GO:0004693	Molecular Function	F:cyclin-dependent protein serine/threonine kinase activity	0.000547919	0.000376932	35	2	0.786648	0.974572	Transcript_31126,Transcript_42712
GO:0005623	Cellular Component	C:cell	0.000547919	0.000376932	35	2	0.786648	0.974572	Transcript_12272,Transcript_3445
GO:0031410	Cellular Component	C:cytoplasmic vesicle	0.000547919	0.000376932	35	2	0.786648	0.974572	Transcript_27062,Transcript_40613
GO:2000028	Biological Process	P:regulation of photoperiodism, flowering	0.000547919	0.000376932	35	2	0.786648	0.974572	Transcript_51352,Transcript_59014
GO:0004805	Molecular Function	F:trehalose-phosphatase activity	0.000297442	0.000188466	19	1	0.793708	0.978601	Transcript_34528
GO:0005536	Molecular Function	F:glucose binding	0.000297442	0.000188466	19	1	0.793708	0.978601	Transcript_9629
GO:0006644	Biological Process	P:phospholipid metabolic process	0.000297442	0.000188466	19	1	0.793708	0.978601	Transcript_21332
GO:0006888	Biological Process	P:ER to Golgi vesicle-mediated transport	0.00212906	0.00169619	136	9	0.793592	0.978601	Transcript_21373,Transcript_21879,Transcript_28797,Transcript_36593,Transcript_43286,Transcript_52504,Transcript_59055,Transcript_731,Transcript_8375
GO:0009299	Biological Process	P:mRNA transcription	0.000297442	0.000188466	19	1	0.793708	0.978601	Transcript_13330
GO:0010008	Cellular Component	C:endosome membrane	0.0033971	0.00282699	217	15	0.794002	0.978601	Transcript_12674,Transcript_16382,Transcript_17355,Transcript_21697,Transcript_22263,Transcript_26788,Transcript_27847,Transcript_3270,Transcript_33181,Transcript_3358,Transcript_34894,Transcript_35525,Transcript_38674,Transcript_51592,Transcript_54294
GO:0016591	Cellular Component	C:DNA-directed RNA polymerase II, holoenzyme	0.000297442	0.000188466	19	1	0.793708	0.978601	Transcript_14901
GO:0034427	Biological Process	P:nuclear-transcribed mRNA catabolic process, exonucleolytic, 3'-5'	0.000297442	0.000188466	19	1	0.793708	0.978601	Transcript_26947
GO:0044732	Cellular Component	C:mitotic spindle pole body	0.000297442	0.000188466	19	1	0.793708	0.978601	Transcript_13891
GO:0000103	Biological Process	P:sulfate assimilation	0.000579229	0.000376932	37	2	0.811634	0.982287	Transcript_12217,Transcript_55898
GO:0003825	Molecular Function	F:alpha,alpha-trehalose-phosphate synthase (UDP-forming) activity	0.000313097	0.000188466	20	1	0.810156	0.982287	Transcript_34528
GO:0004124	Molecular Function	F:cysteine synthase activity	0.000313097	0.000188466	20	1	0.810156	0.982287	Transcript_57622
GO:0006744	Biological Process	P:ubiquinone biosynthetic process	0.000313097	0.000188466	20	1	0.810156	0.982287	Transcript_26305
GO:0006782	Biological Process	P:protoporphyrinogen IX biosynthetic process	0.000579229	0.000376932	37	2	0.811634	0.982287	Transcript_15642,Transcript_31052
GO:0007035	Biological Process	P:vacuolar acidification	0.000313097	0.000188466	20	1	0.810156	0.982287	Transcript_32669
GO:0007155	Biological Process	P:cell adhesion	0.000563574	0.000376932	36	2	0.799486	0.982287	Transcript_27184,Transcript_33573
GO:0008094	Molecular Function	F:DNA-dependent ATPase activity	0.000563574	0.000376932	36	2	0.799486	0.982287	Transcript_31507,Transcript_5567
GO:0009294	Biological Process	P:DNA mediated transformation	0.000814052	0.000565398	52	3	0.805178	0.982287	Transcript_15901,Transcript_32006,Transcript_41904
GO:0009965	Biological Process	P:leaf morphogenesis	0.00150286	0.0011308	96	6	0.806596	0.982287	Transcript_12155,Transcript_14967,Transcript_28666,Transcript_32006,Transcript_32441,Transcript_35462
GO:0010077	Biological Process	P:maintenance of inflorescence meristem identity	0.000313097	0.000188466	20	1	0.810156	0.982287	Transcript_8496
GO:0010093	Biological Process	P:specification of floral organ identity	0.000313097	0.000188466	20	1	0.810156	0.982287	Transcript_52211
GO:0015078	Molecular Function	F:hydrogen ion transmembrane transporter activity	0.000313097	0.000188466	20	1	0.810156	0.982287	Transcript_46295
GO:0016925	Biological Process	P:protein sumoylation	0.000579229	0.000376932	37	2	0.811634	0.982287	Transcript_22975,Transcript_54805
GO:0030660	Cellular Component	C:Golgi-associated vesicle membrane	0.000313097	0.000188466	20	1	0.810156	0.982287	Transcript_3035
GO:0031201	Cellular Component	C:SNARE complex	0.0012837	0.000942329	82	5	0.809266	0.982287	Transcript_24348,Transcript_28510,Transcript_52504,Transcript_55217,Transcript_55218
GO:0032508	Biological Process	P:DNA duplex unwinding	0.000313097	0.000188466	20	1	0.810156	0.982287	Transcript_5567
GO:0042500	Molecular Function	F:aspartic endopeptidase activity, intramembrane cleaving	0.000313097	0.000188466	20	1	0.810156	0.982287	Transcript_3035
GO:0044211	Biological Process	P:CTP salvage	0.000313097	0.000188466	20	1	0.810156	0.982287	Transcript_23758
GO:0046961	Molecular Function	F:proton-transporting ATPase activity, rotational mechanism	0.000814052	0.000565398	52	3	0.805178	0.982287	Transcript_11644,Transcript_13384,Transcript_5994
GO:0048194	Biological Process	P:Golgi vesicle budding	0.000579229	0.000376932	37	2	0.811634	0.982287	Transcript_26279,Transcript_60409
GO:0048262	Biological Process	P:determination of dorsal/ventral asymmetry	0.000313097	0.000188466	20	1	0.810156	0.982287	Transcript_20434
GO:0048765	Biological Process	P:root hair cell differentiation	0.000563574	0.000376932	36	2	0.799486	0.982287	Transcript_20996,Transcript_37818
GO:0048868	Biological Process	P:pollen tube development	0.000313097	0.000188466	20	1	0.810156	0.982287	Transcript_55570
GO:0052593	Molecular Function	F:tryptamine:oxygen oxidoreductase (deaminating) activity	0.000313097	0.000188466	20	1	0.810156	0.982287	Transcript_22657
GO:0052594	Molecular Function	F:aminoacetone:oxygen oxidoreductase(deaminating) activity	0.000313097	0.000188466	20	1	0.810156	0.982287	Transcript_22657
GO:0052595	Molecular Function	F:aliphatic-amine oxidase activity	0.000313097	0.000188466	20	1	0.810156	0.982287	Transcript_22657
GO:0052596	Molecular Function	F:phenethylamine:oxygen oxidoreductase (deaminating) activity	0.000313097	0.000188466	20	1	0.810156	0.982287	Transcript_22657
GO:0070940	Biological Process	P:dephosphorylation of RNA polymerase II C-terminal domain	0.000313097	0.000188466	20	1	0.810156	0.982287	Transcript_14901
GO:0071556	Cellular Component	C:integral component of lumenal side of endoplasmic reticulum membrane	0.000313097	0.000188466	20	1	0.810156	0.982287	Transcript_3035
GO:1901001	Biological Process	P:negative regulation of response to salt stress	0.000313097	0.000188466	20	1	0.810156	0.982287	Transcript_27183
GO:1901657	Biological Process	P:glycosyl compound metabolic process	0.000814052	0.000565398	52	3	0.805178	0.982287	Transcript_24261,Transcript_28228,Transcript_54485
GO:0000902	Biological Process	P:cell morphogenesis	0.000328752	0.000188466	21	1	0.825293	0.988234	Transcript_37902
GO:0003756	Molecular Function	F:protein disulfide isomerase activity	0.000594884	0.000376932	38	2	0.823119	0.988234	Transcript_1254,Transcript_38799
GO:0004656	Molecular Function	F:procollagen-proline 4-dioxygenase activity	0.000328752	0.000188466	21	1	0.825293	0.988234	Transcript_16057
GO:0005770	Cellular Component	C:late endosome	0.00131501	0.000942329	84	5	0.82512	0.988234	Transcript_25665,Transcript_30837,Transcript_31352,Transcript_6090,Transcript_6892
GO:0007010	Biological Process	P:cytoskeleton organization	0.000328752	0.000188466	21	1	0.825293	0.988234	Transcript_5171
GO:0007205	Biological Process	P:protein kinase C-activating G-protein coupled receptor signaling pathway	0.000328752	0.000188466	21	1	0.825293	0.988234	Transcript_14570
GO:0008284	Biological Process	P:positive regulation of cell proliferation	0.000594884	0.000376932	38	2	0.823119	0.988234	Transcript_17549,Transcript_55230
GO:0009768	Biological Process	P:photosynthesis, light harvesting in photosystem I	0.000594884	0.000376932	38	2	0.823119	0.988234	Transcript_11558,Transcript_32874
GO:0010102	Biological Process	P:lateral root morphogenesis	0.000328752	0.000188466	21	1	0.825293	0.988234	Transcript_60510
GO:0019899	Molecular Function	F:enzyme binding	0.000328752	0.000188466	21	1	0.825293	0.988234	Transcript_38649
GO:0031409	Molecular Function	F:pigment binding	0.000594884	0.000376932	38	2	0.823119	0.988234	Transcript_11558,Transcript_32874
GO:0034599	Biological Process	P:cellular response to oxidative stress	0.000594884	0.000376932	38	2	0.823119	0.988234	Transcript_2796,Transcript_55898
GO:0044206	Biological Process	P:UMP salvage	0.000328752	0.000188466	21	1	0.825293	0.988234	Transcript_23758
GO:0045156	Molecular Function	F:electron transporter, transferring electrons within the cyclic electron transport pathway of photosynthesis activity	0.000328752	0.000188466	21	1	0.825293	0.988234	Transcript_3176
GO:0048831	Biological Process	P:regulation of shoot system development	0.000328752	0.000188466	21	1	0.825293	0.988234	Transcript_30331
GO:0050660	Molecular Function	F:flavin adenine dinucleotide binding	0.00347537	0.00282699	222	15	0.81981	0.988234	Transcript_15422,Transcript_23024,Transcript_24465,Transcript_25492,Transcript_26516,Transcript_27342,Transcript_28479,Transcript_29931,Transcript_33683,Transcript_37228,Transcript_39607,Transcript_39658,Transcript_45332,Transcript_5535,Transcript_61436
GO:0055075	Biological Process	P:potassium ion homeostasis	0.000328752	0.000188466	21	1	0.825293	0.988234	Transcript_36742
GO:0070062	Cellular Component	C:extracellular exosome	0.00241085	0.00188466	154	10	0.820324	0.988234	Transcript_11680,Transcript_13554,Transcript_17703,Transcript_29606,Transcript_42373,Transcript_54254,Transcript_56587,Transcript_58656,Transcript_58875,Transcript_5911
GO:2000031	Biological Process	P:regulation of salicylic acid mediated signaling pathway	0.000328752	0.000188466	21	1	0.825293	0.988234	Transcript_22287
GO:0009637	Biological Process	P:response to blue light	0.00154983	0.0011308	99	6	0.828592	0.991631	Transcript_11840,Transcript_13330,Transcript_2113,Transcript_24164,Transcript_49006,Transcript_50780
GO:0031969	Cellular Component	C:chloroplast membrane	0.00435205	0.00358085	278	19	0.830531	0.993398	Transcript_13664,Transcript_18462,Transcript_26863,Transcript_26878,Transcript_2934,Transcript_31138,Transcript_32623,Transcript_35067,Transcript_35844,Transcript_37886,Transcript_38017,Transcript_47554,Transcript_48436,Transcript_5375,Transcript_55898,Transcript_60658,Transcript_8539,Transcript_8756,Transcript_9809
GO:0005765	Cellular Component	C:lysosomal membrane	0.00109584	0.000753864	70	4	0.831613	0.993585	Transcript_23370,Transcript_23418,Transcript_26530,Transcript_3035
GO:0010087	Biological Process	P:phloem or xylem histogenesis	0.00109584	0.000753864	70	4	0.831613	0.993585	Transcript_26160,Transcript_27529,Transcript_30331,Transcript_39368
GO:0004849	Molecular Function	F:uridine kinase activity	0.000344407	0.000188466	22	1	0.839223	0.993829	Transcript_23758
GO:0005247	Molecular Function	F:voltage-gated chloride channel activity	0.000344407	0.000188466	22	1	0.839223	0.993829	Transcript_23894
GO:0006261	Biological Process	P:DNA-dependent DNA replication	0.000344407	0.000188466	22	1	0.839223	0.993829	Transcript_47902
GO:0007267	Biological Process	P:cell-cell signaling	0.000344407	0.000188466	22	1	0.839223	0.993829	Transcript_39064
GO:0008131	Molecular Function	F:primary amine oxidase activity	0.000344407	0.000188466	22	1	0.839223	0.993829	Transcript_22657
GO:0008143	Molecular Function	F:poly(A) binding	0.000344407	0.000188466	22	1	0.839223	0.993829	Transcript_11730
GO:0008168	Molecular Function	F:methyltransferase activity	0.00156548	0.0011308	100	6	0.835463	0.993829	Transcript_15901,Transcript_37665,Transcript_50485,Transcript_6027,Transcript_760,Transcript_9450
GO:0009308	Biological Process	P:amine metabolic process	0.000344407	0.000188466	22	1	0.839223	0.993829	Transcript_22657
GO:0009508	Cellular Component	C:plastid chromosome	0.000344407	0.000188466	22	1	0.839223	0.993829	Transcript_24164
GO:0009854	Biological Process	P:oxidative photosynthetic carbon pathway	0.000344407	0.000188466	22	1	0.839223	0.993829	Transcript_50555
GO:0009867	Biological Process	P:jasmonic acid mediated signaling pathway	0.000861016	0.000565398	55	3	0.834107	0.993829	Transcript_18245,Transcript_26160,Transcript_37673
GO:0017137	Molecular Function	F:Rab GTPase binding	0.000610539	0.000376932	39	2	0.833971	0.993829	Transcript_22485,Transcript_58656
GO:0019887	Molecular Function	F:protein kinase regulator activity	0.000344407	0.000188466	22	1	0.839223	0.993829	Transcript_24837
GO:0030686	Cellular Component	C:90S preribosome	0.000344407	0.000188466	22	1	0.839223	0.993829	Transcript_28777
GO:0038199	Molecular Function	F:ethylene receptor activity	0.000344407	0.000188466	22	1	0.839223	0.993829	Transcript_834
GO:0046898	Biological Process	P:response to cycloheximide	0.000344407	0.000188466	22	1	0.839223	0.993829	Transcript_10235
GO:0000160	Biological Process	P:phosphorelay signal transduction system	0.000626194	0.000376932	40	2	0.844217	0.998091	Transcript_38583,Transcript_63610
GO:0008299	Biological Process	P:isoprenoid biosynthetic process	0.000626194	0.000376932	40	2	0.844217	0.998091	Transcript_16076,Transcript_3690
GO:0051536	Molecular Function	F:iron-sulfur cluster binding	0.000626194	0.000376932	40	2	0.844217	0.998091	Transcript_27342,Transcript_56574
GO:0000285	Molecular Function	F:1-phosphatidylinositol-3-phosphate 5-kinase activity	0.000360061	0.000188466	23	1	0.852042	0.998545	Transcript_35525
GO:0000387	Biological Process	P:spliceosomal snRNP assembly	0.000360061	0.000188466	23	1	0.852042	0.998545	Transcript_39368
GO:0005960	Cellular Component	C:glycine cleavage complex	0.000360061	0.000188466	23	1	0.852042	0.998545	Transcript_701
GO:0006631	Biological Process	P:fatty acid metabolic process	0.00136197	0.000942329	87	5	0.846878	0.998545	Transcript_14009,Transcript_1701,Transcript_27625,Transcript_29606,Transcript_44480
GO:0007186	Biological Process	P:G-protein coupled receptor signaling pathway	0.000360061	0.000188466	23	1	0.852042	0.998545	Transcript_23367
GO:0008066	Molecular Function	F:glutamate receptor activity	0.000360061	0.000188466	23	1	0.852042	0.998545	Transcript_31777
GO:0008281	Molecular Function	F:sulfonylurea receptor activity	0.000360061	0.000188466	23	1	0.852042	0.998545	Transcript_28183
GO:0010189	Biological Process	P:vitamin E biosynthetic process	0.000360061	0.000188466	23	1	0.852042	0.998545	Transcript_14811
GO:0017025	Molecular Function	F:TBP-class protein binding	0.000360061	0.000188466	23	1	0.852042	0.998545	Transcript_12155
GO:0036402	Molecular Function	F:proteasome-activating ATPase activity	0.000360061	0.000188466	23	1	0.852042	0.998545	Transcript_12155
GO:0042793	Biological Process	P:transcription from plastid promoter	0.000360061	0.000188466	23	1	0.852042	0.998545	Transcript_24164
GO:0045899	Biological Process	P:positive regulation of RNA polymerase II transcriptional preinitiation complex assembly	0.000360061	0.000188466	23	1	0.852042	0.998545	Transcript_12155
GO:0048825	Biological Process	P:cotyledon development	0.000360061	0.000188466	23	1	0.852042	0.998545	Transcript_736
GO:0051726	Biological Process	P:regulation of cell cycle	0.000360061	0.000188466	23	1	0.852042	0.998545	Transcript_26428
GO:0071230	Biological Process	P:cellular response to amino acid stimulus	0.000360061	0.000188466	23	1	0.852042	0.998545	Transcript_31777
GO:1901527	Biological Process	P:abscisic acid-activated signaling pathway involved in stomatal movement	0.000360061	0.000188466	23	1	0.852042	0.998545	Transcript_28183
GO:0005983	Biological Process	P:starch catabolic process	0.000641849	0.000376932	41	2	0.853884	0.999068	Transcript_43011,Transcript_60004
GO:0006814	Biological Process	P:sodium ion transport	0.000641849	0.000376932	41	2	0.853884	0.999068	Transcript_36426,Transcript_36709
GO:0009903	Biological Process	P:chloroplast avoidance movement	0.000641849	0.000376932	41	2	0.853884	0.999068	Transcript_4148,Transcript_9843
GO:0003997	Molecular Function	F:acyl-CoA oxidase activity	0.000375716	0.000188466	24	1	0.86384	0.999819	Transcript_39658
GO:0004739	Molecular Function	F:pyruvate dehydrogenase (acetyl-transferring) activity	0.000375716	0.000188466	24	1	0.86384	0.999819	Transcript_38271
GO:0004970	Molecular Function	F:ionotropic glutamate receptor activity	0.000375716	0.000188466	24	1	0.86384	0.999819	Transcript_31777
GO:0005089	Molecular Function	F:Rho guanyl-nucleotide exchange factor activity	0.000375716	0.000188466	24	1	0.86384	0.999819	Transcript_35588
GO:0005484	Molecular Function	F:SNAP receptor activity	0.000907981	0.000565398	58	3	0.859255	0.999819	Transcript_24348,Transcript_52504,Transcript_948
GO:0005905	Cellular Component	C:coated pit	0.000657503	0.000376932	42	2	0.863001	0.999819	Transcript_1021,Transcript_103
GO:0006086	Biological Process	P:acetyl-CoA biosynthetic process from pyruvate	0.000375716	0.000188466	24	1	0.86384	0.999819	Transcript_38271
GO:0006777	Biological Process	P:Mo-molybdopterin cofactor biosynthetic process	0.000375716	0.000188466	24	1	0.86384	0.999819	Transcript_3696
GO:0008312	Molecular Function	F:7S RNA binding	0.000375716	0.000188466	24	1	0.86384	0.999819	Transcript_2045
GO:0009060	Biological Process	P:aerobic respiration	0.000375716	0.000188466	24	1	0.86384	0.999819	Transcript_62504
GO:0010014	Biological Process	P:meristem initiation	0.000375716	0.000188466	24	1	0.86384	0.999819	Transcript_17549
GO:0010091	Biological Process	P:trichome branching	0.00115846	0.000753864	74	4	0.861572	0.999819	Transcript_13584,Transcript_13585,Transcript_13859,Transcript_14394
GO:0010103	Biological Process	P:stomatal complex morphogenesis	0.000375716	0.000188466	24	1	0.86384	0.999819	Transcript_29961
GO:0010385	Molecular Function	F:double-stranded methylated DNA binding	0.000375716	0.000188466	24	1	0.86384	0.999819	Transcript_33344
GO:0030054	Cellular Component	C:cell junction	0.000375716	0.000188466	24	1	0.86384	0.999819	Transcript_31766
GO:0032012	Biological Process	P:regulation of ARF protein signal transduction	0.000657503	0.000376932	42	2	0.863001	0.999819	Transcript_26304,Transcript_33060
GO:0034707	Cellular Component	C:chloride channel complex	0.000375716	0.000188466	24	1	0.86384	0.999819	Transcript_23894
GO:0045261	Cellular Component	C:proton-transporting ATP synthase complex, catalytic core F(1)	0.000375716	0.000188466	24	1	0.86384	0.999819	Transcript_5994
GO:0051287	Molecular Function	F:NAD binding	0.00275525	0.00207312	176	11	0.86218	0.999819	Transcript_12106,Transcript_12304,Transcript_12359,Transcript_1317,Transcript_21381,Transcript_27481,Transcript_2798,Transcript_30686,Transcript_33579,Transcript_38353,Transcript_50555
GO:0071458	Cellular Component	C:integral component of cytoplasmic side of endoplasmic reticulum membrane	0.000375716	0.000188466	24	1	0.86384	0.999819	Transcript_3035
GO:0000027	Biological Process	P:ribosomal large subunit assembly	0.000688813	0.000188466	44	1	0.974167	1	Transcript_50614
GO:0000049	Molecular Function	F:tRNA binding	0.00122108	0.000188466	78	1	0.998471	1	Transcript_5567
GO:0000060	Biological Process	P:protein import into nucleus, translocation	0.000594884	0.000188466	38	1	0.957464	1	Transcript_8496
GO:0000148	Cellular Component	C:1,3-beta-D-glucan synthase complex	0.000986255	0.000376932	63	2	0.966792	1	Transcript_14967,Transcript_28958
GO:0000151	Cellular Component	C:ubiquitin ligase complex	0.000688813	0.000376932	44	2	0.879686	1	Transcript_26786,Transcript_31003
GO:0000159	Cellular Component	C:protein phosphatase type 2A complex	0.00051661	0.000188466	33	1	0.935548	1	Transcript_31866
GO:0000166	Molecular Function	F:nucleotide binding	0.00731081	0.00584244	467	31	0.913167	1	Transcript_11730,Transcript_12551,Transcript_13229,Transcript_1332,Transcript_14894,Transcript_16873,Transcript_18189,Transcript_18985,Transcript_19233,Transcript_19236,Transcript_21813,Transcript_21970,Transcript_27421,Transcript_27839,Transcript_28103,Transcript_30520,Transcript_30678,Transcript_30703,Transcript_32240,Transcript_35636,Transcript_43467,Transcript_43998,Transcript_44307,Transcrip…
GO:0000184	Biological Process	P:nuclear-transcribed mRNA catabolic process, nonsense-mediated decay	0.000720123	0.000188466	46	1	0.978124	1	Transcript_7431
GO:0000209	Biological Process	P:protein polyubiquitination	0.00126804	0.000565398	81	3	0.963748	1	Transcript_23592,Transcript_24851,Transcript_28418
GO:0000226	Biological Process	P:microtubule cytoskeleton organization	0.000673158	0.000188466	43	1	0.971928	1	Transcript_24764
GO:0000244	Biological Process	P:spliceosomal tri-snRNP complex assembly	0.000391371	0.000188466	25	1	0.874697	1	Transcript_18645
GO:0000287	Molecular Function	F:magnesium ion binding	0.00554181	0.00320392	354	17	0.994902	1	Transcript_12304,Transcript_13525,Transcript_14384,Transcript_15300,Transcript_21641,Transcript_22377,Transcript_24813,Transcript_26279,Transcript_27481,Transcript_32246,Transcript_33014,Transcript_3976,Transcript_42147,Transcript_46261,Transcript_55251,Transcript_59068,Transcript_60409
GO:0000325	Cellular Component	C:plant-type vacuole	0.00230126	0.0011308	147	6	0.982275	1	Transcript_17517,Transcript_1772,Transcript_28183,Transcript_28510,Transcript_31047,Transcript_59263
GO:0000347	Cellular Component	C:THO complex	0.00045399	0.000188466	29	1	0.910133	1	Transcript_19003
GO:0000398	Biological Process	P:mRNA splicing, via spliceosome	0.00288049	0.000188466	184	1	1	1	Transcript_18189
GO:0000419	Cellular Component	C:DNA-directed RNA polymerase V complex	0.000438336	0.000188466	28	1	0.902345	1	Transcript_15671
GO:0000462	Biological Process	P:maturation of SSU-rRNA from tricistronic rRNA transcript (SSU-rRNA, 5.8S rRNA, LSU-rRNA)	0.000861016	0.000188466	55	1	0.989647	1	Transcript_28777
GO:0000502	Cellular Component	C:proteasome complex	0.00170638	0.000565398	109	3	0.994061	1	Transcript_12155,Transcript_3931,Transcript_736
GO:0000724	Biological Process	P:double-strand break repair via homologous recombination	0.000704468	0.000188466	45	1	0.976227	1	Transcript_30342
GO:0000775	Cellular Component	C:chromosome, centromeric region	0.0004853	0.000188466	31	1	0.923894	1	Transcript_25665
GO:0000790	Cellular Component	C:nuclear chromatin	0.00045399	0.000188466	29	1	0.910133	1	Transcript_19178
GO:0000794	Cellular Component	C:condensed nuclear chromosome	0.000422681	0.000188466	27	1	0.893884	1	Transcript_26160
GO:0000911	Biological Process	P:cytokinesis by cell plate formation	0.00150286	0.000376932	96	2	0.996925	1	Transcript_52504,Transcript_948
GO:0000922	Cellular Component	C:spindle pole	0.000438336	0.000188466	28	1	0.902345	1	Transcript_24764
GO:0000932	Cellular Component	C:cytoplasmic mRNA processing body	0.00197251	0.000376932	126	2	0.999676	1	Transcript_26947,Transcript_32441
GO:0002181	Biological Process	P:cytoplasmic translation	0.000767087	0.000376932	49	2	0.913511	1	Transcript_50614,Transcript_58100
GO:0003682	Molecular Function	F:chromatin binding	0.00216037	0.00131926	138	7	0.938708	1	Transcript_14117,Transcript_15901,Transcript_20990,Transcript_21169,Transcript_28887,Transcript_33344,Transcript_33707
GO:0003684	Molecular Function	F:damaged DNA binding	0.000876671	0.000188466	56	1	0.990473	1	Transcript_31507
GO:0003690	Molecular Function	F:double-stranded DNA binding	0.0011428	0.000376932	73	2	0.983612	1	Transcript_2250,Transcript_44307
GO:0003697	Molecular Function	F:single-stranded DNA binding	0.00118977	0.000565398	76	3	0.950715	1	Transcript_33707,Transcript_44307,Transcript_9321
GO:0003713	Molecular Function	F:transcription coactivator activity	0.000610539	0.000188466	39	1	0.960856	1	Transcript_30183
GO:0003714	Molecular Function	F:transcription corepressor activity	0.000469645	0.000188466	30	1	0.917299	1	Transcript_42786
GO:0003723	Molecular Function	F:RNA binding	0.0161871	0.00490011	1034	26	1	1	Transcript_11899,Transcript_12192,Transcript_13622,Transcript_14901,Transcript_16873,Transcript_17256,Transcript_18189,Transcript_18348,Transcript_18541,Transcript_19236,Transcript_24058,Transcript_24399,Transcript_25157,Transcript_26156,Transcript_26947,Transcript_30520,Transcript_31319,Transcript_37007,Transcript_38223,Transcript_41089,Transcript_44307,Transcript_45036,Transcript_5149,Transcrip…
GO:0003729	Molecular Function	F:mRNA binding	0.00140894	0.000376932	90	2	0.995217	1	Transcript_10462,Transcript_28103
GO:0003735	Molecular Function	F:structural constituent of ribosome	0.00978428	0.00395778	625	21	1	1	Transcript_076,Transcript_10856,Transcript_11741,Transcript_11899,Transcript_12161,Transcript_19052,Transcript_20919,Transcript_24360,Transcript_29373,Transcript_37517,Transcript_42863,Transcript_44285,Transcript_50614,Transcript_50631,Transcript_5162,Transcript_52518,Transcript_55745,Transcript_58100,Transcript_58695,Transcript_60010,Transcript_61495
GO:0003743	Molecular Function	F:translation initiation factor activity	0.00278656	0.000942329	178	5	0.999005	1	Transcript_11032,Transcript_24363,Transcript_441,Transcript_61053,Transcript_7431
GO:0003746	Molecular Function	F:translation elongation factor activity	0.00153417	0.000188466	98	1	0.99971	1	Transcript_59152
GO:0003774	Molecular Function	F:motor activity	0.00120542	0.000376932	77	2	0.987696	1	Transcript_23421,Transcript_48985
GO:0003777	Molecular Function	F:microtubule motor activity	0.00190989	0.000565398	122	3	0.997535	1	Transcript_14394,Transcript_16317,Transcript_25794
GO:0003843	Molecular Function	F:1,3-beta-D-glucan synthase activity	0.000986255	0.000376932	63	2	0.966792	1	Transcript_14967,Transcript_28958
GO:0003924	Molecular Function	F:GTPase activity	0.00596449	0.00339239	381	18	0.996774	1	Transcript_10757,Transcript_11170,Transcript_123,Transcript_13615,Transcript_13891,Transcript_1863,Transcript_19210,Transcript_2045,Transcript_23367,Transcript_2917,Transcript_42355,Transcript_42777,Transcript_43572,Transcript_43957,Transcript_50525,Transcript_56085,Transcript_58941,Transcript_59152
GO:0003993	Molecular Function	F:acid phosphatase activity	0.00125239	0.000753864	80	4	0.897902	1	Transcript_15815,Transcript_17057,Transcript_21524,Transcript_23199
GO:0003995	Molecular Function	F:acyl-CoA dehydrogenase activity	0.000438336	0.000188466	28	1	0.902345	1	Transcript_39658
GO:0004003	Molecular Function	F:ATP-dependent DNA helicase activity	0.000532265	0.000188466	34	1	0.940688	1	Transcript_9321
GO:0004004	Molecular Function	F:ATP-dependent RNA helicase activity	0.00345972	0.000565398	221	3	0.999998	1	Transcript_13622,Transcript_25157,Transcript_55549
GO:0004012	Molecular Function	F:phospholipid-translocating ATPase activity	0.000907981	0.000376932	58	2	0.953031	1	Transcript_26279,Transcript_60409
GO:0004029	Molecular Function	F:aldehyde dehydrogenase (NAD) activity	0.000892326	0.000376932	57	2	0.949689	1	Transcript_22213,Transcript_2723
GO:0004176	Molecular Function	F:ATP-dependent peptidase activity	0.00103322	0.000188466	66	1	0.995852	1	Transcript_31003
GO:0004177	Molecular Function	F:aminopeptidase activity	0.000845361	0.000188466	54	1	0.98875	1	Transcript_55230
GO:0004222	Molecular Function	F:metalloendopeptidase activity	0.00214471	0.000942329	137	5	0.988394	1	Transcript_15895,Transcript_22975,Transcript_51352,Transcript_59014,Transcript_62504
GO:0004402	Molecular Function	F:histone acetyltransferase activity	0.000610539	0.000188466	39	1	0.960856	1	Transcript_4652
GO:0004525	Molecular Function	F:ribonuclease III activity	0.000391371	0.000188466	25	1	0.874697	1	Transcript_24399
GO:0004559	Molecular Function	F:alpha-mannosidase activity	0.000594884	0.000188466	38	1	0.957464	1	Transcript_43134
GO:0004673	Molecular Function	F:protein histidine kinase activity	0.000391371	0.000188466	25	1	0.874697	1	Transcript_30331
GO:0004712	Molecular Function	F:protein serine/threonine/tyrosine kinase activity	0.000751432	0.000188466	48	1	0.981474	1	Transcript_27722
GO:0004721	Molecular Function	F:phosphoprotein phosphatase activity	0.00170638	0.000942329	109	5	0.946974	1	Transcript_2417,Transcript_29003,Transcript_4020,Transcript_58509,Transcript_60740
GO:0005086	Molecular Function	F:ARF guanyl-nucleotide exchange factor activity	0.000688813	0.000376932	44	2	0.879686	1	Transcript_26304,Transcript_33060
GO:0005262	Molecular Function	F:calcium channel activity	0.000720123	0.000376932	46	2	0.894474	1	Transcript_31777,Transcript_5459
GO:0005487	Molecular Function	F:nucleocytoplasmic transporter activity	0.000626194	0.000188466	40	1	0.963978	1	Transcript_41089
GO:0005525	Molecular Function	F:GTP binding	0.009706	0.00471165	620	25	0.999986	1	Transcript_10757,Transcript_11170,Transcript_123,Transcript_12542,Transcript_12700,Transcript_13615,Transcript_13891,Transcript_1863,Transcript_19210,Transcript_2045,Transcript_23367,Transcript_23758,Transcript_2917,Transcript_37845,Transcript_42355,Transcript_42777,Transcript_43572,Transcript_43957,Transcript_50525,Transcript_55619,Transcript_56085,Transcript_56303,Transcript_58941,Transcript_59…
GO:0005634	Cellular Component	C:nucleus	0.0880898	0.0755748	5627	401	0.999531	1	Transcript_045,Transcript_10022,Transcript_10235,Transcript_10489,Transcript_10636,Transcript_10663,Transcript_1113,Transcript_11390,Transcript_11634,Transcript_11680,Transcript_11691,Transcript_11730,Transcript_11751,Transcript_11760,Transcript_11840,Transcript_11945,Transcript_11958,Transcript_11993,Transcript_12043,Transcript_12153,Transcript_12155,Transcript_12159,Transcript_12192,Transcript_…
GO:0005635	Cellular Component	C:nuclear envelope	0.00201947	0.00131926	129	7	0.909128	1	Transcript_13163,Transcript_20354,Transcript_22975,Transcript_29005,Transcript_41089,Transcript_42311,Transcript_45087
GO:0005654	Cellular Component	C:nucleoplasm	0.00544789	0.000376932	348	2	1	1	Transcript_30183,Transcript_55507
GO:0005681	Cellular Component	C:spliceosomal complex	0.00280222	0.000376932	179	2	0.999995	1	Transcript_18189,Transcript_28103
GO:0005730	Cellular Component	C:nucleolus	0.01016	0.00376932	649	20	1	1	Transcript_10462,Transcript_11634,Transcript_11899,Transcript_12752,Transcript_14772,Transcript_17582,Transcript_18348,Transcript_19178,Transcript_25157,Transcript_31627,Transcript_39368,Transcript_43318,Transcript_55411,Transcript_55507,Transcript_58100,Transcript_58683,Transcript_62504,Transcript_678,Transcript_6821,Transcript_8860
GO:0005739	Cellular Component	C:mitochondrion	0.0257992	0.0175273	1648	93	0.999976	1	Transcript_10673,Transcript_10866,Transcript_11176,Transcript_11625,Transcript_11626,Transcript_11665,Transcript_11680,Transcript_11690,Transcript_11691,Transcript_11741,Transcript_11903,Transcript_12161,Transcript_12304,Transcript_12735,Transcript_1524,Transcript_15603,Transcript_1583,Transcript_15989,Transcript_17089,Transcript_18541,Transcript_19052,Transcript_196,Transcript_19604,Transcript_2…
GO:0005743	Cellular Component	C:mitochondrial inner membrane	0.00460252	0.00320392	294	17	0.952685	1	Transcript_076,Transcript_11741,Transcript_11903,Transcript_12161,Transcript_16018,Transcript_17513,Transcript_19052,Transcript_24360,Transcript_25427,Transcript_29373,Transcript_5459,Transcript_55745,Transcript_58581,Transcript_5994,Transcript_60010,Transcript_60249,Transcript_62504
GO:0005747	Cellular Component	C:mitochondrial respiratory chain complex I	0.000814052	0.000376932	52	2	0.929285	1	Transcript_43106,Transcript_54247
GO:0005759	Cellular Component	C:mitochondrial matrix	0.00316228	0.00169619	202	9	0.985838	1	Transcript_36617,Transcript_37856,Transcript_38271,Transcript_39120,Transcript_40446,Transcript_43420,Transcript_62504,Transcript_63097,Transcript_6706
GO:0005769	Cellular Component	C:early endosome	0.00133066	0.000565398	85	3	0.971759	1	Transcript_25665,Transcript_31352,Transcript_33060
GO:0005777	Cellular Component	C:peroxisome	0.004853	0.00358085	310	19	0.929737	1	Transcript_11896,Transcript_13621,Transcript_14009,Transcript_14384,Transcript_16646,Transcript_1778,Transcript_20969,Transcript_2349,Transcript_26305,Transcript_37517,Transcript_43435,Transcript_44480,Transcript_45389,Transcript_46261,Transcript_49234,Transcript_50555,Transcript_51989,Transcript_53497,Transcript_56587
GO:0005778	Cellular Component	C:peroxisomal membrane	0.00122108	0.000188466	78	1	0.998471	1	Transcript_37517
GO:0005786	Cellular Component	C:signal recognition particle, endoplasmic reticulum targeting	0.000391371	0.000188466	25	1	0.874697	1	Transcript_2045
GO:0005811	Cellular Component	C:lipid particle	0.000673158	0.000376932	43	2	0.871593	1	Transcript_5171,Transcript_56765
GO:0005819	Cellular Component	C:spindle	0.00197251	0.000376932	126	2	0.999676	1	Transcript_16317,Transcript_26160
GO:0005829	Cellular Component	C:cytosol	0.0478412	0.0348662	3056	185	0.999998	1	Transcript_024,Transcript_10022,Transcript_10274,Transcript_10462,Transcript_11559,Transcript_11634,Transcript_11680,Transcript_11691,Transcript_11730,Transcript_1182,Transcript_11899,Transcript_1212,Transcript_12586,Transcript_12752,Transcript_12765,Transcript_12905,Transcript_13010,Transcript_1305,Transcript_13163,Transcript_13554,Transcript_13937,Transcript_14174,Transcript_14183,Transcript_14…
GO:0005840	Cellular Component	C:ribosome	0.00515044	0.00169619	329	9	0.999986	1	Transcript_10856,Transcript_203,Transcript_20919,Transcript_42863,Transcript_44285,Transcript_50631,Transcript_5162,Transcript_52518,Transcript_61495
GO:0005871	Cellular Component	C:kinesin complex	0.001769	0.000376932	113	2	0.999135	1	Transcript_14394,Transcript_25794
GO:0005874	Cellular Component	C:microtubule	0.00546354	0.00320392	349	17	0.993758	1	Transcript_10757,Transcript_11170,Transcript_123,Transcript_13615,Transcript_16317,Transcript_1863,Transcript_19210,Transcript_24764,Transcript_25794,Transcript_2917,Transcript_42355,Transcript_42777,Transcript_43074,Transcript_43957,Transcript_50525,Transcript_56085,Transcript_58941
GO:0005938	Cellular Component	C:cell cortex	0.000798397	0.000188466	51	1	0.985563	1	Transcript_19075
GO:0006075	Biological Process	P:(1->3)-beta-D-glucan biosynthetic process	0.000986255	0.000376932	63	2	0.966792	1	Transcript_14967,Transcript_28958
GO:0006096	Biological Process	P:glycolytic process	0.00234823	0.00150773	150	8	0.928971	1	Transcript_11543,Transcript_28122,Transcript_38271,Transcript_44051,Transcript_44052,Transcript_50487,Transcript_50488,Transcript_9629
GO:0006097	Biological Process	P:glyoxylate cycle	0.0004853	0.000188466	31	1	0.923894	1	Transcript_43219
GO:0006098	Biological Process	P:pentose-phosphate shunt	0.000673158	0.000376932	43	2	0.871593	1	Transcript_22445,Transcript_45389
GO:0006260	Biological Process	P:DNA replication	0.00186293	0.0011308	119	6	0.928606	1	Transcript_24430,Transcript_26240,Transcript_28349,Transcript_28828,Transcript_29413,Transcript_30342
GO:0006281	Biological Process	P:DNA repair	0.00464949	0.00188466	297	10	0.999731	1	Transcript_14894,Transcript_19233,Transcript_21970,Transcript_25665,Transcript_26240,Transcript_29143,Transcript_31507,Transcript_4255,Transcript_43998,Transcript_58035
GO:0006284	Biological Process	P:base-excision repair	0.000532265	0.000188466	34	1	0.940688	1	Transcript_28116
GO:0006306	Biological Process	P:DNA methylation	0.000720123	0.000188466	46	1	0.978124	1	Transcript_15671
GO:0006338	Biological Process	P:chromatin remodeling	0.000563574	0.000188466	36	1	0.949771	1	Transcript_5171
GO:0006342	Biological Process	P:chromatin silencing	0.000594884	0.000188466	38	1	0.957464	1	Transcript_19178
GO:0006352	Biological Process	P:DNA-templated transcription, initiation	0.000720123	0.000376932	46	2	0.894474	1	Transcript_24685,Transcript_31680
GO:0006353	Biological Process	P:DNA-templated transcription, termination	0.000579229	0.000188466	37	1	0.953777	1	Transcript_2250
GO:0006355	Biological Process	P:regulation of transcription, DNA-templated	0.0247033	0.0211082	1578	112	0.960951	1	Transcript_003,Transcript_11634,Transcript_11691,Transcript_11840,Transcript_11993,Transcript_12192,Transcript_12965,Transcript_13050,Transcript_13174,Transcript_13330,Transcript_13859,Transcript_14374,Transcript_14521,Transcript_14729,Transcript_15149,Transcript_158,Transcript_16710,Transcript_17142,Transcript_17807,Transcript_18739,Transcript_18814,Transcript_19094,Transcript_19244,Transcript_1…
GO:0006357	Biological Process	P:regulation of transcription from RNA polymerase II promoter	0.0014559	0.000376932	93	2	0.996163	1	Transcript_39014,Transcript_5567
GO:0006364	Biological Process	P:rRNA processing	0.00255174	0.000188466	163	1	0.999999	1	Transcript_25157
GO:0006366	Biological Process	P:transcription from RNA polymerase II promoter	0.00122108	0.000565398	78	3	0.956382	1	Transcript_30183,Transcript_32891,Transcript_58254
GO:0006378	Biological Process	P:mRNA polyadenylation	0.000579229	0.000188466	37	1	0.953777	1	Transcript_26156
GO:0006397	Biological Process	P:mRNA processing	0.00579229	0.0011308	370	6	1	1	Transcript_11730,Transcript_19236,Transcript_24058,Transcript_24399,Transcript_30520,Transcript_32441
GO:0006400	Biological Process	P:tRNA modification	0.000626194	0.000188466	40	1	0.963978	1	Transcript_2028
GO:0006402	Biological Process	P:mRNA catabolic process	0.000579229	0.000188466	37	1	0.953777	1	Transcript_32441
GO:0006412	Biological Process	P:translation	0.0102226	0.00376932	653	20	1	1	Transcript_076,Transcript_10856,Transcript_11741,Transcript_11899,Transcript_12161,Transcript_19052,Transcript_20919,Transcript_24360,Transcript_29373,Transcript_37517,Transcript_42863,Transcript_44285,Transcript_50631,Transcript_5162,Transcript_52518,Transcript_5567,Transcript_55745,Transcript_58695,Transcript_60010,Transcript_61495
GO:0006413	Biological Process	P:translational initiation	0.000532265	0.000188466	34	1	0.940688	1	Transcript_7431
GO:0006417	Biological Process	P:regulation of translation	0.00236388	0.000753864	151	4	0.99851	1	Transcript_24363,Transcript_30520,Transcript_441,Transcript_61053
GO:0006446	Biological Process	P:regulation of translational initiation	0.000954945	0.000188466	61	1	0.993714	1	Transcript_7431
GO:0006457	Biological Process	P:protein folding	0.00439901	0.00339239	281	18	0.891023	1	Transcript_11729,Transcript_11838,Transcript_12095,Transcript_1254,Transcript_1524,Transcript_196,Transcript_20899,Transcript_21082,Transcript_21323,Transcript_21512,Transcript_24380,Transcript_27805,Transcript_38799,Transcript_42909,Transcript_50549,Transcript_51882,Transcript_55898,Transcript_56598
GO:0006486	Biological Process	P:protein glycosylation	0.00184727	0.0011308	118	6	0.925212	1	Transcript_15273,Transcript_21601,Transcript_222,Transcript_22574,Transcript_26251,Transcript_46876
GO:0006506	Biological Process	P:GPI anchor biosynthetic process	0.000673158	0.000188466	43	1	0.971928	1	Transcript_12839
GO:0006511	Biological Process	P:ubiquitin-dependent protein catabolic process	0.00313097	0.0011308	200	6	0.999119	1	Transcript_1417,Transcript_17444,Transcript_26786,Transcript_27755,Transcript_31702,Transcript_50761
GO:0006517	Biological Process	P:protein deglycosylation	0.000407026	0.000188466	26	1	0.884689	1	Transcript_31666
GO:0006541	Biological Process	P:glutamine metabolic process	0.00144025	0.000942329	92	5	0.878129	1	Transcript_15805,Transcript_21256,Transcript_23892,Transcript_28116,Transcript_33650
GO:0006606	Biological Process	P:protein import into nucleus	0.00151852	0.000942329	97	5	0.903771	1	Transcript_13163,Transcript_20354,Transcript_29005,Transcript_41089,Transcript_45087
GO:0006623	Biological Process	P:protein targeting to vacuole	0.00131501	0.000376932	84	2	0.992585	1	Transcript_25618,Transcript_52504
GO:0006813	Biological Process	P:potassium ion transport	0.000845361	0.000188466	54	1	0.98875	1	Transcript_36742
GO:0006816	Biological Process	P:calcium ion transport	0.000673158	0.000376932	43	2	0.871593	1	Transcript_17517,Transcript_31777
GO:0006886	Biological Process	P:intracellular protein transport	0.00527568	0.00320392	337	17	0.989972	1	Transcript_1018,Transcript_1021,Transcript_10978,Transcript_21373,Transcript_21879,Transcript_22485,Transcript_22565,Transcript_28376,Transcript_28510,Transcript_37927,Transcript_43286,Transcript_4437,Transcript_55218,Transcript_56708,Transcript_57393,Transcript_58656,Transcript_8375
GO:0006896	Biological Process	P:Golgi to vacuole transport	0.0004853	0.000188466	31	1	0.923894	1	Transcript_52504
GO:0006897	Biological Process	P:endocytosis	0.00281787	0.000565398	180	3	0.99996	1	Transcript_1021,Transcript_103,Transcript_33060
GO:0006904	Biological Process	P:vesicle docking involved in exocytosis	0.000735778	0.000188466	47	1	0.979869	1	Transcript_5208
GO:0006914	Biological Process	P:autophagy	0.00137763	0.000188466	88	1	0.999334	1	Transcript_25665
GO:0006972	Biological Process	P:hyperosmotic response	0.000391371	0.000188466	25	1	0.874697	1	Transcript_332
GO:0006974	Biological Process	P:cellular response to DNA damage stimulus	0.00154983	0.000188466	99	1	0.999733	1	Transcript_22975
GO:0007018	Biological Process	P:microtubule-based movement	0.00217602	0.000565398	139	3	0.99924	1	Transcript_14394,Transcript_16317,Transcript_25794
GO:0007030	Biological Process	P:Golgi organization	0.000610539	0.000188466	39	1	0.960856	1	Transcript_59055
GO:0007033	Biological Process	P:vacuole organization	0.00112715	0.000376932	72	2	0.982401	1	Transcript_32669,Transcript_35525
GO:0007049	Biological Process	P:cell cycle	0.00446163	0.00207312	285	11	0.998702	1	Transcript_1305,Transcript_19003,Transcript_21230,Transcript_25600,Transcript_25779,Transcript_26160,Transcript_26428,Transcript_26561,Transcript_29410,Transcript_29905,Transcript_49110
GO:0007059	Biological Process	P:chromosome segregation	0.000610539	0.000188466	39	1	0.960856	1	Transcript_25665
GO:0007067	Biological Process	P:mitotic nuclear division	0.00325621	0.000753864	208	4	0.999968	1	Transcript_13891,Transcript_24764,Transcript_26786,Transcript_30946
GO:0007131	Biological Process	P:reciprocal meiotic recombination	0.000626194	0.000188466	40	1	0.963978	1	Transcript_46607
GO:0007264	Biological Process	P:small GTPase mediated signal transduction	0.00222299	0.0011308	142	6	0.976996	1	Transcript_12542,Transcript_12700,Transcript_37845,Transcript_48183,Transcript_56303,Transcript_62008
GO:0008017	Molecular Function	F:microtubule binding	0.00123673	0.000376932	79	2	0.989347	1	Transcript_14394,Transcript_4415
GO:0008137	Molecular Function	F:NADH dehydrogenase (ubiquinone) activity	0.0009706	0.000376932	62	2	0.964394	1	Transcript_43106,Transcript_54247
GO:0008138	Molecular Function	F:protein tyrosine/serine/threonine phosphatase activity	0.00045399	0.000188466	29	1	0.910133	1	Transcript_59143
GO:0008139	Molecular Function	F:nuclear localization sequence binding	0.00109584	0.000188466	70	1	0.997026	1	Transcript_41089
GO:0008237	Molecular Function	F:metallopeptidase activity	0.00161245	0.000188466	103	1	0.999809	1	Transcript_3931
GO:0008270	Molecular Function	F:zinc ion binding	0.0235918	0.0188466	1507	100	0.991638	1	Transcript_034,Transcript_10297,Transcript_10462,Transcript_10663,Transcript_11559,Transcript_12304,Transcript_12719,Transcript_129,Transcript_13131,Transcript_13385,Transcript_14117,Transcript_15108,Transcript_15497,Transcript_15895,Transcript_15990,Transcript_16746,Transcript_16808,Transcript_17089,Transcript_17256,Transcript_1737,Transcript_17537,Transcript_19465,Transcript_20969,Transcript_20…
GO:0008285	Biological Process	P:negative regulation of cell proliferation	0.000547919	0.000188466	35	1	0.945418	1	Transcript_23249
GO:0008360	Biological Process	P:regulation of cell shape	0.00187858	0.000565398	120	3	0.997174	1	Transcript_14967,Transcript_28958,Transcript_3976
GO:0008361	Biological Process	P:regulation of cell size	0.000407026	0.000188466	26	1	0.884689	1	Transcript_27722
GO:0008380	Biological Process	P:RNA splicing	0.00344407	0.000376932	220	2	1	1	Transcript_24058,Transcript_24399
GO:0008559	Molecular Function	F:xenobiotic-transporting ATPase activity	0.00181596	0.0011308	116	6	0.917995	1	Transcript_28183,Transcript_28248,Transcript_28760,Transcript_31047,Transcript_3462,Transcript_59263
GO:0008565	Molecular Function	F:protein transporter activity	0.00248912	0.000942329	159	5	0.996806	1	Transcript_103,Transcript_13163,Transcript_20354,Transcript_29005,Transcript_45087
GO:0008601	Molecular Function	F:protein phosphatase type 2A regulator activity	0.000579229	0.000188466	37	1	0.953777	1	Transcript_31866
GO:0009295	Cellular Component	C:nucleoid	0.00051661	0.000188466	33	1	0.935548	1	Transcript_24164
GO:0009411	Biological Process	P:response to UV	0.0004853	0.000188466	31	1	0.923894	1	Transcript_12735
[truncated: 148 more rows]

## Sheet: GO-506vs521control
GO	GO_Type	GO_Description	p_total	p_de	Total	Count_de	pvalue	padj	ID
GO:0020037	Molecular Function	F:heme binding	0.00864147	0.0188428	552	170	9.08334e-20	2.63508e-16	Transcript_10021,Transcript_1017,Transcript_10271,Transcript_10363,Transcript_10558,Transcript_10736,Transcript_11344,Transcript_11373,Transcript_11610,Transcript_11611,Transcript_11664,Transcript_11738,Transcript_1186,Transcript_11885,Transcript_11893,Transcript_12120,Transcript_12846,Transcript_13035,Transcript_1405,Transcript_14152,Transcript_14571,Transcript_14963,Transcript_1543,Transcript_1…
GO:0006952	Biological Process	P:defense response	0.0150286	0.0262691	960	237	1.2233e-15	1.77439e-12	Transcript_10279,Transcript_10654,Transcript_11066,Transcript_11081,Transcript_11336,Transcript_11347,Transcript_11683,Transcript_11766,Transcript_11773,Transcript_11776,Transcript_11834,Transcript_1215,Transcript_1216,Transcript_12205,Transcript_12318,Transcript_12344,Transcript_12619,Transcript_12821,Transcript_12824,Transcript_12900,Transcript_13252,Transcript_13484,Transcript_13580,Transcript…
GO:0031408	Biological Process	P:oxylipin biosynthetic process	0.00266132	0.00742629	170	67	4.36975e-13	4.22555e-10	Transcript_1065,Transcript_11679,Transcript_11776,Transcript_11894,Transcript_12701,Transcript_12754,Transcript_13621,Transcript_1414,Transcript_14963,Transcript_15405,Transcript_15601,Transcript_15894,Transcript_16250,Transcript_17784,Transcript_18176,Transcript_19257,Transcript_20480,Transcript_21252,Transcript_22062,Transcript_22665,Transcript_22666,Transcript_23637,Transcript_24218,Transcript…
GO:0043531	Molecular Function	F:ADP binding	0.0072795	0.0145201	465	131	6.63231e-13	4.81008e-10	Transcript_10793,Transcript_11066,Transcript_11081,Transcript_11179,Transcript_11336,Transcript_11683,Transcript_1215,Transcript_1216,Transcript_12205,Transcript_13252,Transcript_13484,Transcript_13580,Transcript_13591,Transcript_13823,Transcript_13996,Transcript_1413,Transcript_14226,Transcript_14421,Transcript_14577,Transcript_14601,Transcript_14673,Transcript_15707,Transcript_16284,Transcript_…
GO:0010200	Biological Process	P:response to chitin	0.00183162	0.00543117	117	49	7.50254e-11	4.35297e-08	Transcript_1033,Transcript_10443,Transcript_11941,Transcript_11993,Transcript_1365,Transcript_1366,Transcript_16559,Transcript_1737,Transcript_17380,Transcript_17919,Transcript_18365,Transcript_19872,Transcript_22218,Transcript_22287,Transcript_22842,Transcript_23592,Transcript_24211,Transcript_24979,Transcript_25540,Transcript_25586,Transcript_26015,Transcript_26633,Transcript_32162,Transcript_3…
GO:0005576	Cellular Component	C:extracellular region	0.0157018	0.0247174	1003	223	1.18698e-10	5.73906e-08	Transcript_1015,Transcript_10185,Transcript_10199,Transcript_10223,Transcript_10336,Transcript_10654,Transcript_11722,Transcript_11934,Transcript_12272,Transcript_12318,Transcript_12368,Transcript_13298,Transcript_13416,Transcript_13715,Transcript_1391,Transcript_13968,Transcript_14540,Transcript_14604,Transcript_15008,Transcript_15828,Transcript_1606,Transcript_16904,Transcript_17742,Transcript_…
GO:0009813	Biological Process	P:flavonoid biosynthetic process	0.003084	0.00742629	197	67	2.08536e-10	8.64235e-08	Transcript_10469,Transcript_10513,Transcript_10736,Transcript_11481,Transcript_11669,Transcript_11766,Transcript_12086,Transcript_12802,Transcript_12929,Transcript_14595,Transcript_14765,Transcript_15808,Transcript_19700,Transcript_2093,Transcript_21590,Transcript_21625,Transcript_21684,Transcript_22187,Transcript_22432,Transcript_23392,Transcript_23585,Transcript_2462,Transcript_25311,Transcript…
GO:0048046	Cellular Component	C:apoplast	0.00937725	0.0162935	599	147	4.10547e-10	1.48875e-07	Transcript_113,Transcript_11765,Transcript_11921,Transcript_11976,Transcript_12004,Transcript_12146,Transcript_12198,Transcript_12538,Transcript_1271,Transcript_13639,Transcript_14378,Transcript_14666,Transcript_1500,Transcript_15790,Transcript_1586,Transcript_16646,Transcript_17297,Transcript_17322,Transcript_1808,Transcript_18350,Transcript_18981,Transcript_19402,Transcript_19428,Transcript_196…
GO:0005506	Molecular Function	F:iron ion binding	0.00815617	0.0146309	521	132	4.70049e-10	1.51513e-07	Transcript_10271,Transcript_10363,Transcript_10558,Transcript_10736,Transcript_11344,Transcript_11373,Transcript_11610,Transcript_11611,Transcript_11738,Transcript_1186,Transcript_11885,Transcript_11917,Transcript_1195,Transcript_12120,Transcript_12643,Transcript_12846,Transcript_1405,Transcript_14152,Transcript_14963,Transcript_15422,Transcript_1543,Transcript_15598,Transcript_15829,Transcript_1…
GO:0005618	Cellular Component	C:cell wall	0.0134005	0.020838	856	188	7.66666e-09	2.2241e-06	Transcript_1015,Transcript_10199,Transcript_10336,Transcript_11741,Transcript_11765,Transcript_11808,Transcript_11921,Transcript_11934,Transcript_12004,Transcript_12198,Transcript_12318,Transcript_12350,Transcript_12368,Transcript_12611,Transcript_1271,Transcript_12866,Transcript_13058,Transcript_1309,Transcript_13298,Transcript_13715,Transcript_13968,Transcript_14604,Transcript_15008,Transcript_…
GO:0004601	Molecular Function	F:peroxidase activity	0.00258305	0.00609621	165	55	1.5503e-08	4.08856e-06	Transcript_115,Transcript_14974,Transcript_17742,Transcript_20047,Transcript_20564,Transcript_21033,Transcript_21261,Transcript_22364,Transcript_22622,Transcript_229,Transcript_23199,Transcript_23664,Transcript_23907,Transcript_23974,Transcript_2419,Transcript_26937,Transcript_27204,Transcript_27981,Transcript_29707,Transcript_31588,Transcript_33563,Transcript_34433,Transcript_34654,Transcript_36…
GO:0016021	Cellular Component	C:integral component of membrane	0.103572	0.121148	6616	1093	4.67441e-08	1.13004e-05	Transcript_076,Transcript_100,Transcript_10030,Transcript_1008,Transcript_10093,Transcript_10163,Transcript_1017,Transcript_10241,Transcript_10271,Transcript_10279,Transcript_1031,Transcript_10359,Transcript_10363,Transcript_10393,Transcript_10446,Transcript_10503,Transcript_10507,Transcript_10558,Transcript_10603,Transcript_10652,Transcript_10689,Transcript_10736,Transcript_10810,Transcript_1082…
GO:0005615	Cellular Component	C:extracellular space	0.00239519	0.00543117	153	49	2.83053e-07	4.9375e-05	Transcript_10409,Transcript_113,Transcript_11976,Transcript_12169,Transcript_1586,Transcript_17700,Transcript_20904,Transcript_22911,Transcript_23081,Transcript_27370,Transcript_280,Transcript_28479,Transcript_29335,Transcript_32154,Transcript_34967,Transcript_36145,Transcript_37172,Transcript_38249,Transcript_383,Transcript_39847,Transcript_42644,Transcript_42663,Transcript_42733,Transcript_4273…
GO:0009626	Biological Process	P:plant-type hypersensitive response	0.00397633	0.00775881	254	70	2.80675e-07	4.9375e-05	Transcript_10793,Transcript_11179,Transcript_1133,Transcript_12735,Transcript_12900,Transcript_13591,Transcript_1413,Transcript_14226,Transcript_14673,Transcript_15060,Transcript_16632,Transcript_16992,Transcript_18760,Transcript_19229,Transcript_19938,Transcript_2078,Transcript_21180,Transcript_21252,Transcript_23699,Transcript_25569,Transcript_26430,Transcript_27397,Transcript_27830,Transcript_…
GO:0016702	Molecular Function	F:oxidoreductase activity, acting on single donors with incorporation of molecular oxygen, incorporation of two atoms of oxygen	0.000986255	0.00310352	63	28	2.39702e-07	4.9375e-05	Transcript_1065,Transcript_11679,Transcript_11894,Transcript_12701,Transcript_1414,Transcript_15894,Transcript_16250,Transcript_17765,Transcript_18176,Transcript_183,Transcript_26551,Transcript_29707,Transcript_3131,Transcript_32902,Transcript_33563,Transcript_42817,Transcript_43072,Transcript_44220,Transcript_44723,Transcript_50769,Transcript_54845,Transcript_55299,Transcript_56055,Transcript_56…
GO:0045735	Molecular Function	F:nutrient reservoir activity	0.00117411	0.00343605	75	31	2.64102e-07	4.9375e-05	Transcript_11675,Transcript_11921,Transcript_12198,Transcript_14378,Transcript_18981,Transcript_21173,Transcript_2382,Transcript_25889,Transcript_26311,Transcript_31707,Transcript_31799,Transcript_31862,Transcript_32026,Transcript_32432,Transcript_32933,Transcript_33969,Transcript_34838,Transcript_38796,Transcript_38845,Transcript_45631,Transcript_484,Transcript_50934,Transcript_5187,Transcript_5…
GO:0080044	Molecular Function	F:quercetin 7-O-glucosyltransferase activity	0.00156548	0.00410109	100	37	2.8934e-07	4.9375e-05	Transcript_10469,Transcript_11481,Transcript_11669,Transcript_12086,Transcript_12378,Transcript_12929,Transcript_14595,Transcript_21590,Transcript_21625,Transcript_22432,Transcript_23392,Transcript_25785,Transcript_27314,Transcript_28111,Transcript_28827,Transcript_28875,Transcript_30289,Transcript_31046,Transcript_32055,Transcript_35635,Transcript_39245,Transcript_4843,Transcript_50734,Transcrip…
GO:0080043	Molecular Function	F:quercetin 3-O-glucosyltransferase activity	0.00161245	0.00410109	103	37	5.75771e-07	9.2795e-05	Transcript_10469,Transcript_11481,Transcript_11669,Transcript_12086,Transcript_12378,Transcript_12929,Transcript_14595,Transcript_21590,Transcript_21625,Transcript_22432,Transcript_23392,Transcript_25785,Transcript_27314,Transcript_28111,Transcript_28827,Transcript_28875,Transcript_30289,Transcript_31046,Transcript_32055,Transcript_35635,Transcript_39245,Transcript_4843,Transcript_50734,Transcrip…
GO:0005886	Cellular Component	C:plasma membrane	0.0697423	0.0829084	4455	748	9.51761e-07	0.000145319	Transcript_084,Transcript_1017,Transcript_102,Transcript_10235,Transcript_10241,Transcript_10279,Transcript_103,Transcript_10393,Transcript_10603,Transcript_10823,Transcript_1127,Transcript_114,Transcript_11497,Transcript_115,Transcript_11652,Transcript_11735,Transcript_11792,Transcript_11804,Transcript_11808,Transcript_11886,Transcript_11901,Transcript_11945,Transcript_12004,Transcript_12036,Tra…
GO:0016705	Molecular Function	F:oxidoreductase activity, acting on paired donors, with incorporation or reduction of molecular oxygen	0.00269263	0.00565285	172	51	1.47606e-06	0.000214102	Transcript_10271,Transcript_10363,Transcript_11344,Transcript_1186,Transcript_11885,Transcript_12120,Transcript_12846,Transcript_14963,Transcript_1543,Transcript_15829,Transcript_17784,Transcript_17820,Transcript_18245,Transcript_19257,Transcript_21170,Transcript_21929,Transcript_25013,Transcript_25841,Transcript_27278,Transcript_28429,Transcript_30225,Transcript_32567,Transcript_33135,Transcript…
GO:0009878	Biological Process	P:nodule morphogenesis	0.000234823	0.00133008	15	12	2.43267e-06	0.000336056	Transcript_10141,Transcript_18427,Transcript_18905,Transcript_19360,Transcript_34804,Transcript_35656,Transcript_38899,Transcript_40169,Transcript_49620,Transcript_63440,Transcript_7124,Transcript_8332
GO:0015171	Molecular Function	F:amino acid transmembrane transporter activity	0.00147156	0.00365773	94	33	3.61621e-06	0.000476846	Transcript_10393,Transcript_12794,Transcript_13124,Transcript_14397,Transcript_15624,Transcript_16479,Transcript_16748,Transcript_19628,Transcript_21510,Transcript_24291,Transcript_27811,Transcript_29212,Transcript_29673,Transcript_29684,Transcript_32677,Transcript_32740,Transcript_33551,Transcript_35909,Transcript_38690,Transcript_39362,Transcript_39664,Transcript_39734,Transcript_42193,Transcri…
GO:0008152	Biological Process	P:metabolic process	0.00397633	0.00731545	254	66	4.01035e-06	0.000505828	Transcript_11111,Transcript_11907,Transcript_1225,Transcript_12328,Transcript_12527,Transcript_12863,Transcript_14276,Transcript_14666,Transcript_15958,Transcript_16798,Transcript_1690,Transcript_17182,Transcript_17307,Transcript_17681,Transcript_17955,Transcript_20981,Transcript_21039,Transcript_21185,Transcript_21498,Transcript_21580,Transcript_22307,Transcript_25416,Transcript_2609,Transcript_…
GO:0016760	Molecular Function	F:cellulose synthase (UDP-forming) activity	0.0016281	0.00387941	104	35	4.6115e-06	0.000557415	Transcript_11886,Transcript_1209,Transcript_13058,Transcript_14446,Transcript_14698,Transcript_15071,Transcript_15456,Transcript_20362,Transcript_21554,Transcript_22329,Transcript_23991,Transcript_24689,Transcript_2545,Transcript_25559,Transcript_26432,Transcript_26902,Transcript_27125,Transcript_27180,Transcript_27451,Transcript_31667,Transcript_32776,Transcript_33003,Transcript_33047,Transcript…
GO:0052696	Biological Process	P:flavonoid glucuronidation	0.00180031	0.00410109	115	37	6.72404e-06	0.000780257	Transcript_10469,Transcript_11481,Transcript_11669,Transcript_12086,Transcript_12378,Transcript_12929,Transcript_14595,Transcript_21590,Transcript_21625,Transcript_22432,Transcript_23392,Transcript_25785,Transcript_27314,Transcript_28111,Transcript_28827,Transcript_28875,Transcript_30289,Transcript_31046,Transcript_32055,Transcript_35635,Transcript_39245,Transcript_4843,Transcript_50734,Transcrip…
GO:0009399	Biological Process	P:nitrogen fixation	0.000313097	0.00144092	20	13	8.62068e-06	0.000961869	Transcript_10021,Transcript_20426,Transcript_21003,Transcript_22730,Transcript_27657,Transcript_41398,Transcript_49061,Transcript_50544,Transcript_51410,Transcript_60081,Transcript_60275,Transcript_60365,Transcript_9912
GO:0016709	Molecular Function	F:oxidoreductase activity, acting on paired donors, with incorporation or reduction of molecular oxygen, NAD(P)H as one donor, and incorporation of one atom of oxygen	0.00183162	0.00399025	117	36	2.22355e-05	0.0023478	Transcript_10558,Transcript_11373,Transcript_11738,Transcript_1405,Transcript_14152,Transcript_16140,Transcript_16859,Transcript_17338,Transcript_20118,Transcript_20316,Transcript_21154,Transcript_22915,Transcript_23290,Transcript_24229,Transcript_25973,Transcript_26630,Transcript_27504,Transcript_27643,Transcript_27784,Transcript_27978,Transcript_28671,Transcript_29032,Transcript_2907,Transcript…
GO:0019825	Molecular Function	F:oxygen binding	0.000250477	0.00121924	16	11	2.50886e-05	0.0023478	Transcript_10021,Transcript_13035,Transcript_21003,Transcript_25841,Transcript_27657,Transcript_42946,Transcript_49061,Transcript_50544,Transcript_60081,Transcript_60275,Transcript_9912
GO:0033609	Biological Process	P:oxalate metabolic process	0.000297442	0.00133008	19	12	2.48447e-05	0.0023478	Transcript_11921,Transcript_12198,Transcript_18981,Transcript_21173,Transcript_25889,Transcript_31799,Transcript_32933,Transcript_33969,Transcript_38796,Transcript_5187,Transcript_6647,Transcript_6814
GO:0042744	Biological Process	P:hydrogen peroxide catabolic process	0.00198816	0.00421193	127	38	2.42689e-05	0.0023478	Transcript_17742,Transcript_20047,Transcript_20564,Transcript_21261,Transcript_22364,Transcript_22622,Transcript_229,Transcript_23664,Transcript_23974,Transcript_2419,Transcript_27204,Transcript_27981,Transcript_31588,Transcript_34433,Transcript_34654,Transcript_36364,Transcript_36507,Transcript_37018,Transcript_38157,Transcript_39110,Transcript_40013,Transcript_40147,Transcript_40321,Transcript_…
GO:0046564	Molecular Function	F:oxalate decarboxylase activity	0.000297442	0.00133008	19	12	2.48447e-05	0.0023478	Transcript_11921,Transcript_12198,Transcript_18981,Transcript_21173,Transcript_25889,Transcript_31799,Transcript_32933,Transcript_33969,Transcript_38796,Transcript_5187,Transcript_6647,Transcript_6814
GO:0004497	Molecular Function	F:monooxygenase activity	0.00302138	0.00565285	193	51	3.03426e-05	0.00275075	Transcript_10271,Transcript_10363,Transcript_11344,Transcript_1186,Transcript_11885,Transcript_12120,Transcript_12846,Transcript_14963,Transcript_1543,Transcript_15829,Transcript_16140,Transcript_17784,Transcript_17820,Transcript_19257,Transcript_21170,Transcript_21929,Transcript_25013,Transcript_25841,Transcript_27278,Transcript_30225,Transcript_32567,Transcript_33135,Transcript_33593,Transcript…
GO:0005344	Molecular Function	F:oxygen transporter activity	0.000172203	0.000997562	11	9	3.61827e-05	0.00308723	Transcript_10021,Transcript_13035,Transcript_21003,Transcript_27657,Transcript_49061,Transcript_50544,Transcript_60081,Transcript_60275,Transcript_9912
GO:0016210	Molecular Function	F:naringenin-chalcone synthase activity	0.000360061	0.00144092	23	13	3.60466e-05	0.00308723	Transcript_10513,Transcript_12802,Transcript_15808,Transcript_25311,Transcript_35341,Transcript_43588,Transcript_44032,Transcript_53353,Transcript_55435,Transcript_56555,Transcript_6625,Transcript_758,Transcript_8811
GO:0042128	Biological Process	P:nitrate assimilation	0.00109584	0.002771	70	25	3.88044e-05	0.00321633	Transcript_10093,Transcript_11664,Transcript_11893,Transcript_14571,Transcript_16826,Transcript_19230,Transcript_21087,Transcript_21305,Transcript_21899,Transcript_23701,Transcript_24837,Transcript_25470,Transcript_25690,Transcript_27169,Transcript_28030,Transcript_30286,Transcript_37541,Transcript_37930,Transcript_38572,Transcript_41283,Transcript_56104,Transcript_5750,Transcript_57859,Transcrip…
GO:0006979	Biological Process	P:response to oxidative stress	0.00602711	0.00942141	385	85	6.9706e-05	0.00561714	Transcript_11645,Transcript_11928,Transcript_12146,Transcript_12239,Transcript_1224,Transcript_13011,Transcript_1500,Transcript_15162,Transcript_15782,Transcript_16133,Transcript_17297,Transcript_17474,Transcript_17742,Transcript_1986,Transcript_20047,Transcript_20564,Transcript_21148,Transcript_21261,Transcript_21477,Transcript_22364,Transcript_22622,Transcript_229,Transcript_22991,Transcript_23…
GO:0004568	Molecular Function	F:chitinase activity	0.000563574	0.00177344	36	16	8.2968e-05	0.00650514	Transcript_21440,Transcript_21479,Transcript_23081,Transcript_27370,Transcript_2999,Transcript_35849,Transcript_40244,Transcript_41461,Transcript_46658,Transcript_47336,Transcript_547,Transcript_55512,Transcript_60478,Transcript_60873,Transcript_62179,Transcript_7443
GO:0006032	Biological Process	P:chitin catabolic process	0.000626194	0.00188428	40	17	8.62808e-05	0.00658686	Transcript_21440,Transcript_21479,Transcript_23081,Transcript_27370,Transcript_2999,Transcript_3550,Transcript_35849,Transcript_40244,Transcript_41461,Transcript_46658,Transcript_47336,Transcript_547,Transcript_55512,Transcript_60478,Transcript_60873,Transcript_62179,Transcript_7443
GO:0003959	Molecular Function	F:NADPH dehydrogenase activity	0.000641849	0.00188428	41	17	0.000115251	0.00815468	Transcript_11776,Transcript_13621,Transcript_15405,Transcript_15601,Transcript_22665,Transcript_22666,Transcript_23637,Transcript_32086,Transcript_33983,Transcript_41431,Transcript_42980,Transcript_43021,Transcript_47414,Transcript_53586,Transcript_60192,Transcript_60590,Transcript_62414
GO:0015185	Molecular Function	F:gamma-aminobutyric acid transmembrane transporter activity	0.000156548	0.000886721	10	8	0.000112856	0.00815468	Transcript_13059,Transcript_13060,Transcript_15624,Transcript_16479,Transcript_22733,Transcript_5012,Transcript_59427,Transcript_9939
GO:0015812	Biological Process	P:gamma-aminobutyric acid transport	0.000156548	0.000886721	10	8	0.000112856	0.00815468	Transcript_13059,Transcript_13060,Transcript_15624,Transcript_16479,Transcript_22733,Transcript_5012,Transcript_59427,Transcript_9939
GO:0030244	Biological Process	P:cellulose biosynthetic process	0.00223864	0.00432277	143	39	0.000129536	0.00894723	Transcript_11886,Transcript_1209,Transcript_13058,Transcript_14446,Transcript_14698,Transcript_15071,Transcript_15456,Transcript_20362,Transcript_21554,Transcript_22329,Transcript_23991,Transcript_24689,Transcript_2545,Transcript_25559,Transcript_26432,Transcript_26902,Transcript_27125,Transcript_27180,Transcript_27451,Transcript_31400,Transcript_31667,Transcript_32776,Transcript_33003,Transcript…
[truncated: 2,859 more rows]

## Sheet: GO_521drought
s	GO_Type	GO_Description	p_total	p_de	Total	Count_de	pvalue	padj	ID
[truncated: 2,955 more rows]

## Sheet: GO_506vs521drought
GO	GO_Type	GO_Description	p_total	p_de	Total	Count_de	pvalue	padj	ID
[truncated: 3,228 more rows]

## Sheet: KO-Drought506
KO	KO_Definition	KO_Pathways	p_total	p_de	Total	Count_de	pvalue	padj	ID
[truncated: 378 more rows]

## Sheet: KO506vs521control
KO	KO_Definition	KO_Pathways	p_total	p_de	Total	Count_de	pvalue	padj	ID
[truncated: 613 more rows]

## Sheet: KO_521drought
KO	KO_Definition	KO_Pathways	p_total	p_de	Total	Count_de	pvalue	padj	ID
[truncated: 617 more rows]

## Sheet: KO_506vs521drought
KO	KO_Definition	KO_Pathways	p_total	p_de	Total	Count_de	pvalue	padj	ID
[truncated: 758 more rows]

## Sheet: pfam-Drought506
Pfam	Pfam_Description	p_total	p_de	Total	Count_de	pvalue	padj	ID
[truncated: 888 more rows]

[truncated: 11 more sheets: Pfam506vs521control, Pfam_521drought, Pfam_506vs521drought, COG_Drought506, COG506vs521control, COG__521drought, COG_506vs521drought, DEG-Drought506, DEG506vs521control, DEG_521drought, DEG_506vs521drought]
